# Supplementary material for: Secondary structure spatial conformation footprint: a novel method for fast protein structure comparison and classification
Source: BMC Struct Biol. 2006 Jun 8;6:12. doi: 10.1186/1472-6807-6-12 (PMC1526735; doi:10.1186/1472-6807-6-12)
Supplement: Additional File 2 — SCOP 1.69 nearest neighbor classification. An Excel workbook that contains nearest neighbor classification accuracies. [file 1472-6807-6-12-S2.xls]

## Sheet: family SSEF
classification group	# members	accuracy
c.47.1.13	3	0.666667
a.4.1.1	12	0.833333
c.55.3.5	11	0.727273
c.23.1.1	19	0.684211
c.68.1.13	7	1
c.67.1.6	2	0
c.1.9.10	2	1
b.92.1.3	3	0
d.112.1.1	2	1
d.169.1.2	2	0
c.1.8.4	4	1
a.46.2.1	4	1
c.1.16.4	2	0
d.113.1.1	12	0.666667
b.69.12.1	3	0.666667
d.169.1.3	2	0
d.58.1.2	3	0.333333
c.66.1.38	2	1
a.47.1.1	2	0
d.169.1.4	2	0
c.55.4.1	3	0
c.1.8.5	13	1
d.58.1.4	3	1
b.47.1.3	4	0
c.109.1.1	4	1
c.69.1.21	3	0.333333
c.69.1.22	2	0
b.113.1.1	6	0.833333
a.156.1.2	4	0.75
c.1.26.1	2	0.5
g.39.1.8	2	0
d.115.1.1	3	1
a.47.2.1	4	0
b.1.2.1	56	0.714286
d.116.1.1	2	1
d.58.1.5	9	0.444444
c.55.5.1	2	1
c.134.1.1	2	0
b.36.1.3	2	1
c.1.9.6	4	1
a.132.1.1	2	0
c.80.1.3	4	1
d.117.1.1	3	1
c.55.6.1	2	0.5
d.171.1.1	3	1
c.1.8.6	3	1
d.58.2.1	2	0.5
c.55.7.1	3	0.333333
f.21.1.2	2	0
f.32.1.1	2	0
a.133.1.2	3	1
d.118.1.1	4	0.75
c.34.1.1	3	1
b.63.1.1	2	1
c.56.2.1	10	0.9
c.1.9.3	2	0.5
a.3.1.6	2	0
a.3.1.7	3	0
d.220.1.1	3	0.666667
g.14.1.2	2	0
c.124.1.1	2	0.5
d.9.1.1	13	1
d.120.1.1	4	1
b.64.1.1	5	0.8
c.1.10.1	16	0.6875
b.65.1.1	2	0.5
c.56.3.1	2	1
e.23.1.1	6	1
e.24.1.1	3	1
g.68.1.1	9	0.666667
b.66.1.1	5	1
a.184.1.1	2	0
c.56.5.1	3	1
a.5.2.3	2	0
e.25.1.1	2	1
a.3.1.8	2	0
g.16.2.1	2	0
d.122.1.2	6	1
b.82.1.11	3	1
c.1.10.2	2	1
c.1.10.3	3	1
d.211.2.1	2	0
c.1.10.4	3	0.333333
b.8.1.1	2	1
d.224.1.2	2	0
g.69.1.1	2	0
d.122.1.3	5	0.4
c.37.1.1	25	0.76
b.68.1.1	9	0.666667
b.121.5.1	3	0
d.38.1.4	4	1
d.218.1.5	2	0
a.4.12.2	2	0.5
f.1.1.1	2	0
d.124.1.1	7	1
d.58.32.1	2	1
c.2.1.8	2	0
c.69.1.7	2	0
b.34.13.2	5	0.2
c.3.1.1	4	0.25
c.37.1.2	4	1
d.224.1.1	2	1
d.58.5.2	3	1
f.1.3.1	3	1
d.52.6.1	2	0
d.58.33.1	2	0
f.1.4.1	7	0.857143
d.58.34.1	2	0
c.69.1.8	2	0
d.58.4.5	3	0.666667
c.3.1.2	13	0.846154
a.138.1.1	10	0.8
d.10.1.3	2	0
b.69.2.1	2	1
c.37.1.5	7	0.857143
b.69.4.1	11	0.636364
d.218.1.4	3	1
d.58.40.1	2	1
d.58.36.1	2	0
c.69.1.10	3	0.666667
c.69.1.11	3	0.666667
d.11.1.1	2	1
c.37.1.6	5	0.4
d.58.26.3	2	0
d.59.1.1	2	0
d.265.1.3	3	0.666667
c.69.1.12	2	0
d.12.1.1	2	1
c.3.1.3	2	1
c.3.1.4	5	0.8
c.1.18.3	2	0.5
c.37.1.8	31	0.774194
d.13.1.1	2	0
b.70.1.1	3	1
d.58.42.1	2	0
d.66.1.4	2	0
g.41.7.1	2	0
d.66.1.5	2	0.5
c.69.1.13	3	0.666667
b.40.2.1	6	0.833333
c.3.1.5	31	0.903226
c.69.1.14	2	1
d.68.4.1	2	1
d.58.44.1	4	0
d.284.1.1	2	1
f.19.1.1	3	1
a.190.1.1	2	0
c.69.1.17	6	0.666667
b.40.2.2	10	0.9
b.121.3.1	2	1
d.142.2.3	2	1
d.79.3.3	2	0
d.143.1.1	2	0
d.64.1.1	2	0
c.47.1.10	14	0.857143
d.21.1.1	2	0
b.18.1.9	2	1
b.18.1.10	2	0
g.44.1.1	7	0.285714
d.22.1.1	2	0.5
b.11.1.1	7	0.571429
c.69.1.18	3	0
c.4.1.1	5	0.8
b.18.1.13	3	0.333333
c.4.1.2	2	1
a.26.1.3	7	0.428571
d.24.1.1	4	0
c.48.1.1	3	1
c.48.1.2	2	1
b.40.3.1	2	0
a.194.1.1	3	1
c.5.1.1	3	0.666667
b.1.10.2	2	1
d.67.2.1	2	0
d.26.1.1	14	0.642857
c.70.1.1	3	1
c.49.1.1	4	1
b.40.4.1	5	0.4
c.6.1.1	3	1
a.77.1.5	2	0
c.71.1.1	11	1
b.40.4.2	3	0
c.7.1.1	2	1
a.27.1.1	10	0.6
c.49.2.1	2	0
c.14.1.4	5	0.8
b.40.4.3	20	0.1
b.34.9.2	3	0.666667
f.36.1.1	2	0.5
b.6.1.5	2	0
g.49.1.1	3	0.333333
b.6.2.1	2	0
b.82.3.2	9	1
c.50.1.1	2	0
a.28.1.1	5	0.4
d.26.3.1	7	0.857143
a.4.5.28	9	0.888889
c.51.1.1	9	1
d.218.1.2	4	1
b.40.4.4	5	0.6
a.216.1.1	2	0
d.1.1.2	2	0
d.92.1.5	3	1
c.95.1.1	12	1
b.43.4.2	9	1
c.23.5.4	3	0.333333
b.40.4.5	24	0.458333
d.1.1.4	2	1
a.77.1.2	6	0.5
a.77.1.3	4	0.5
b.2.5.2	2	0.5
b.2.5.3	3	0.333333
b.2.5.5	2	0.5
d.113.1.4	2	0
d.89.1.2	2	1
d.92.1.7	2	1
b.18.1.14	4	0.5
g.3.7.2	8	0.125
f.13.1.1	3	0.666667
d.92.1.12	2	1
c.95.1.2	12	0.916667
a.28.3.1	3	0.666667
b.6.1.4	2	0
b.84.1.1	7	0.571429
d.145.1.1	4	0.5
c.51.4.1	2	0.5
a.177.1.1	5	0
b.106.1.1	2	0
f.14.1.1	4	0
b.107.1.1	2	0.5
d.145.1.2	2	0.5
a.24.13.1	4	0.5
d.145.1.3	4	1
c.97.1.1	4	0.75
d.31.1.1	5	0.2
b.84.2.1	5	0.4
a.110.1.1	2	1
d.126.1.4	2	1
b.61.4.1	2	0.5
d.110.4.1	2	0.5
a.29.2.1	5	0.6
d.38.1.5	7	1
d.146.1.1	2	0
d.32.1.1	2	0
d.32.1.2	5	0.6
c.52.1.7	2	1
a.111.1.2	2	0
d.129.7.1	2	1
d.92.2.1	3	1
d.113.1.2	2	0
a.4.1.2	6	0.333333
b.47.1.4	4	0
b.29.1.18	3	0.333333
d.93.1.1	19	0.789474
d.115.1.2	2	1
a.113.1.1	2	0
c.23.4.1	2	0.5
d.52.7.1	2	0
b.85.1.1	2	0
a.4.1.3	5	0.6
a.32.1.1	2	0
d.58.4.4	2	0
c.23.5.1	6	0.833333
b.49.1.1	2	1
g.3.7.4	3	0
d.258.1.1	3	1
d.58.3.2	3	0
d.2.1.2	3	0.666667
a.4.1.5	2	0
b.85.4.1	5	0.8
a.5.2.4	2	0
d.174.1.1	2	1
g.3.7.5	6	0.833333
f.21.2.2	4	0.25
a.116.1.1	3	0.666667
b.30.5.3	2	0
d.136.1.2	2	0
c.23.5.2	2	0
a.4.1.6	2	0
a.4.1.7	4	0
b.50.1.1	5	0.6
c.23.5.3	2	0.5
a.4.1.8	3	1
b.86.1.2	4	0.25
b.1.3.1	2	0
d.175.1.1	2	0
b.1.4.1	3	0
a.52.1.1	3	0
a.158.1.1	3	0.666667
a.116.1.2	2	1
a.77.1.4	2	0
g.3.9.1	4	0.25
a.52.1.2	2	0
b.34.9.1	3	0
d.58.7.1	25	0.68
d.2.1.3	2	1
a.4.1.9	9	0.777778
d.58.26.5	2	1
c.23.6.1	4	0.25
a.4.2.1	2	1
b.50.1.2	10	1
d.58.48.1	3	1
c.2.1.11	2	0
d.198.1.1	7	0.857143
b.1.5.1	8	0.5
c.58.1.5	3	1
d.177.1.1	6	1
b.1.6.1	6	0
d.178.1.1	2	1
a.52.1.3	2	0.5
a.118.1.1	4	0.75
b.34.14.1	3	0.666667
g.3.11.1	10	0.5
d.94.1.1	3	1
d.2.1.6	2	0
a.4.3.1	4	0
d.58.49.1	2	1
d.2.1.7	2	0
d.198.2.1	3	0.666667
b.1.7.1	2	1
d.179.1.1	2	1
c.56.5.4	9	0.666667
d.217.1.1	2	0
c.69.1.30	2	0
a.4.5.1	2	1
c.1.11.2	9	0.555556
b.1.8.1	4	0.25
c.98.2.1	2	1
a.55.1.1	4	0.75
d.181.1.1	2	1
a.4.5.3	2	0.5
c.57.1.1	3	0.333333
d.58.8.1	3	0.666667
a.4.5.4	3	0
b.51.1.1	4	0.5
c.10.2.7	2	0.5
g.17.1.1	2	0
c.15.1.4	2	0
g.17.1.2	3	0
a.56.1.1	3	0
b.43.4.3	4	0.5
b.1.10.1	2	0
c.58.1.1	5	1
d.58.9.1	3	0.333333
c.23.12.1	7	0.857143
c.116.1.3	3	1
d.126.1.1	2	1
d.126.1.2	2	1
b.1.11.1	3	1
e.1.1.1	6	1
c.58.1.2	3	0.666667
d.58.10.1	4	1
c.1.12.5	3	0.666667
c.23.12.2	2	1
b.52.2.2	8	1
b.1.11.2	2	1
d.127.1.1	7	1
g.17.1.4	3	0
c.108.1.10	4	1
c.58.1.3	2	0
b.2.3.4	4	0
d.58.11.1	4	0.75
b.1.13.1	2	0
c.59.1.1	5	1
d.58.12.1	2	0
c.114.1.1	2	1
c.108.1.6	2	1
d.201.1.1	3	0
a.138.1.3	9	0.222222
a.24.17.1	2	0
c.124.1.4	3	0.666667
g.18.1.1	18	0.722222
b.1.14.1	6	0
d.128.1.2	2	1
a.60.1.1	5	0.2
c.59.1.2	2	0.5
a.60.1.2	7	0.285714
c.1.14.1	3	0.666667
c.60.1.1	2	0.5
c.60.1.2	5	0.8
g.19.1.1	2	0
b.1.1.1	40	0.725
b.2.2.1	2	0
d.129.1.1	3	0.666667
d.13.1.2	4	1
a.60.2.1	2	0
c.1.15.3	2	1
d.14.1.1	4	0.25
b.2.2.2	5	0.4
d.129.1.2	2	0
a.60.3.1	2	0.5
d.129.2.1	2	0
b.18.1.18	2	0
c.61.1.1	16	0.9375
a.60.4.1	2	0
b.18.1.20	3	0.333333
d.68.6.1	2	0.5
d.68.7.1	2	0.5
d.14.1.2	2	1
d.129.3.1	2	0
d.14.1.3	6	0.666667
d.32.1.7	2	0
g.22.1.1	3	0
d.129.3.2	3	1
d.14.1.4	3	1
d.129.3.3	2	1
c.1.16.1	2	1
c.1.16.3	2	0
d.225.1.1	2	1
a.10.1.1	3	0
d.14.1.5	7	0.857143
d.130.1.1	3	0.666667
d.15.1.1	13	0.615385
c.1.17.1	2	1
c.61.1.2	2	0
c.1.18.2	2	1
c.100.1.1	2	0.5
d.108.1.3	2	0.5
c.101.1.1	2	1
g.23.1.1	3	0.666667
f.4.1.1	3	0.666667
d.131.1.1	3	0.333333
g.24.1.1	4	0
d.131.1.2	16	1
a.11.1.1	2	1
c.37.1.9	7	1
d.110.2.2	2	1
c.37.1.15	2	0
d.92.2.2	2	0
f.4.3.1	4	1
a.11.2.1	3	0
d.15.1.2	2	0
d.15.1.3	2	1
c.37.1.10	12	0.583333
d.15.1.4	2	0
d.110.4.2	2	1
b.12.1.1	2	0
f.4.3.2	2	1
d.108.1.4	4	0.75
f.4.3.3	4	1
d.68.2.2	3	1
d.15.1.5	4	0.5
b.121.4.1	10	1
b.121.4.2	7	0.571429
b.121.4.5	2	1
b.34.9.3	3	0.666667
d.109.2.1	2	1
a.14.1.1	2	0
d.212.1.1	2	0
c.72.1.1	8	1
c.37.1.11	14	0.571429
b.121.4.6	2	1
d.15.2.1	3	0
b.121.4.7	6	1
b.121.5.2	3	0
b.121.6.1	2	0
g.50.1.1	2	0
f.6.1.1	3	1
b.121.1.1	2	0
b.121.1.2	2	0
c.72.1.2	2	0
c.72.2.1	5	0.8
f.7.1.1	3	0
c.72.2.2	2	1
b.121.7.1	3	0.666667
d.15.3.1	3	1
d.15.3.2	4	0
c.37.1.12	14	0.928571
b.121.2.1	2	0
g.51.1.1	2	0
b.121.2.2	2	0
a.79.1.1	3	1
d.15.4.1	7	0.857143
a.4.13.1	2	0
a.4.13.2	4	0
a.80.1.1	9	0.666667
g.52.1.1	6	1
d.227.1.1	4	0.75
d.73.1.1	2	0
b.15.1.1	2	0
c.74.1.1	4	1
f.10.1.1	2	0
a.19.1.1	2	0
d.74.1.1	2	0
b.40.4.6	5	0
c.120.1.1	2	1
b.30.5.4	3	1
g.53.1.1	2	0
d.185.1.1	11	1
a.83.1.1	2	0
d.74.2.1	2	0.5
c.98.1.1	2	1
c.76.1.1	2	1
b.17.1.1	2	0
c.76.1.2	4	1
d.74.3.1	2	0
c.121.1.1	2	1
a.21.1.1	8	1
b.40.4.7	4	0
c.116.1.4	2	0.5
b.49.2.2	3	0
b.49.2.3	4	1
b.69.2.2	2	1
b.34.10.1	2	0
d.169.1.6	2	0
d.148.1.1	2	1
d.32.1.3	11	0.909091
c.52.1.18	2	1
a.20.1.2	2	0
d.74.4.1	2	0.5
b.18.1.1	2	0.5
c.77.1.1	3	1
c.116.1.5	2	1
d.75.1.1	3	0.666667
b.40.5.1	2	0
b.121.2.3	2	0
b.122.1.1	6	1
b.36.1.4	4	0
b.38.1.2	2	1
d.150.1.1	2	0.5
a.85.1.1	2	1
b.18.1.2	3	0
d.75.2.1	2	1
b.18.1.3	3	0.666667
a.86.1.1	3	0.333333
c.78.1.1	8	0.875
b.40.6.1	2	1
a.1.1.1	4	0.75
b.40.6.2	3	0.333333
b.40.6.3	4	0.25
d.151.1.1	6	0.833333
d.77.1.1	2	0
a.87.1.1	7	0.571429
a.1.1.2	23	0.956522
c.78.2.1	4	0
b.40.7.1	2	1
a.204.1.1	2	0
c.79.1.1	9	0.888889
a.35.1.1	2	0
d.126.1.6	2	0.5
d.37.1.1	9	1
d.153.1.1	8	0.875
a.35.1.2	6	0.333333
d.38.1.1	4	1
d.79.1.1	3	1
b.42.1.1	5	0.4
c.80.1.1	3	1
b.80.5.1	2	0
b.30.5.5	2	1
a.89.1.1	2	0.5
d.38.1.3	2	0.5
b.87.1.1	3	0
b.42.1.2	3	0
d.144.1.6	2	1
b.34.11.1	2	0
d.153.1.4	19	1
a.35.1.3	2	0
a.4.5.29	3	0.666667
a.35.1.5	2	0
d.40.1.1	3	1
a.91.1.1	6	1
b.42.2.1	11	0.454545
c.124.1.6	2	1
d.151.1.2	2	1
d.95.2.1	6	0.666667
a.4.5.31	4	0.5
a.36.1.1	3	0
d.41.1.1	5	0.8
b.42.3.1	2	0
b.110.1.1	2	0
b.42.4.1	4	0.75
b.34.6.2	3	0.666667
d.160.1.2	2	0
d.95.2.2	4	0
a.7.7.1	4	0
a.37.1.1	2	0
b.91.1.1	2	1
d.41.2.1	3	0.666667
b.42.4.2	3	0.666667
d.96.1.1	2	1
d.211.1.1	14	0.928571
a.4.5.5	2	1
d.157.1.1	7	1
d.96.1.3	3	1
d.41.3.1	3	1
b.93.1.1	2	0
d.96.1.4	4	1
g.3.11.4	2	0
d.157.1.3	2	1
a.4.5.10	3	0.666667
a.4.5.11	2	0
c.1.1.1	3	0.666667
a.39.1.2	6	0.333333
d.42.1.1	5	0.8
f.24.1.1	3	1
b.122.1.3	3	1
a.118.3.1	2	1
a.4.5.12	3	0
b.137.1.1	2	0
c.23.13.1	2	0
a.4.5.13	2	0
b.52.2.3	5	0.8
c.1.2.1	2	0
f.25.1.1	2	0
c.23.14.1	2	0
a.4.5.14	2	1
b.100.1.1	3	0.666667
c.23.15.1	2	0
c.23.16.1	12	1
b.53.1.1	2	0
c.1.2.3	4	0.75
e.3.1.1	19	1
a.118.6.1	2	1
b.68.5.1	2	0.5
e.29.1.1	2	0
d.101.1.1	3	1
a.4.5.17	2	0
c.23.16.2	5	0.4
c.1.2.4	9	1
e.29.1.2	2	0
a.118.8.1	11	0.909091
a.4.5.19	4	0.75
b.55.1.1	24	0.791667
d.285.1.1	2	0.5
d.103.1.1	2	1
a.4.5.20	2	0.5
a.4.5.21	3	0.666667
c.1.3.1	2	1
c.1.4.1	15	0.666667
c.43.1.3	2	0.5
b.2.3.2	5	0
f.26.1.1	2	1
a.60.6.1	3	1
g.4.1.1	2	0
a.60.7.1	3	0
d.104.1.1	16	0.8125
a.118.9.2	3	1
c.25.1.1	5	0
d.58.4.2	2	0
d.58.38.1	2	1
c.116.1.1	4	0.75
e.4.1.1	2	1
e.5.1.1	3	1
b.44.2.1	4	0.25
b.55.1.2	8	0.5
c.25.1.2	2	0
c.55.1.6	2	0
d.265.1.2	3	0.666667
c.43.1.2	4	0.75
c.62.1.1	8	0.875
a.60.9.1	3	0
b.82.6.1	2	0.5
e.6.1.1	7	1
a.4.5.24	2	0
b.85.6.1	3	0.666667
c.1.19.1	2	1
a.4.5.25	2	0
b.55.1.4	3	0.666667
c.62.1.2	2	0
e.7.1.1	7	1
b.88.1.2	2	0.5
a.4.5.39	2	0
a.6.1.7	3	0
c.1.20.1	2	0.5
c.25.1.5	2	0
a.4.6.1	4	1
a.121.1.1	9	0.777778
c.1.21.1	2	0
c.26.1.1	20	0.95
b.55.1.5	3	0
d.79.5.1	2	1
g.27.1.1	3	0
b.103.1.1	3	1
d.14.1.9	2	1
c.1.21.2	2	0
c.65.1.1	4	1
c.1.22.1	2	1
b.56.1.1	3	1
a.71.2.1	2	1
d.92.1.14	2	0.5
g.28.1.1	2	0
b.3.1.1	3	0.666667
e.8.1.1	5	0.8
c.1.23.1	2	0.5
a.63.1.1	2	0.5
c.2.1.1	17	1
b.57.1.1	3	1
c.26.1.3	7	1
d.206.1.1	2	0
b.3.2.1	2	0
a.64.1.1	3	0.666667
c.66.1.3	2	1
e.8.1.2	2	0
b.30.5.2	5	1
c.119.1.2	2	1
g.32.1.1	2	0
a.4.5.46	2	1
e.8.1.4	7	0.714286
a.65.1.1	3	0.666667
b.3.5.1	3	0.666667
c.66.1.7	4	1
c.2.1.2	46	0.978261
b.31.1.1	2	0
a.24.15.1	2	1
b.3.6.1	4	0
b.33.1.1	7	0.714286
a.29.5.1	2	0
a.102.5.1	2	0.5
g.35.1.1	3	0
d.15.4.2	9	0.333333
b.4.1.1	4	1
a.66.1.1	2	0.5
c.66.1.11	3	1
d.58.18.5	2	0
g.37.1.1	3	0.666667
c.37.1.14	2	0
d.15.5.1	4	0
b.34.1.2	2	1
c.67.1.1	14	0.857143
b.34.2.1	28	0.535714
c.124.1.2	3	1
c.124.1.3	2	0.5
a.22.1.1	4	0
d.15.6.1	9	0.888889
a.8.5.1	2	0
c.39.1.1	2	1
c.1.12.7	4	0.75
b.124.1.1	2	0
a.8.6.1	2	0
b.18.1.5	2	0
c.57.1.2	2	1
a.172.1.1	2	1
a.22.1.2	2	0
c.41.1.1	4	1
e.37.1.1	2	0.5
a.69.3.1	2	1
c.66.1.12	3	1
a.173.1.1	3	1
c.66.1.13	2	1
b.19.1.1	4	0.25
a.4.5.34	2	0
a.22.1.3	9	0.444444
b.71.1.1	28	0.607143
c.36.1.5	7	0.714286
d.15.7.1	2	0.5
b.71.1.2	4	0
e.38.1.1	2	1
e.39.1.1	2	1
a.149.1.1	3	0
b.19.1.2	2	1
a.4.5.35	4	0
c.80.1.2	2	1
d.79.2.1	4	0.75
c.81.1.1	8	1
c.41.1.2	2	0.5
c.36.1.6	2	0.5
c.42.1.1	3	1
b.34.3.1	4	0.25
a.4.5.54	6	0
d.58.26.7	2	1
a.118.1.16	2	0
a.6.1.4	2	1
b.21.1.1	2	0
d.79.3.1	4	1
d.16.1.1	4	0.5
c.36.1.7	2	0
c.42.1.2	2	1
d.16.1.2	2	0
c.43.1.1	3	0.666667
c.36.1.9	8	1
f.35.1.1	2	0
b.22.1.1	11	0.818182
d.250.1.1	3	0.666667
c.82.1.1	8	1
c.72.1.3	2	0.5
d.79.4.1	5	0.4
d.16.1.3	4	0.25
b.72.1.1	5	0.6
c.44.1.1	3	1
a.93.1.1	4	0.5
d.80.1.1	4	0.75
b.23.1.1	5	1
c.83.1.1	2	1
d.80.1.3	3	1
d.16.1.5	5	0.8
c.84.1.1	6	0.833333
c.36.1.10	2	0.5
a.24.3.2	6	0.333333
b.72.2.1	3	0.666667
d.16.1.6	2	0.5
c.44.2.1	2	0
c.36.1.11	4	1
b.24.1.1	6	1
c.7.1.2	2	1
c.106.1.1	2	1
d.81.1.1	5	1
a.207.1.1	2	0
b.42.5.1	4	0
c.86.1.1	2	1
a.24.10.3	2	0
a.1.1.3	5	1
c.50.1.2	3	0.333333
c.8.2.1	2	0.5
a.132.1.3	4	1
b.74.1.1	4	1
a.24.5.1	2	0
c.66.1.24	3	1
c.66.1.25	2	0
c.66.1.26	3	1
c.66.1.28	2	0.5
d.159.1.1	2	0.5
a.142.1.1	2	1
d.42.1.2	3	1
c.129.1.1	2	1
b.26.1.2	8	0
d.81.1.2	2	0
a.132.1.4	2	0
c.91.1.2	2	0.5
d.81.1.3	10	0.8
c.122.1.1	2	1
a.1.2.1	3	1
b.42.6.1	2	1
b.43.5.1	2	1
d.159.1.3	4	1
d.159.1.7	2	0
d.160.1.1	2	0
d.194.1.2	3	1
d.43.1.1	3	0.666667
a.96.1.2	3	0.666667
a.96.1.3	2	0
d.81.1.5	5	0.8
c.8.5.2	2	1
b.69.13.1	2	0
c.66.1.30	2	1
c.66.1.31	2	0.5
b.43.4.1	3	1
b.77.2.1	3	0
a.39.1.5	19	0.526316
d.161.1.1	3	1
d.44.1.1	4	1
d.162.1.1	12	1
a.2.2.1	2	0
a.98.1.1	2	0.5
d.79.7.1	2	0
a.2.3.1	6	0
d.82.2.1	2	1
c.89.1.1	2	0
c.10.1.1	3	0.666667
b.43.3.1	10	0.8
a.39.1.8	3	0.666667
a.99.1.1	4	1
d.83.1.1	2	0
c.90.1.1	3	1
c.111.1.2	2	0.5
c.91.1.1	2	1
c.10.2.1	3	1
a.100.1.1	4	1
a.100.1.2	2	0.5
a.2.5.1	2	0
a.100.1.3	3	0.666667
b.44.1.1	3	0.333333
c.108.1.4	2	0.5
b.118.1.1	3	1
d.163.1.1	5	0.8
a.144.1.1	4	0.25
a.100.1.4	2	0
c.1.5.1	3	1
c.10.2.5	6	0.5
b.45.1.1	3	0
g.7.1.1	8	1
b.139.1.1	2	0.5
b.1.1.3	8	0.375
d.163.1.2	2	0
c.55.1.7	2	0
a.39.1.6	3	0
c.131.1.1	2	1
c.1.6.1	7	1
d.49.1.1	2	1
a.39.1.7	6	0
a.102.1.4	2	0.5
c.12.1.1	2	0
d.50.1.1	8	1
b.45.1.2	4	0.75
c.13.1.1	3	1
b.46.1.1	2	0.5
c.55.1.8	2	0
d.105.1.1	2	0.5
c.55.1.9	2	0
d.165.1.1	8	1
c.55.1.10	2	0
d.106.1.1	3	1
c.52.2.1	3	1
a.5.7.1	2	0
b.1.1.4	52	0.538462
c.1.7.1	8	0.625
c.13.2.1	3	1
b.47.1.1	10	0.9
f.27.1.1	2	0.5
a.4.6.2	4	0.5
b.49.3.1	2	0
a.123.1.1	16	0.9375
d.240.1.1	5	1
c.55.3.8	3	0
a.39.2.1	5	0.6
c.120.1.2	4	0.25
c.1.8.1	25	0.76
e.8.1.7	4	1
f.28.1.1	2	0.5
c.37.1.16	2	0
d.108.1.1	19	0.789474
a.39.3.1	2	0
d.51.1.1	9	0.777778
a.40.1.1	9	0.777778
c.53.2.1	4	0.75
d.3.1.1	9	0.888889
c.26.2.1	8	0.75
b.58.1.2	2	0
b.58.1.1	3	0.666667
d.108.1.2	2	0
a.25.2.2	2	1
a.41.1.1	2	1
c.55.1.1	11	0.727273
c.1.8.8	3	1
g.7.1.3	4	0
c.66.1.41	2	0
a.5.1.1	3	0.333333
d.109.1.1	7	1
a.124.1.1	2	1
a.5.2.1	6	0.333333
c.26.3.1	2	0
a.42.1.1	3	0.333333
a.5.3.1	3	0
b.60.1.1	16	0.9375
c.27.1.1	3	1
d.122.1.4	2	0.5
g.8.1.1	6	0.5
d.109.1.2	7	1
a.211.1.2	5	1
d.68.5.1	3	0.666667
c.55.1.2	2	0
c.28.1.1	5	1
b.61.2.2	2	1
c.55.1.3	4	0.75
c.55.1.4	2	0
c.1.8.3	25	0.68
d.136.1.3	4	0.5
c.72.1.5	2	1
e.10.1.1	3	0.333333
a.126.1.1	6	0.833333
d.110.1.1	3	1
a.127.1.1	5	1
c.26.2.3	5	1
a.6.1.1	2	1
c.26.2.4	4	0
c.55.2.1	3	1
d.208.1.1	2	0.5
c.55.3.1	4	0.5
c.117.1.1	3	1
e.11.1.1	2	1
b.6.1.1	10	0.7
a.60.12.1	3	0.666667
c.2.1.9	4	1
g.8.1.2	3	0
d.110.2.1	4	0.5
a.6.1.3	4	0.75
c.30.1.1	6	0.833333
d.3.1.5	2	1
a.7.1.1	9	0.222222
d.110.3.2	2	1
b.60.1.2	7	1
d.3.1.6	2	1
g.9.1.1	10	0.6
c.15.1.3	2	0
a.69.1.1	2	0
d.3.1.7	3	0.666667
a.128.1.1	4	0.25
c.30.1.2	3	0
d.111.1.1	3	0.333333
a.7.3.1	5	0.8
b.68.9.1	2	0
d.58.16.1	2	0.5
c.67.1.3	16	0.75
a.69.2.1	2	0
c.2.1.3	24	0.541667
d.58.17.1	12	0.416667
a.128.1.3	2	1
c.23.17.1	2	1
a.128.1.4	2	0
d.4.1.3	2	0
a.7.5.1	2	0
c.119.1.1	2	1
e.17.1.1	4	1
a.71.1.1	2	0
d.223.1.2	2	1
c.67.1.4	14	0.714286
c.26.1.5	2	1
d.5.1.1	4	1
c.31.1.3	8	1
b.61.1.1	2	1
a.118.18.1	2	1
d.210.1.1	2	1
b.6.1.2	3	0.333333
d.3.1.9	2	1
e.18.1.1	2	1
d.58.18.2	2	0.5
a.73.1.1	3	0.666667
c.31.1.5	4	1
b.61.2.1	2	1
b.61.3.1	2	1
b.6.1.3	25	0.88
d.58.19.1	5	0.4
d.58.20.1	2	0
a.74.1.1	11	0.727273
c.2.1.4	9	1
c.32.1.1	2	0.5
d.6.1.1	2	0
b.62.1.1	2	0
g.39.1.2	2	0.5
a.174.1.1	3	1
b.7.1.1	6	0.333333
c.108.1.1	2	1
b.34.4.4	2	1
a.74.1.2	4	0.75
d.58.23.1	2	0
d.248.1.1	2	1
b.34.5.1	2	0
a.74.1.3	2	0
a.4.14.1	2	1
c.2.1.5	12	1
e.22.1.2	5	1
a.29.3.2	2	0
g.39.1.3	6	0.5
b.7.1.2	7	0.714286
d.58.24.1	2	0
b.34.5.2	4	1
a.75.1.1	2	1
e.22.1.1	2	1
b.34.5.3	2	1
d.20.1.2	2	1
d.133.1.1	4	1
c.45.1.1	8	0.75
a.76.1.1	2	0
b.7.2.1	3	0.333333
d.17.1.2	3	0.333333
c.45.1.2	7	0.857143
c.68.1.5	2	0
b.34.7.1	2	1
d.58.28.1	2	0
c.2.1.6	15	1
d.134.1.1	2	0.5
d.17.2.1	10	0.8
d.58.29.1	3	1
b.35.1.1	2	0
c.69.1.1	5	0.8
b.35.1.2	16	1
a.153.1.1	2	0
b.1.1.2	25	0.84
b.1.18.16	2	0
a.29.3.1	5	0.8
d.17.3.1	2	0
c.46.1.1	3	0
b.122.1.2	2	1
c.46.1.2	10	1
c.2.1.7	15	0.933333
c.69.1.2	5	1
a.93.1.3	2	0.5
d.137.1.1	3	0
d.17.4.2	6	0.666667
d.17.4.3	2	0
d.58.31.2	2	1
c.47.1.1	16	0.625
d.17.4.4	2	0.5
c.69.1.5	3	1
b.36.1.1	31	0.903226
b.29.1.1	4	0.5
a.24.9.1	10	0.2
d.139.1.1	5	0.6
g.41.3.1	4	0
b.1.20.1	2	0
b.77.3.1	2	1
d.140.1.1	2	1
c.47.1.2	6	1
a.118.1.10	2	0.5
g.41.3.2	2	0
b.2.8.1	2	1
d.141.1.1	4	1
a.24.11.1	3	1
g.41.3.3	2	0
d.19.1.1	15	1
c.47.1.3	3	0
b.37.1.1	2	0
d.227.1.2	2	0.5
b.29.1.2	5	0
d.142.1.1	4	1
d.15.2.2	5	0.2
c.92.1.1	2	1
a.25.1.1	15	0.866667
d.85.1.1	3	1
d.142.1.2	7	0.857143
c.47.1.5	16	0.875
b.80.1.1	4	0.75
c.1.10.5	3	1
b.38.1.1	8	0.625
b.29.1.3	6	1
g.3.1.1	2	0
c.92.2.2	4	1
a.25.1.2	10	0.7
d.86.1.1	2	1
c.92.2.3	4	1
b.80.1.3	4	0.5
b.39.1.1	2	1
b.1.15.1	4	0
d.89.1.5	2	0.5
a.101.1.1	3	0
b.29.1.4	7	0.571429
d.142.1.4	2	1
d.87.1.1	11	0.818182
a.102.1.1	2	0.5
c.93.1.1	14	1
d.142.1.6	2	0
a.26.1.1	10	0.5
d.58.5.3	2	0
d.68.3.3	3	0
d.110.3.6	2	1
d.144.1.7	33	1
b.80.1.5	2	0.5
d.162.1.2	4	1
a.102.1.2	7	0.714286
a.2.11.1	4	0.5
b.29.1.6	2	1
c.97.1.2	2	1
d.142.2.1	2	0.5
d.20.1.1	8	0.875
c.47.1.7	2	0
c.47.1.9	2	1
a.146.1.1	2	1
c.14.1.2	3	0.666667
b.29.1.8	2	0
a.102.2.1	4	1
c.14.1.3	10	1
d.189.1.1	4	1
d.87.2.1	4	1
a.3.1.1	16	0.5625
a.26.1.2	10	0.7
b.81.1.3	3	0.666667
b.29.1.10	2	1
a.102.3.2	5	0.8
c.94.1.1	36	0.972222
d.88.1.1	2	0
b.29.1.11	5	1
b.47.1.2	19	1
b.81.1.4	2	0
d.14.1.7	2	0
c.110.1.1	2	0
b.81.1.5	2	0
b.85.7.1	3	0.333333
c.46.1.3	3	0.666667
d.166.1.1	10	0.8
e.3.1.2	2	1
a.102.4.1	2	0.5
a.102.4.2	2	0
c.37.1.19	18	0.833333
a.132.1.2	2	1
c.37.1.20	22	0.954545
a.102.4.3	3	1
d.52.1.1	2	0
c.1.22.2	2	0.5
c.16.1.1	3	0.666667
a.118.1.14	6	0.666667
b.82.1.1	3	1
b.82.1.2	6	0
d.15.10.1	2	0
e.52.1.1	2	1
g.3.6.2	2	0.5
a.102.4.4	2	1
d.90.1.1	4	1
d.52.3.1	4	0.5
b.1.18.1	4	0.75
c.17.1.1	2	1
d.185.1.2	2	1
a.103.1.1	3	1
a.4.1.12	4	0
b.30.2.1	5	1
b.82.1.3	2	0.5
b.82.2.1	3	0.666667
b.92.1.5	2	0
d.167.1.1	5	1
b.1.18.2	17	0.411765
b.1.18.3	2	0.5
b.1.18.4	4	0
d.168.1.1	4	0.5
b.1.18.7	2	0
b.1.18.8	2	0
a.104.1.1	15	1
b.1.18.9	4	0.75
d.54.1.1	11	0.818182
b.18.1.22	2	0.5
c.18.1.2	2	0
c.94.1.2	3	0.666667
b.92.1.6	2	0
b.1.18.10	2	0
b.1.18.11	2	0
b.1.18.14	3	0.666667
d.110.6.1	2	0.5
d.169.1.1	21	0.952381
a.45.1.1	26	0.961538
d.92.1.2	2	1
g.3.7.1	3	0.666667
c.19.1.1	2	1
d.110.7.1	3	1
d.21.1.2	5	0.6
d.55.1.1	2	1
a.3.1.4	6	0.5
c.55.3.2	2	0
c.33.1.3	6	0.666667
a.3.1.5	2	0
d.233.1.1	2	1
c.22.1.1	2	1
c.66.1.17	3	1
b.82.2.5	2	1
total	5407	0.659885

## Sheet: family LFF
classification group	# members	accuracy
c.47.1.13	3	1
a.4.1.1	12	0.666667
c.55.3.5	11	0.363636
c.23.1.1	19	0.894737
c.68.1.13	7	0.142857
c.67.1.6	2	0
c.1.9.10	2	1
b.92.1.3	3	1
d.112.1.1	2	1
d.169.1.2	2	0
c.1.8.4	4	1
a.46.2.1	4	1
c.1.16.4	2	0
d.113.1.1	12	0.583333
b.69.12.1	3	1
d.169.1.3	2	0
d.58.1.2	3	0.333333
c.66.1.38	2	1
a.47.1.1	2	0
d.169.1.4	2	0
c.55.4.1	3	0.333333
c.1.8.5	13	0.769231
d.58.1.4	3	1
b.47.1.3	4	0.5
c.109.1.1	4	0.75
c.69.1.21	3	0
c.69.1.22	2	0
b.113.1.1	6	0.833333
a.156.1.2	4	0.5
c.1.26.1	2	0
g.39.1.8	2	0
d.115.1.1	3	0
a.47.2.1	4	0
b.1.2.1	56	0.767857
d.116.1.1	2	0
d.58.1.5	9	0.333333
c.55.5.1	2	1
c.134.1.1	2	0
b.36.1.3	2	0
c.1.9.6	4	1
a.132.1.1	2	1
c.80.1.3	4	0.75
d.117.1.1	3	0.666667
c.55.6.1	2	0
d.171.1.1	3	1
c.1.8.6	3	0.666667
d.58.2.1	2	1
c.55.7.1	3	0
f.21.1.2	2	0
f.32.1.1	2	0
a.133.1.2	3	1
d.118.1.1	4	0.5
c.34.1.1	3	1
b.63.1.1	2	1
c.56.2.1	10	0.9
c.1.9.3	2	0.5
a.3.1.6	2	0.5
a.3.1.7	3	0.666667
d.220.1.1	3	0
g.14.1.2	2	0
c.124.1.1	2	0.5
d.9.1.1	13	1
d.120.1.1	4	1
b.64.1.1	5	0.6
c.1.10.1	16	0.625
b.65.1.1	2	0
c.56.3.1	2	1
e.23.1.1	6	1
e.24.1.1	3	0.666667
g.68.1.1	9	0.888889
b.66.1.1	5	1
a.184.1.1	2	0
c.56.5.1	3	0.666667
a.5.2.3	2	0
e.25.1.1	2	1
a.3.1.8	2	0
g.16.2.1	2	1
d.122.1.2	6	0.833333
b.82.1.11	3	1
c.1.10.2	2	0
c.1.10.3	3	1
d.211.2.1	2	1
c.1.10.4	3	0.666667
b.8.1.1	2	1
d.224.1.2	2	0
g.69.1.1	2	0.5
d.122.1.3	5	0.4
c.37.1.1	25	0.8
b.68.1.1	9	1
b.121.5.1	3	0.666667
d.38.1.4	4	0
d.218.1.5	2	0
a.4.12.2	2	1
f.1.1.1	2	0
d.124.1.1	7	1
d.58.32.1	2	1
c.2.1.8	2	0
c.69.1.7	2	0
b.34.13.2	5	0.4
c.3.1.1	4	0.5
c.37.1.2	4	1
d.224.1.1	2	1
d.58.5.2	3	1
f.1.3.1	3	1
d.52.6.1	2	0
d.58.33.1	2	0
f.1.4.1	7	0.285714
d.58.34.1	2	0
c.69.1.8	2	0
d.58.4.5	3	0.666667
c.3.1.2	13	0.692308
a.138.1.1	10	0.9
d.10.1.3	2	0
b.69.2.1	2	1
c.37.1.5	7	0.714286
b.69.4.1	11	0.909091
d.218.1.4	3	0
d.58.40.1	2	0
d.58.36.1	2	0
c.69.1.10	3	0.666667
c.69.1.11	3	0
d.11.1.1	2	1
c.37.1.6	5	0.2
d.58.26.3	2	0
d.59.1.1	2	0
d.265.1.3	3	0.666667
c.69.1.12	2	1
d.12.1.1	2	0.5
c.3.1.3	2	1
c.3.1.4	5	1
c.1.18.3	2	0
c.37.1.8	31	0.580645
d.13.1.1	2	0
b.70.1.1	3	1
d.58.42.1	2	0
d.66.1.4	2	0
g.41.7.1	2	1
d.66.1.5	2	1
c.69.1.13	3	0.666667
b.40.2.1	6	0.5
c.3.1.5	31	0.903226
c.69.1.14	2	1
d.68.4.1	2	0.5
d.58.44.1	4	0.5
d.284.1.1	2	1
f.19.1.1	3	1
a.190.1.1	2	0
c.69.1.17	6	0.666667
b.40.2.2	10	0.9
b.121.3.1	2	0
d.142.2.3	2	1
d.79.3.3	2	0
d.143.1.1	2	0
d.64.1.1	2	0
c.47.1.10	14	0.642857
d.21.1.1	2	0
b.18.1.9	2	1
b.18.1.10	2	1
g.44.1.1	7	0.714286
d.22.1.1	2	1
b.11.1.1	7	1
c.69.1.18	3	0
c.4.1.1	5	0.6
b.18.1.13	3	0.666667
c.4.1.2	2	0.5
a.26.1.3	7	0.857143
d.24.1.1	4	0
c.48.1.1	3	0.333333
c.48.1.2	2	1
b.40.3.1	2	0
a.194.1.1	4	0
c.5.1.1	3	1
b.1.10.2	2	1
d.67.2.1	2	0
d.26.1.1	14	0.785714
c.70.1.1	3	1
c.49.1.1	4	1
b.40.4.1	5	0.6
c.6.1.1	3	1
a.77.1.5	2	0
c.71.1.1	11	0.909091
b.40.4.2	3	1
c.7.1.1	2	1
a.27.1.1	10	0.4
c.49.2.1	2	0
c.14.1.4	5	0.6
b.40.4.3	20	0.5
b.34.9.2	3	1
f.36.1.1	2	1
b.6.1.5	2	0
g.49.1.1	3	0.666667
b.6.2.1	2	0
b.82.3.2	9	1
c.50.1.1	2	0
a.28.1.1	5	0.2
d.26.3.1	7	0.857143
a.4.5.28	9	0.888889
c.51.1.1	9	0.777778
d.218.1.2	4	1
b.40.4.4	5	0.8
a.216.1.1	2	0
d.1.1.2	2	0
d.92.1.5	3	1
c.95.1.1	12	0.916667
b.43.4.2	9	0.888889
c.23.5.4	3	1
b.40.4.5	24	0.333333
d.1.1.4	2	0.5
a.77.1.2	6	0.333333
a.77.1.3	4	0.75
b.2.5.2	2	0
b.2.5.3	3	0.666667
b.2.5.5	2	0
d.113.1.4	2	0
d.89.1.2	2	0.5
d.92.1.7	2	0
b.18.1.14	4	1
g.3.7.2	8	0.75
f.13.1.1	3	1
d.92.1.12	2	0.5
c.95.1.2	12	0.833333
a.28.3.1	3	0.666667
b.6.1.4	2	0
b.84.1.1	7	0.857143
d.145.1.1	4	0.75
c.51.4.1	2	1
a.177.1.1	5	0
b.106.1.1	2	0
f.14.1.1	4	0.5
b.107.1.1	2	0
d.145.1.2	2	1
a.24.13.1	4	0
d.145.1.3	4	1
c.97.1.1	4	0.75
d.31.1.1	5	0.6
b.84.2.1	5	0.4
a.110.1.1	2	1
d.126.1.4	2	1
b.61.4.1	2	1
d.110.4.1	2	0
a.29.2.1	5	1
d.38.1.5	7	1
d.146.1.1	2	1
d.32.1.1	2	0
d.32.1.2	5	0.8
c.52.1.7	2	1
a.111.1.2	2	1
d.129.7.1	2	1
d.92.2.1	3	0.666667
d.113.1.2	2	0
a.4.1.2	6	0.333333
b.47.1.4	4	0.25
b.29.1.18	3	0
d.93.1.1	19	0.894737
d.115.1.2	2	1
a.113.1.1	2	1
c.23.4.1	2	1
d.52.7.1	2	1
b.85.1.1	2	1
a.4.1.3	5	0.2
a.32.1.1	2	0
d.58.4.4	2	0.5
c.23.5.1	6	0.5
b.49.1.1	2	1
g.3.7.4	3	0
d.258.1.1	3	1
d.58.3.2	3	0
d.2.1.2	3	1
a.4.1.5	2	0
b.85.4.1	5	0.8
a.5.2.4	2	0
d.174.1.1	2	1
g.3.7.5	6	0.333333
f.21.2.2	4	0.25
a.116.1.1	3	1
b.30.5.3	2	0
d.136.1.2	2	0
c.23.5.2	2	0
a.4.1.6	2	0
a.4.1.7	4	0
b.50.1.1	5	1
c.23.5.3	2	0
a.4.1.8	3	1
b.86.1.2	4	0.25
b.1.3.1	2	0
d.175.1.1	2	0
b.1.4.1	3	0.666667
a.52.1.1	3	0
a.158.1.1	3	0
a.116.1.2	2	0.5
a.77.1.4	2	0
g.3.9.1	4	0.75
a.52.1.2	2	0
b.34.9.1	3	0
d.58.7.1	25	0.56
d.2.1.3	2	1
a.4.1.9	9	1
d.58.26.5	2	1
c.23.6.1	4	0.5
a.4.2.1	2	1
b.50.1.2	10	1
d.58.48.1	3	1
c.2.1.11	2	0
d.198.1.1	7	1
b.1.5.1	8	1
c.58.1.5	3	1
d.177.1.1	6	0.833333
b.1.6.1	6	0
d.178.1.1	2	1
a.52.1.3	2	0
a.118.1.1	4	1
b.34.14.1	3	0.666667
g.3.11.1	10	0.5
d.94.1.1	3	1
d.2.1.6	2	0
a.4.3.1	4	0
d.58.49.1	2	0.5
d.2.1.7	2	1
d.198.2.1	3	0
b.1.7.1	2	1
d.179.1.1	2	1
c.56.5.4	9	0.888889
d.217.1.1	2	1
c.69.1.30	2	0
a.4.5.1	2	0
c.1.11.2	9	0.888889
b.1.8.1	4	0.75
c.98.2.1	2	1
a.55.1.1	4	0.75
d.181.1.1	2	0
a.4.5.3	2	0
c.57.1.1	3	1
d.58.8.1	3	0.666667
a.4.5.4	3	0
b.51.1.1	4	1
c.10.2.7	2	0.5
g.17.1.1	2	1
c.15.1.4	2	0
g.17.1.2	3	0.666667
a.56.1.1	3	1
b.43.4.3	4	0.75
b.1.10.1	2	0
c.58.1.1	5	1
d.58.9.1	3	1
c.23.12.1	7	0.714286
c.116.1.3	3	1
d.126.1.1	2	1
d.126.1.2	2	1
b.1.11.1	3	0.666667
e.1.1.1	6	1
c.58.1.2	3	0.666667
d.58.10.1	4	1
c.1.12.5	3	0.666667
c.23.12.2	2	1
b.52.2.2	8	0.75
b.1.11.2	2	0
d.127.1.1	7	1
g.17.1.4	3	0.333333
c.108.1.10	4	0.75
c.58.1.3	2	0
b.2.3.4	4	1
d.58.11.1	4	0.5
b.1.13.1	2	0
c.59.1.1	5	0.6
d.58.12.1	2	0
c.114.1.1	2	0
c.108.1.6	2	0.5
d.201.1.1	3	1
a.138.1.3	9	0.444444
a.24.17.1	2	1
c.124.1.4	3	0.666667
g.18.1.1	18	0.888889
b.1.14.1	6	0.666667
d.128.1.2	2	1
a.60.1.1	5	0.6
c.59.1.2	2	0
a.60.1.2	7	0.714286
c.1.14.1	3	1
c.60.1.1	2	0.5
c.60.1.2	5	1
g.19.1.1	2	1
b.1.1.1	40	0.9
b.2.2.1	2	0
d.129.1.1	3	1
d.13.1.2	4	0.5
a.60.2.1	2	0
c.1.15.3	2	1
d.14.1.1	4	0
b.2.2.2	5	0.4
d.129.1.2	2	0
a.60.3.1	2	0
d.129.2.1	2	0
b.18.1.18	2	0.5
c.61.1.1	16	0.6875
a.60.4.1	2	1
b.18.1.20	3	0.666667
d.68.6.1	2	1
d.68.7.1	2	0
d.14.1.2	2	1
d.129.3.1	2	1
d.14.1.3	6	0.666667
d.32.1.7	2	0
g.22.1.1	3	0.666667
d.129.3.2	3	1
d.14.1.4	3	1
d.129.3.3	2	1
c.1.16.1	2	1
c.1.16.3	2	0
d.225.1.1	2	1
a.10.1.1	3	0.333333
d.14.1.5	7	0.857143
d.130.1.1	3	0
d.15.1.1	13	0.538462
c.1.17.1	2	1
c.61.1.2	2	0
c.1.18.2	2	0
c.100.1.1	2	0
d.108.1.3	2	0
c.101.1.1	2	1
g.23.1.1	3	1
f.4.1.1	3	1
d.131.1.1	3	0.666667
g.24.1.1	4	0
d.131.1.2	16	0.875
a.11.1.1	2	1
c.37.1.9	7	1
d.110.2.2	2	1
c.37.1.15	2	0
d.92.2.2	2	0
f.4.3.1	4	0.75
a.11.2.1	3	1
d.15.1.2	2	0
d.15.1.3	2	1
c.37.1.10	12	0.666667
d.15.1.4	2	0
d.110.4.2	2	1
b.12.1.1	2	0
f.4.3.2	2	1
d.108.1.4	4	0.75
f.4.3.3	4	1
d.68.2.2	3	1
d.15.1.5	4	0
b.121.4.1	10	0.9
b.121.4.2	7	0.857143
b.121.4.5	2	1
b.34.9.3	3	1
d.109.2.1	2	0
a.14.1.1	2	0
d.212.1.1	2	1
c.72.1.1	8	1
c.37.1.11	14	0.5
b.121.4.6	2	1
d.15.2.1	3	0.666667
b.121.4.7	6	1
b.121.5.2	3	1
b.121.6.1	2	0
g.50.1.1	2	0
f.6.1.1	3	1
b.121.1.1	2	0
b.121.1.2	2	0
c.72.1.2	2	0
c.72.2.1	5	0.8
f.7.1.1	3	0
c.72.2.2	2	1
b.121.7.1	3	0
d.15.3.1	3	0.666667
d.15.3.2	4	0
c.37.1.12	14	0.785714
b.121.2.1	2	0
g.51.1.1	2	0
b.121.2.2	2	0
a.79.1.1	3	0.333333
d.15.4.1	7	0.714286
a.4.13.1	2	0.5
a.4.13.2	4	0.5
a.80.1.1	9	0.666667
g.52.1.1	6	0.833333
d.227.1.1	4	0.75
d.73.1.1	2	0.5
b.15.1.1	2	0
c.74.1.1	4	1
f.10.1.1	2	1
a.19.1.1	2	0
d.74.1.1	2	0
b.40.4.6	5	0.2
c.120.1.1	2	0
b.30.5.4	3	1
g.53.1.1	2	0.5
d.185.1.1	11	0.909091
g.54.1.1	2	1
a.83.1.1	2	1
d.74.2.1	2	1
c.98.1.1	2	0.5
c.76.1.1	2	1
b.17.1.1	2	0
c.76.1.2	4	1
d.74.3.1	2	0
c.121.1.1	2	1
a.21.1.1	8	0.75
b.40.4.7	4	0.25
c.116.1.4	2	1
b.49.2.2	3	1
b.49.2.3	4	1
b.69.2.2	2	1
b.34.10.1	2	1
d.169.1.6	2	1
d.148.1.1	2	1
d.32.1.3	11	1
c.52.1.18	2	0.5
a.20.1.2	2	0
d.74.4.1	2	0
b.18.1.1	2	1
c.77.1.1	3	1
c.116.1.5	2	1
d.75.1.1	3	1
b.40.5.1	2	0
b.121.2.3	2	0
b.122.1.1	6	1
b.36.1.4	4	0
b.38.1.2	2	1
d.150.1.1	2	0
a.85.1.1	2	1
b.18.1.2	3	1
d.75.2.1	2	1
b.18.1.3	3	1
a.86.1.1	3	0.666667
c.78.1.1	8	0.75
b.40.6.1	2	1
a.1.1.1	4	1
b.40.6.2	3	0.333333
b.40.6.3	4	0
d.151.1.1	6	0.833333
d.77.1.1	2	0
a.87.1.1	7	1
a.1.1.2	23	0.956522
c.78.2.1	4	0.25
b.40.7.1	2	0.5
a.204.1.1	2	0
c.79.1.1	9	0.888889
a.35.1.1	2	0.5
d.126.1.6	2	1
d.37.1.1	9	1
d.153.1.1	8	0.75
a.35.1.2	6	0.333333
d.38.1.1	4	0.75
d.79.1.1	3	1
b.42.1.1	5	1
c.80.1.1	3	1
b.80.5.1	2	1
b.30.5.5	2	1
a.89.1.1	2	1
d.38.1.3	2	0
b.87.1.1	3	0.666667
b.42.1.2	3	0
d.144.1.6	2	1
b.34.11.1	2	0
d.153.1.4	19	1
a.35.1.3	2	0.5
a.4.5.29	3	0.666667
a.35.1.5	2	0
d.40.1.1	3	0.666667
a.91.1.1	6	1
b.42.2.1	11	0.909091
c.124.1.6	2	0
d.151.1.2	2	1
d.95.2.1	6	0.333333
a.4.5.31	4	0
a.36.1.1	3	0
d.41.1.1	5	1
b.42.3.1	2	1
b.110.1.1	2	1
b.42.4.1	4	1
b.34.6.2	3	0.666667
d.160.1.2	2	0
d.95.2.2	4	0.5
a.7.7.1	4	0
a.37.1.1	2	0
b.91.1.1	2	0
d.41.2.1	3	1
b.42.4.2	3	1
d.96.1.1	2	1
d.211.1.1	14	1
a.4.5.5	2	1
d.157.1.1	7	1
d.96.1.3	3	1
d.41.3.1	3	1
b.93.1.1	2	1
d.96.1.4	4	1
g.3.11.4	2	0
d.157.1.3	2	1
a.4.5.10	3	0
a.4.5.11	2	0
c.1.1.1	3	0.666667
a.39.1.2	6	0.833333
d.42.1.1	5	0.8
f.24.1.1	3	1
b.122.1.3	3	1
a.118.3.1	2	1
a.4.5.12	3	0
b.137.1.1	2	0
c.23.13.1	2	1
a.4.5.13	2	0
b.52.2.3	5	0.6
c.1.2.1	2	1
f.25.1.1	2	0
c.23.14.1	2	0
a.4.5.14	2	0.5
b.100.1.1	3	0.666667
c.23.15.1	2	0.5
c.23.16.1	12	0.583333
b.53.1.1	2	0
c.1.2.3	4	0
e.3.1.1	19	1
a.118.6.1	2	1
b.68.5.1	2	1
e.29.1.1	2	1
d.101.1.1	3	0
a.4.5.17	2	0
c.23.16.2	5	0.4
c.1.2.4	9	0.888889
e.29.1.2	2	1
a.118.8.1	11	1
a.4.5.19	4	0
b.55.1.1	24	0.458333
d.285.1.1	2	0.5
d.103.1.1	2	0
a.4.5.20	2	0
a.4.5.21	3	1
c.1.3.1	2	0.5
c.1.4.1	15	0.733333
c.43.1.3	2	0
b.2.3.2	5	0
f.26.1.1	2	1
a.60.6.1	3	0.666667
g.4.1.1	2	1
a.60.7.1	3	0.333333
d.104.1.1	16	0.625
a.118.9.2	3	0.666667
c.25.1.1	5	0.4
d.58.4.2	2	1
d.58.38.1	2	1
c.116.1.1	4	1
e.4.1.1	2	1
e.5.1.1	3	1
b.44.2.1	4	0.5
b.55.1.2	8	0.875
c.25.1.2	2	0.5
c.55.1.6	2	0
d.265.1.2	3	1
c.43.1.2	4	0.5
c.62.1.1	8	0.875
a.60.9.1	3	0
b.82.6.1	2	1
e.6.1.1	7	1
a.4.5.24	2	1
b.85.6.1	3	0.333333
c.1.19.1	2	0.5
a.4.5.25	2	0
b.55.1.4	3	0.666667
c.62.1.2	2	0
e.7.1.1	7	0.571429
b.88.1.2	2	1
a.4.5.39	2	0
a.6.1.7	3	0.666667
c.1.20.1	2	1
c.25.1.5	2	0.5
a.4.6.1	4	1
a.121.1.1	9	0.555556
c.1.21.1	2	0
c.26.1.1	20	0.7
b.55.1.5	3	0.333333
d.79.5.1	2	1
g.27.1.1	3	0.333333
b.103.1.1	3	1
d.14.1.9	2	0
c.1.21.2	2	0
b.104.1.1	2	1
c.65.1.1	4	1
c.1.22.1	2	1
b.56.1.1	3	1
a.71.2.1	2	0
d.92.1.14	2	0
g.28.1.1	2	0
b.3.1.1	3	0.666667
e.8.1.1	5	0.8
c.1.23.1	2	1
a.63.1.1	2	0
c.2.1.1	17	1
b.57.1.1	3	0.666667
c.26.1.3	7	0.571429
d.206.1.1	2	0
b.3.2.1	2	0
a.64.1.1	3	0.333333
c.66.1.3	2	0.5
e.8.1.2	2	0.5
b.30.5.2	5	1
c.119.1.2	2	1
g.32.1.1	2	0
a.4.5.46	2	1
e.8.1.4	7	0.857143
a.65.1.1	3	0.666667
b.3.5.1	3	0.666667
c.66.1.7	4	1
c.2.1.2	46	0.891304
b.31.1.1	2	0
a.24.15.1	2	1
b.3.6.1	4	1
b.33.1.1	7	0.857143
a.29.5.1	2	0.5
a.102.5.1	2	1
g.35.1.1	3	1
d.15.4.2	9	0.333333
b.4.1.1	4	1
a.66.1.1	2	0.5
c.66.1.11	3	1
d.58.18.5	2	0
g.37.1.1	3	0
c.37.1.14	2	0
d.15.5.1	4	0.5
b.34.1.2	2	0.5
c.67.1.1	14	0.714286
b.34.2.1	28	0.785714
c.124.1.2	3	0.666667
c.124.1.3	2	0
a.22.1.1	4	0.25
d.15.6.1	9	1
a.8.5.1	2	1
c.39.1.1	2	1
c.1.12.7	4	0.75
b.124.1.1	2	0.5
a.8.6.1	2	0
b.18.1.5	2	0
c.57.1.2	2	1
a.172.1.1	2	1
a.22.1.2	2	0
c.41.1.1	4	1
e.37.1.1	2	0
a.69.3.1	2	1
c.66.1.12	3	1
a.173.1.1	3	0
c.66.1.13	2	1
b.19.1.1	4	0.5
a.4.5.34	2	0
a.22.1.3	9	0.777778
b.71.1.1	28	0.5
c.36.1.5	7	1
d.15.7.1	2	1
b.71.1.2	4	0
e.38.1.1	2	1
e.39.1.1	2	1
a.149.1.1	3	1
b.19.1.2	2	1
a.4.5.35	4	0
c.80.1.2	2	1
d.79.2.1	4	1
c.81.1.1	8	1
c.41.1.2	2	1
c.36.1.6	2	0
c.42.1.1	3	0.666667
b.34.3.1	4	0
a.4.5.54	6	0.166667
d.58.26.7	2	1
a.118.1.16	2	0.5
a.6.1.4	2	1
b.21.1.1	2	1
d.79.3.1	4	1
d.16.1.1	4	0.25
c.36.1.7	2	1
c.42.1.2	2	1
d.16.1.2	2	0
c.43.1.1	3	0.666667
c.36.1.9	8	1
f.35.1.1	2	1
b.22.1.1	11	1
d.250.1.1	3	1
c.82.1.1	8	1
c.72.1.3	2	1
d.79.4.1	5	0.8
d.16.1.3	4	0.5
b.72.1.1	5	0
c.44.1.1	3	1
a.93.1.1	4	1
d.80.1.1	4	1
b.23.1.1	5	0.4
c.83.1.1	2	1
d.80.1.3	3	1
d.16.1.5	5	0.6
c.84.1.1	6	0.5
c.36.1.10	2	1
a.24.3.2	6	1
b.72.2.1	3	0.333333
d.16.1.6	2	1
c.44.2.1	2	0
c.36.1.11	4	1
b.24.1.1	6	0.833333
c.7.1.2	2	1
c.106.1.1	2	0.5
d.81.1.1	5	0.4
a.207.1.1	2	0.5
b.42.5.1	4	1
c.86.1.1	2	1
a.24.10.3	2	1
a.1.1.3	5	1
c.50.1.2	3	0.666667
c.8.2.1	2	0
a.132.1.3	4	1
b.74.1.1	4	1
a.24.5.1	2	1
c.66.1.24	3	0.666667
c.66.1.25	2	0
c.66.1.26	3	0.333333
c.66.1.28	2	1
d.159.1.1	2	0.5
a.142.1.1	2	0
d.42.1.2	3	1
c.129.1.1	2	0
b.26.1.2	8	0.75
d.81.1.2	2	0
a.132.1.4	2	0
c.91.1.2	2	1
d.81.1.3	10	0.5
c.122.1.1	2	1
a.1.2.1	3	1
b.42.6.1	2	0
b.43.5.1	2	0
d.159.1.3	4	0.75
d.159.1.7	2	1
d.160.1.1	2	1
d.194.1.2	3	1
d.43.1.1	3	0.666667
a.96.1.2	3	0.666667
a.96.1.3	2	0.5
d.81.1.5	5	0.6
c.8.5.2	2	1
b.69.13.1	2	0
c.66.1.30	2	1
c.66.1.31	2	1
b.43.4.1	3	1
b.77.2.1	3	0.666667
a.39.1.5	19	0.842105
d.161.1.1	3	1
d.44.1.1	4	1
d.162.1.1	12	1
a.2.2.1	2	0
a.98.1.1	2	0.5
d.79.7.1	2	1
a.2.3.1	6	0
d.82.2.1	2	1
c.89.1.1	2	0
c.10.1.1	3	0.666667
b.43.3.1	10	0.8
a.39.1.8	3	0.666667
a.99.1.1	4	1
d.83.1.1	2	0
c.90.1.1	3	0.666667
c.111.1.2	2	0
c.91.1.1	2	1
c.10.2.1	3	1
a.100.1.1	4	1
a.100.1.2	2	0
a.2.5.1	2	0.5
a.100.1.3	3	1
b.44.1.1	3	0
c.108.1.4	2	0.5
b.118.1.1	3	0.666667
d.163.1.1	5	0.4
a.144.1.1	4	0
a.100.1.4	2	0
c.1.5.1	3	1
c.10.2.5	6	1
b.45.1.1	3	0.666667
g.7.1.1	8	1
b.139.1.1	2	1
b.1.1.3	8	0.375
d.163.1.2	2	0
c.55.1.7	2	0
a.39.1.6	3	0.333333
c.131.1.1	2	0.5
c.1.6.1	7	0.857143
d.49.1.1	2	0
a.39.1.7	6	0
a.102.1.4	2	0
c.12.1.1	2	0
d.50.1.1	8	0.875
b.45.1.2	4	1
c.13.1.1	3	0.666667
b.46.1.1	2	0
f.23.14.1	2	0
c.55.1.8	2	0
d.105.1.1	2	0.5
c.55.1.9	2	0
d.165.1.1	8	1
c.55.1.10	2	0
d.106.1.1	3	1
c.52.2.1	3	0.666667
a.5.7.1	2	0
b.1.1.4	52	0.673077
c.1.7.1	8	1
c.13.2.1	3	1
b.47.1.1	10	0.8
f.27.1.1	2	1
a.4.6.2	4	1
b.49.3.1	2	0
a.123.1.1	16	1
d.240.1.1	5	1
c.55.3.8	3	0
a.39.2.1	5	0.8
c.120.1.2	4	0.25
c.1.8.1	25	0.84
e.8.1.7	4	0.75
f.28.1.1	2	0
c.37.1.16	2	0
d.108.1.1	19	0.736842
a.39.3.1	2	0
d.51.1.1	9	0.666667
a.40.1.1	9	1
c.53.2.1	4	1
d.3.1.1	9	0.777778
c.26.2.1	8	0.625
b.58.1.2	2	0.5
b.58.1.1	3	1
d.108.1.2	2	0
a.25.2.2	2	1
a.41.1.1	2	1
c.55.1.1	11	0.454545
c.1.8.8	3	0
g.7.1.3	4	0
c.66.1.41	2	0
a.5.1.1	3	0.666667
d.109.1.1	7	0.714286
a.124.1.1	2	1
a.5.2.1	6	0.166667
c.26.3.1	2	0
a.42.1.1	3	0.666667
a.5.3.1	3	0
b.60.1.1	16	1
c.27.1.1	3	1
d.122.1.4	2	1
g.8.1.1	6	1
d.109.1.2	7	0.857143
a.211.1.2	5	0.8
d.68.5.1	3	0.666667
c.55.1.2	2	0
c.28.1.1	5	1
b.61.2.2	2	1
c.55.1.3	4	1
c.55.1.4	2	0
c.1.8.3	25	0.88
d.136.1.3	4	0
c.72.1.5	2	0
e.10.1.1	3	1
a.126.1.1	6	0.833333
d.110.1.1	3	0.666667
a.127.1.1	5	1
c.26.2.3	5	1
a.6.1.1	2	0
c.26.2.4	4	0.5
c.55.2.1	3	0
d.208.1.1	2	0.5
c.55.3.1	4	0.5
c.117.1.1	3	1
e.11.1.1	2	0
b.6.1.1	10	0.7
a.60.12.1	3	0.666667
c.2.1.9	4	0.5
g.8.1.2	3	0
d.110.2.1	4	0.75
a.6.1.3	4	0.5
c.30.1.1	6	0.166667
d.3.1.5	2	1
a.7.1.1	9	0.777778
d.110.3.2	2	1
b.60.1.2	7	1
d.3.1.6	2	1
g.9.1.1	10	0.8
c.15.1.3	2	0
a.69.1.1	2	0
d.3.1.7	3	0.666667
a.128.1.1	4	0.5
c.30.1.2	3	0
d.111.1.1	3	0.666667
a.7.3.1	5	0.8
b.68.9.1	2	0
d.58.16.1	2	0
c.67.1.3	16	1
a.69.2.1	2	0
c.2.1.3	24	0.791667
d.58.17.1	12	0.833333
a.128.1.3	2	1
c.23.17.1	2	1
a.128.1.4	2	0.5
d.4.1.3	2	0
a.7.5.1	2	0
c.119.1.1	2	1
e.17.1.1	4	0.75
a.71.1.1	2	0
d.223.1.2	2	1
a.24.19.1	2	0
c.67.1.4	14	0.785714
c.26.1.5	2	0.5
d.5.1.1	4	0.5
c.31.1.3	8	0.875
b.61.1.1	2	0.5
a.118.18.1	2	1
d.210.1.1	2	0
b.6.1.2	3	0
d.3.1.9	2	0.5
e.18.1.1	2	1
d.58.18.2	2	0
a.73.1.1	3	0
c.31.1.5	4	0.5
b.61.2.1	2	1
b.61.3.1	2	0
b.6.1.3	25	0.92
d.58.19.1	5	0.8
d.58.20.1	2	0
a.74.1.1	11	0.727273
c.2.1.4	9	0.888889
c.32.1.1	2	0.5
d.6.1.1	2	0
b.62.1.1	2	1
g.39.1.2	2	1
a.174.1.1	3	0
b.7.1.1	6	0
c.108.1.1	2	1
b.34.4.4	2	1
a.74.1.2	4	1
d.58.23.1	2	0
d.248.1.1	2	1
b.34.5.1	2	0
a.74.1.3	2	0
a.4.14.1	2	0.5
c.2.1.5	12	1
e.22.1.2	5	1
a.29.3.2	2	0
g.39.1.3	6	0.666667
b.7.1.2	7	0.857143
d.58.24.1	2	0
b.34.5.2	4	0.75
a.75.1.1	2	1
e.22.1.1	2	1
b.34.5.3	2	0.5
d.20.1.2	2	0
d.133.1.1	4	1
c.45.1.1	8	0.625
a.76.1.1	2	0
b.7.2.1	3	0.333333
d.17.1.2	3	0
c.45.1.2	7	1
c.68.1.5	2	0
b.34.7.1	2	0
d.58.28.1	2	1
c.2.1.6	15	0.8
d.134.1.1	2	0
d.17.2.1	10	0.8
d.58.29.1	3	1
b.35.1.1	2	1
c.69.1.1	5	1
b.35.1.2	16	0.9375
a.153.1.1	2	0
b.1.1.2	25	0.88
b.1.18.16	2	0
a.29.3.1	5	1
d.17.3.1	2	0
c.46.1.1	3	0
b.122.1.2	2	1
c.46.1.2	10	0.9
c.2.1.7	15	0.666667
c.69.1.2	5	0.6
a.93.1.3	2	0
d.137.1.1	3	0.333333
d.17.4.2	6	0.166667
d.17.4.3	2	1
d.58.31.2	2	0
c.47.1.1	16	0.5
d.17.4.4	2	1
c.69.1.5	3	0.666667
b.36.1.1	31	0.967742
b.29.1.1	4	0.75
a.24.9.1	10	0.8
d.139.1.1	5	0.8
g.41.3.1	4	0.5
b.1.20.1	2	0
b.77.3.1	2	1
d.140.1.1	2	0.5
c.47.1.2	6	0.5
a.118.1.10	2	1
g.41.3.2	2	0
b.2.8.1	2	1
d.141.1.1	4	0.75
a.24.11.1	3	0.666667
g.41.3.3	2	0
d.19.1.1	15	0.933333
c.47.1.3	3	0
b.37.1.1	2	0
d.227.1.2	2	0.5
b.29.1.2	5	0.6
d.142.1.1	4	0.75
d.15.2.2	5	0.2
c.92.1.1	2	1
a.25.1.1	15	0.933333
d.85.1.1	3	1
d.142.1.2	7	1
c.47.1.5	16	0.9375
b.80.1.1	4	0.5
c.1.10.5	3	0.666667
b.38.1.1	8	0.875
b.29.1.3	6	1
g.3.1.1	2	1
c.92.2.2	4	0.75
a.25.1.2	10	0.8
d.86.1.1	2	0.5
c.92.2.3	4	1
b.80.1.3	4	0.75
b.39.1.1	2	0.5
b.1.15.1	4	0
d.89.1.5	2	1
a.101.1.1	3	1
b.29.1.4	7	1
d.142.1.4	2	1
d.87.1.1	11	0.727273
a.102.1.1	2	1
c.93.1.1	14	1
d.142.1.6	2	1
a.26.1.1	10	0.5
d.58.5.3	2	0.5
d.68.3.3	3	0.333333
d.110.3.6	2	1
d.144.1.7	33	0.969697
b.80.1.5	2	0.5
d.162.1.2	4	1
a.102.1.2	7	0.571429
a.2.11.1	4	0
b.29.1.6	2	1
c.97.1.2	2	0
d.142.2.1	2	0
d.20.1.1	8	1
c.47.1.7	2	0.5
c.47.1.9	2	0
a.146.1.1	2	1
c.14.1.2	3	1
b.29.1.8	2	1
a.102.2.1	4	1
c.14.1.3	10	1
d.189.1.1	4	0.75
d.87.2.1	4	1
a.3.1.1	16	0.6875
a.26.1.2	10	0.2
b.81.1.3	3	0.666667
b.29.1.10	2	1
a.102.3.2	5	1
c.94.1.1	36	0.972222
d.88.1.1	2	1
b.29.1.11	5	1
b.47.1.2	19	1
b.81.1.4	2	1
d.14.1.7	2	0
c.110.1.1	2	0.5
b.81.1.5	2	0.5
b.85.7.1	3	0.666667
c.46.1.3	3	0
d.166.1.1	10	0.5
e.3.1.2	2	1
a.102.4.1	2	1
a.102.4.2	2	0
c.37.1.19	18	0.722222
a.132.1.2	2	1
c.37.1.20	22	0.545455
a.102.4.3	3	1
d.52.1.1	2	0
c.1.22.2	2	0
c.16.1.1	3	0.666667
a.118.1.14	6	0.5
b.82.1.1	3	1
b.82.1.2	6	0.666667
d.15.10.1	2	1
e.52.1.1	2	1
g.3.6.2	2	0
a.102.4.4	2	1
d.90.1.1	4	1
d.52.3.1	4	0
b.1.18.1	4	0.25
c.17.1.1	2	1
d.185.1.2	2	1
a.103.1.1	3	1
a.4.1.12	4	0.25
b.30.2.1	5	1
b.82.1.3	2	0
b.82.2.1	3	0.666667
b.92.1.5	2	0
d.167.1.1	5	1
b.1.18.2	17	0.176471
b.1.18.3	2	1
b.1.18.4	4	0.5
d.168.1.1	4	0.25
b.1.18.7	2	0
b.1.18.8	2	0.5
a.104.1.1	15	1
b.1.18.9	4	0.5
d.54.1.1	11	0.727273
b.18.1.22	2	1
c.18.1.2	2	0
c.94.1.2	3	0.666667
b.92.1.6	2	0
b.1.18.10	2	0
b.1.18.11	2	0
b.1.18.14	3	0.666667
d.110.6.1	2	0
d.169.1.1	21	1
a.45.1.1	26	0.961538
d.92.1.2	2	1
g.3.7.1	3	1
a.8.4.1	2	0
c.19.1.1	2	1
d.110.7.1	3	1
d.21.1.2	5	0.8
d.55.1.1	2	0.5
a.3.1.4	6	0.833333
c.55.3.2	2	0
c.33.1.3	6	1
a.3.1.5	2	0
d.233.1.1	2	1
c.22.1.1	2	0
c.66.1.17	3	1
b.82.2.5	2	1
total	5418	0.677372

## Sheet: family SGM
classification group	# members	accuracy
c.47.1.13	3	0.666667
a.4.1.1	9	0.555556
c.55.3.5	11	0.636364
c.23.1.1	17	0.823529
c.68.1.13	7	1
c.67.1.6	2	0
c.1.9.10	2	1
b.92.1.3	3	1
d.112.1.1	2	1
d.169.1.2	2	0
c.1.8.4	4	1
a.46.2.1	4	1
c.1.16.4	2	1
d.113.1.1	9	0.666667
b.69.12.1	3	0.666667
d.169.1.3	2	1
d.58.1.2	3	0
c.66.1.38	2	1
a.47.1.1	2	0
c.55.4.1	2	0
c.1.8.5	13	0.692308
d.58.1.4	3	0.666667
b.47.1.3	4	0.5
c.109.1.1	4	0.75
c.69.1.21	3	0
c.69.1.22	2	0
b.113.1.1	6	1
a.156.1.2	4	0.75
c.1.26.1	2	0
g.39.1.8	2	0.5
d.115.1.1	2	0
a.47.2.1	3	0.666667
b.1.2.1	42	0.642857
d.116.1.1	2	1
d.58.1.5	9	0.333333
c.134.1.1	2	0
b.36.1.3	2	0
c.1.9.6	4	1
a.132.1.1	2	0
c.80.1.3	4	0.5
d.117.1.1	3	0.666667
c.55.6.1	2	0
d.171.1.1	3	1
c.1.8.6	3	0
d.58.2.1	2	1
c.55.7.1	3	0.666667
f.21.1.2	2	0
f.32.1.1	2	0
a.133.1.2	3	1
d.118.1.1	3	0.666667
c.34.1.1	3	1
b.63.1.1	2	1
c.56.2.1	10	0.8
c.1.9.3	2	0
a.3.1.6	2	1
a.3.1.7	3	0.666667
d.220.1.1	2	0
g.14.1.2	2	0
c.124.1.1	2	0
d.9.1.1	9	1
d.120.1.1	4	0.75
b.64.1.1	5	1
c.1.10.1	16	0.5625
b.65.1.1	2	1
c.56.3.1	2	1
e.23.1.1	6	0.833333
e.24.1.1	3	0.666667
g.68.1.1	7	0.857143
b.66.1.1	5	1
a.184.1.1	2	0
c.56.5.1	3	0.333333
e.25.1.1	2	0.5
a.3.1.8	2	0
g.16.2.1	2	0
d.122.1.2	6	0.833333
b.82.1.11	3	1
c.1.10.2	2	0
c.1.10.3	3	1
d.211.2.1	2	1
c.1.10.4	3	0
b.8.1.1	2	1
g.69.1.1	2	0
d.122.1.3	4	0
c.37.1.1	25	0.68
b.68.1.1	8	0.875
b.121.5.1	3	0.666667
d.38.1.4	4	0
a.4.12.2	2	1
f.1.1.1	2	0.5
d.124.1.1	7	1
d.58.32.1	2	1
c.2.1.8	2	0
c.69.1.7	2	0
b.34.13.2	2	0.5
c.3.1.1	4	0.5
c.37.1.2	4	0.5
d.58.5.2	3	1
f.1.3.1	3	0.666667
d.58.33.1	2	0.5
f.1.4.1	4	0.5
d.58.34.1	2	0
c.69.1.8	2	0
d.58.4.5	3	0.666667
c.3.1.2	13	0.769231
a.138.1.1	10	0.8
b.69.2.1	2	1
c.37.1.5	7	0.714286
b.69.4.1	11	0.454545
d.218.1.4	3	1
d.58.40.1	2	0
d.58.36.1	2	0
c.69.1.10	3	1
c.69.1.11	3	0
d.11.1.1	2	1
c.37.1.6	5	0.4
d.58.26.3	2	0.5
d.59.1.1	2	0
d.265.1.3	3	0.666667
c.69.1.12	2	1
c.3.1.3	2	0
c.3.1.4	5	0.6
c.1.18.3	2	0
c.37.1.8	29	0.517241
d.13.1.1	2	0
b.70.1.1	3	1
g.41.7.1	2	0.5
d.66.1.5	2	1
c.69.1.13	3	0.666667
b.40.2.1	6	0.833333
c.3.1.5	31	0.935484
c.69.1.14	2	1
d.58.44.1	4	0.25
d.284.1.1	2	0
f.19.1.1	3	0.666667
c.69.1.17	6	0.5
b.40.2.2	9	1
b.121.3.1	2	0.5
d.142.2.3	2	1
d.79.3.3	2	0
d.143.1.1	2	0
c.47.1.10	13	0.615385
d.21.1.1	2	0
b.18.1.9	2	0
b.18.1.10	2	0
g.44.1.1	3	0.333333
d.22.1.1	2	0.5
b.11.1.1	7	0.857143
c.69.1.18	3	0
c.4.1.1	5	0.4
b.18.1.13	3	0.666667
c.4.1.2	2	1
a.26.1.3	7	0.857143
d.24.1.1	3	1
c.48.1.1	3	0
c.48.1.2	2	1
b.40.3.1	2	0
a.194.1.1	2	0
c.5.1.1	3	1
b.1.10.2	2	0
d.67.2.1	2	0
d.26.1.1	11	0.727273
c.70.1.1	3	1
c.49.1.1	4	1
b.40.4.1	5	0.8
c.6.1.1	3	0.666667
c.71.1.1	11	1
b.40.4.2	3	1
c.7.1.1	2	1
a.27.1.1	10	0.4
c.49.2.1	2	0
c.14.1.4	5	0
b.40.4.3	19	0.368421
f.36.1.1	2	1
b.6.1.5	2	0
b.6.2.1	2	0
b.82.3.2	9	0.555556
c.50.1.1	2	0
a.28.1.1	3	0
d.26.3.1	7	0.428571
a.4.5.28	9	0.777778
c.51.1.1	8	1
d.218.1.2	3	0.666667
b.40.4.4	5	0.8
a.216.1.1	2	0
d.1.1.2	2	0
d.92.1.5	3	0.666667
c.95.1.1	12	0.916667
b.43.4.2	9	1
c.23.5.4	3	1
b.40.4.5	19	0.578947
d.1.1.4	2	0
a.77.1.2	4	0.25
a.77.1.3	2	0
b.2.5.2	2	0
b.2.5.3	3	0
b.2.5.5	2	1
d.113.1.4	2	0
d.89.1.2	2	1
d.92.1.7	2	0
b.18.1.14	3	0
g.3.7.2	2	0.5
f.13.1.1	3	1
d.92.1.12	2	0
c.95.1.2	12	0.75
a.28.3.1	3	1
b.6.1.4	2	0
b.84.1.1	5	0.4
d.145.1.1	4	0.5
c.51.4.1	2	0
a.177.1.1	5	0.4
b.106.1.1	2	0
f.14.1.1	4	0
b.107.1.1	2	0.5
d.145.1.2	2	1
a.24.13.1	4	0.75
d.145.1.3	4	1
c.97.1.1	4	0.5
d.31.1.1	4	0.25
b.84.2.1	5	0.4
a.110.1.1	2	1
d.126.1.4	2	1
b.61.4.1	2	0.5
d.110.4.1	2	0
a.29.2.1	3	0.666667
d.38.1.5	7	0.714286
d.146.1.1	2	0
d.32.1.1	2	0
d.32.1.2	5	0.8
c.52.1.7	2	1
a.111.1.2	2	1
d.129.7.1	2	1
d.92.2.1	3	0.666667
a.4.1.2	5	0.4
b.47.1.4	4	0.25
b.29.1.18	3	0.666667
d.93.1.1	18	0.888889
d.115.1.2	2	1
a.113.1.1	2	1
c.23.4.1	2	0
b.85.1.1	2	1
a.4.1.3	3	1
a.32.1.1	2	0
c.23.5.1	6	0.333333
b.49.1.1	2	1
d.258.1.1	3	1
d.58.3.2	2	0
d.2.1.2	3	1
a.4.1.5	2	0
b.85.4.1	5	0.8
d.174.1.1	2	1
f.21.2.2	4	0.5
a.116.1.1	3	1
b.30.5.3	2	0
d.136.1.2	2	0.5
c.23.5.2	2	0
a.4.1.6	2	0
a.4.1.7	4	0
b.50.1.1	4	1
c.23.5.3	2	0
a.4.1.8	3	0.666667
b.86.1.2	4	0.25
d.175.1.1	2	0
b.1.4.1	3	0
a.52.1.1	2	0
a.158.1.1	3	0.333333
a.116.1.2	2	0
g.3.9.1	4	0.75
a.52.1.2	2	1
d.58.7.1	13	0.923077
d.2.1.3	2	0
a.4.1.9	9	0.888889
d.58.26.5	2	1
c.23.6.1	4	0
a.4.2.1	2	1
b.50.1.2	9	1
d.58.48.1	3	0
c.2.1.11	2	0
d.198.1.1	7	0.714286
b.1.5.1	8	0.875
c.58.1.5	3	1
d.177.1.1	6	0.666667
b.1.6.1	6	0.333333
d.178.1.1	2	0
a.118.1.1	4	1
b.34.14.1	2	0
g.3.11.1	8	0.625
d.94.1.1	3	1
d.2.1.6	2	0
d.58.49.1	2	1
d.2.1.7	2	0
d.198.2.1	3	0.666667
b.1.7.1	2	0
d.179.1.1	2	1
c.56.5.4	9	0.555556
c.69.1.30	2	1
a.4.5.1	2	0.5
c.1.11.2	9	0.666667
b.1.8.1	4	0.5
c.98.2.1	2	1
a.55.1.1	3	0.666667
d.181.1.1	2	0.5
c.57.1.1	3	0
d.58.8.1	3	0
a.4.5.4	3	0
b.51.1.1	4	0.75
c.10.2.7	2	0
g.17.1.1	2	0
c.15.1.4	2	0
g.17.1.2	3	1
a.56.1.1	3	0.666667
b.43.4.3	4	0.5
b.1.10.1	2	0
c.58.1.1	5	1
d.58.9.1	3	1
c.23.12.1	7	0.714286
c.116.1.3	3	1
d.126.1.1	2	1
d.126.1.2	2	1
b.1.11.1	3	0.333333
e.1.1.1	6	1
c.58.1.2	3	0.666667
d.58.10.1	3	1
c.1.12.5	3	0
c.23.12.2	2	1
b.52.2.2	8	0.625
b.1.11.2	2	0
d.127.1.1	7	1
g.17.1.4	3	0.666667
c.108.1.10	4	0.5
c.58.1.3	2	0
b.2.3.4	4	0.5
d.58.11.1	4	0.25
b.1.13.1	2	0
c.59.1.1	5	0.4
c.114.1.1	2	1
c.108.1.6	2	0
d.201.1.1	2	0.5
a.138.1.3	9	0.444444
a.24.17.1	2	0.5
c.124.1.4	3	0.666667
g.18.1.1	17	0.941176
b.1.14.1	6	0.333333
d.128.1.2	2	1
a.60.1.1	2	0.5
c.59.1.2	2	0
a.60.1.2	5	0.6
c.1.14.1	3	1
c.60.1.1	2	0
c.60.1.2	5	0.6
b.1.1.1	40	0.875
d.129.1.1	3	0
d.13.1.2	3	0.666667
a.60.2.1	2	1
c.1.15.3	2	0
d.14.1.1	4	0
b.2.2.2	5	0.6
d.129.1.2	2	0
a.60.3.1	2	0
d.129.2.1	2	0
b.18.1.18	2	0
c.61.1.1	15	0.666667
a.60.4.1	2	0.5
b.18.1.20	3	0.666667
d.68.6.1	2	0.5
d.14.1.2	2	1
d.129.3.1	2	0.5
d.14.1.3	6	0.5
d.32.1.7	2	0.5
g.22.1.1	2	1
d.129.3.2	3	1
d.14.1.4	3	0.666667
d.129.3.3	2	1
c.1.16.1	2	0
c.1.16.3	2	0
d.225.1.1	2	1
d.14.1.5	7	0.857143
d.130.1.1	3	0
d.15.1.1	3	0.333333
c.1.17.1	2	1
c.61.1.2	2	1
c.1.18.2	2	1
c.100.1.1	2	0
c.101.1.1	2	1
f.4.1.1	3	0.666667
d.131.1.1	3	0
g.24.1.1	4	0
d.131.1.2	16	0.875
a.11.1.1	2	1
c.37.1.9	7	0.714286
d.110.2.2	2	1
c.37.1.15	2	0
d.92.2.2	2	1
f.4.3.1	4	0.75
a.11.2.1	3	1
d.15.1.3	2	1
c.37.1.10	12	0.0833333
d.15.1.4	2	0
d.110.4.2	2	1
b.12.1.1	2	0
f.4.3.2	2	0.5
d.108.1.4	4	0.5
f.4.3.3	4	0.75
d.68.2.2	3	1
d.15.1.5	4	0
b.121.4.1	10	0.8
b.121.4.2	7	0.428571
b.121.4.5	2	1
b.34.9.3	3	1
d.109.2.1	2	0
d.212.1.1	2	0
c.72.1.1	8	0.875
c.37.1.11	14	0.571429
b.121.4.6	2	0
b.121.4.7	6	1
b.121.5.2	3	1
b.121.6.1	2	0
g.50.1.1	2	0
f.6.1.1	3	0.666667
b.121.1.1	2	0
b.121.1.2	2	0
c.72.1.2	2	0
c.72.2.1	5	1
f.7.1.1	3	0
c.72.2.2	2	1
b.121.7.1	3	0
d.15.3.1	3	0
d.15.3.2	2	0.5
c.37.1.12	14	0.928571
b.121.2.1	2	0
g.51.1.1	2	0
b.121.2.2	2	0
a.79.1.1	2	1
d.15.4.1	6	0.5
a.4.13.1	2	0
a.4.13.2	4	0.5
a.80.1.1	9	0.777778
g.52.1.1	6	0.666667
d.227.1.1	4	0.5
d.73.1.1	2	0.5
b.15.1.1	2	0
c.74.1.1	3	0.666667
f.10.1.1	2	0
a.19.1.1	2	1
d.74.1.1	2	0
b.40.4.6	5	0.2
c.120.1.1	2	0
b.30.5.4	3	1
d.185.1.1	11	0.909091
a.83.1.1	2	0
d.74.2.1	2	1
c.98.1.1	2	0
c.76.1.1	2	1
c.76.1.2	4	1
d.74.3.1	2	0
c.121.1.1	2	0
a.21.1.1	3	0.666667
b.40.4.7	4	0.5
c.116.1.4	2	0
b.49.2.2	3	1
b.49.2.3	4	1
b.69.2.2	2	1
d.169.1.6	2	0
d.148.1.1	2	1
d.32.1.3	11	0.727273
c.52.1.18	2	0.5
a.20.1.2	2	0.5
d.74.4.1	2	1
b.18.1.1	2	0
c.77.1.1	3	0.666667
c.116.1.5	2	0
d.75.1.1	3	0.666667
b.40.5.1	2	0
b.121.2.3	2	0
b.122.1.1	6	1
b.36.1.4	4	0.5
b.38.1.2	2	0
d.150.1.1	2	0
a.85.1.1	2	0.5
b.18.1.2	3	1
d.75.2.1	2	0.5
b.18.1.3	3	0.666667
a.86.1.1	3	0.666667
c.78.1.1	8	0.625
b.40.6.1	2	1
a.1.1.1	4	1
b.40.6.2	3	0.333333
b.40.6.3	4	0
d.151.1.1	6	0.833333
d.77.1.1	2	0
a.87.1.1	5	1
a.1.1.2	23	0.869565
c.78.2.1	4	0.75
a.204.1.1	2	0
c.79.1.1	9	0.666667
a.35.1.1	2	0.5
d.126.1.6	2	0.5
d.37.1.1	9	0.888889
d.153.1.1	8	0.75
a.35.1.2	3	0
d.38.1.1	4	1
d.79.1.1	3	1
b.42.1.1	5	0.4
c.80.1.1	3	0.666667
b.80.5.1	2	1
b.30.5.5	2	1
a.89.1.1	2	1
d.38.1.3	2	0
b.87.1.1	3	0.666667
b.42.1.2	2	0
d.144.1.6	2	1
b.34.11.1	2	1
d.153.1.4	16	1
a.35.1.3	2	1
a.4.5.29	3	0
d.40.1.1	2	1
a.91.1.1	6	0.666667
b.42.2.1	11	0.545455
d.151.1.2	2	0
d.95.2.1	6	0.5
a.36.1.1	3	0
d.41.1.1	5	1
b.42.3.1	2	0
b.110.1.1	2	1
b.42.4.1	4	1
b.34.6.2	3	0.666667
d.160.1.2	2	0
d.95.2.2	4	0
a.7.7.1	2	0
b.91.1.1	2	0
d.41.2.1	3	1
b.42.4.2	3	1
d.96.1.1	2	1
d.211.1.1	13	0.846154
a.4.5.5	2	0.5
d.157.1.1	7	1
d.96.1.3	3	1
d.41.3.1	3	1
b.93.1.1	2	1
d.96.1.4	4	0.75
g.3.11.4	2	0
d.157.1.3	2	1
a.4.5.10	3	0.666667
a.4.5.11	2	0
c.1.1.1	3	0.666667
a.39.1.2	6	0.833333
d.42.1.1	4	0.5
f.24.1.1	3	1
b.122.1.3	3	1
a.118.3.1	2	1
a.4.5.12	3	0
c.23.13.1	2	1
b.52.2.3	4	0.5
c.1.2.1	2	1
f.25.1.1	2	0
c.23.14.1	2	1
b.100.1.1	3	0.666667
c.23.15.1	2	0
c.23.16.1	12	0.75
b.53.1.1	2	0
c.1.2.3	4	0.25
e.3.1.1	19	1
a.118.6.1	2	1
b.68.5.1	2	1
e.29.1.1	2	1
d.101.1.1	3	1
a.4.5.17	2	0
c.23.16.2	5	0
c.1.2.4	9	0.888889
a.118.8.1	11	0.636364
a.4.5.19	3	0.666667
b.55.1.1	15	0.4
d.285.1.1	2	0
d.103.1.1	2	1
a.4.5.20	2	0.5
a.4.5.21	3	0
c.1.3.1	2	0
c.1.4.1	15	0.533333
c.43.1.3	2	0
b.2.3.2	5	0.2
f.26.1.1	2	1
a.60.6.1	3	1
g.4.1.1	2	0
a.60.7.1	3	0.333333
d.104.1.1	16	0.5
a.118.9.2	3	1
c.25.1.1	5	0.6
d.58.4.2	2	0.5
d.58.38.1	2	1
c.116.1.1	4	0.5
e.4.1.1	2	1
e.5.1.1	3	1
b.44.2.1	4	0.75
b.55.1.2	7	0.428571
c.25.1.2	2	0
c.55.1.6	2	0
d.265.1.2	3	1
c.43.1.2	4	0
c.62.1.1	8	0.5
a.60.9.1	3	0.666667
b.82.6.1	2	1
e.6.1.1	7	1
a.4.5.24	2	0.5
b.85.6.1	3	0.666667
c.1.19.1	2	0
a.4.5.25	2	0.5
b.55.1.4	2	1
c.62.1.2	2	1
e.7.1.1	7	0.714286
b.88.1.2	2	1
a.6.1.7	2	0
c.1.20.1	2	1
c.25.1.5	2	0
a.4.6.1	4	1
a.121.1.1	9	0.555556
c.1.21.1	2	0
c.26.1.1	20	0.8
b.55.1.5	3	0
d.79.5.1	2	1
b.103.1.1	3	0.666667
d.14.1.9	2	0
c.1.21.2	2	0
c.65.1.1	4	1
c.1.22.1	2	1
b.56.1.1	3	0.666667
a.71.2.1	2	1
d.92.1.14	2	0
b.3.1.1	2	1
e.8.1.1	5	0.6
c.1.23.1	2	0
c.2.1.1	17	1
b.57.1.1	3	1
c.26.1.3	7	0.857143
b.3.2.1	2	1
c.66.1.3	2	1
e.8.1.2	2	0
b.30.5.2	5	1
c.119.1.2	2	1
g.32.1.1	2	0
e.8.1.4	7	0.714286
a.65.1.1	2	1
b.3.5.1	3	0.666667
c.66.1.7	4	1
c.2.1.2	46	0.913043
b.31.1.1	2	0
a.24.15.1	2	0
b.3.6.1	4	0.5
b.33.1.1	7	0.428571
a.29.5.1	2	0
a.102.5.1	2	1
g.35.1.1	3	0.666667
d.15.4.2	8	0.5
b.4.1.1	4	0.5
a.66.1.1	2	0.5
c.66.1.11	3	0
d.58.18.5	2	1
g.37.1.1	2	0
c.37.1.14	2	0
d.15.5.1	4	1
b.34.1.2	2	1
c.67.1.1	14	0.928571
b.34.2.1	20	0.6
c.124.1.2	3	0.666667
c.124.1.3	2	0
a.22.1.1	4	0
d.15.6.1	9	1
c.39.1.1	2	1
c.1.12.7	4	0
a.8.6.1	2	0
b.18.1.5	2	0
c.57.1.2	2	1
a.172.1.1	2	1
a.22.1.2	2	0
c.41.1.1	4	1
e.37.1.1	2	0
a.69.3.1	2	1
c.66.1.12	3	1
a.173.1.1	3	0.333333
c.66.1.13	2	1
b.19.1.1	4	0
a.4.5.34	2	0
a.22.1.3	9	0.444444
b.71.1.1	28	0.75
c.36.1.5	7	1
d.15.7.1	2	0.5
b.71.1.2	4	0
e.38.1.1	2	1
e.39.1.1	2	1
a.149.1.1	3	0.666667
b.19.1.2	2	1
a.4.5.35	4	0.25
c.80.1.2	2	0
d.79.2.1	4	0.5
c.81.1.1	8	1
c.41.1.2	2	1
c.36.1.6	2	1
c.42.1.1	3	0.666667
b.34.3.1	4	0.75
a.4.5.54	6	0.333333
d.58.26.7	2	1
a.6.1.4	2	1
b.21.1.1	2	1
d.79.3.1	3	1
d.16.1.1	4	0.5
c.36.1.7	2	0.5
c.42.1.2	2	1
d.16.1.2	2	1
c.43.1.1	3	1
c.36.1.9	8	1
f.35.1.1	2	1
b.22.1.1	11	0.909091
d.250.1.1	3	0.666667
c.82.1.1	8	1
c.72.1.3	2	0
d.79.4.1	5	0.4
d.16.1.3	4	1
c.44.1.1	2	0
a.93.1.1	4	0.25
d.80.1.1	4	0.75
b.23.1.1	5	0.8
c.83.1.1	2	0
d.80.1.3	3	1
d.16.1.5	5	0.6
c.84.1.1	6	0.666667
c.36.1.10	2	0
a.24.3.2	6	1
d.16.1.6	2	1
c.44.2.1	2	0
c.36.1.11	4	1
b.24.1.1	6	0.833333
c.7.1.2	2	0.5
c.106.1.1	2	1
d.81.1.1	5	0.8
a.207.1.1	2	0
b.42.5.1	4	0.5
c.86.1.1	2	0
a.24.10.3	2	0
a.1.1.3	5	1
c.50.1.2	3	0
c.8.2.1	2	0.5
a.132.1.3	4	0.25
b.74.1.1	4	1
a.24.5.1	2	0.5
c.66.1.24	3	0.666667
c.66.1.25	2	0.5
c.66.1.26	3	0.333333
c.66.1.28	2	1
d.159.1.1	2	0.5
a.142.1.1	2	0
d.42.1.2	3	1
c.129.1.1	2	0.5
b.26.1.2	3	0
d.81.1.2	2	0
a.132.1.4	2	0
c.91.1.2	2	1
d.81.1.3	10	0.7
c.122.1.1	2	1
a.1.2.1	3	1
b.42.6.1	2	0
b.43.5.1	2	0
d.159.1.3	4	0.75
d.159.1.7	2	0
d.160.1.1	2	1
d.194.1.2	3	1
d.43.1.1	3	0.666667
a.96.1.2	3	0
a.96.1.3	2	0.5
d.81.1.5	5	1
c.8.5.2	2	0
b.69.13.1	2	0
c.66.1.30	2	1
c.66.1.31	2	0
b.43.4.1	3	1
b.77.2.1	3	1
a.39.1.5	12	0.833333
d.161.1.1	3	1
d.44.1.1	4	0.75
d.162.1.1	10	1
a.98.1.1	2	0
d.79.7.1	2	0
a.2.3.1	3	0
d.82.2.1	2	0.5
c.89.1.1	2	0
c.10.1.1	3	0.666667
b.43.3.1	9	0.555556
a.39.1.8	3	0.666667
a.99.1.1	4	1
d.83.1.1	2	0
c.90.1.1	3	1
c.111.1.2	2	0
c.91.1.1	2	1
c.10.2.1	3	0.666667
a.100.1.1	4	1
a.100.1.2	2	0
a.2.5.1	2	0
a.100.1.3	3	0.666667
b.44.1.1	3	0
c.108.1.4	2	0
b.118.1.1	2	1
d.163.1.1	5	0.6
a.100.1.4	2	0
c.1.5.1	3	1
c.10.2.5	6	1
b.45.1.1	3	0
g.7.1.1	7	0.714286
b.139.1.1	2	0.5
b.1.1.3	8	0
d.163.1.2	2	0
c.55.1.7	2	0
c.131.1.1	2	1
c.1.6.1	7	0.857143
d.49.1.1	2	0
a.39.1.7	4	0
a.102.1.4	2	0
c.12.1.1	2	0
d.50.1.1	4	1
b.45.1.2	4	1
c.13.1.1	3	0.666667
b.46.1.1	2	0
f.23.14.1	2	0
c.55.1.8	2	0
d.105.1.1	2	0
c.55.1.9	2	0
d.165.1.1	8	1
c.55.1.10	2	0
d.106.1.1	3	1
c.52.2.1	3	1
a.5.7.1	2	0
b.1.1.4	46	0.608696
c.1.7.1	8	0.75
c.13.2.1	3	1
b.47.1.1	8	0.625
f.27.1.1	2	0
a.4.6.2	3	0.666667
b.49.3.1	2	0
a.123.1.1	16	1
d.240.1.1	4	1
c.55.3.8	2	1
a.39.2.1	4	0.5
c.120.1.2	4	0.25
c.1.8.1	25	0.68
e.8.1.7	3	0.333333
f.28.1.1	2	1
c.37.1.16	2	0
d.108.1.1	18	0.777778
a.39.3.1	2	0
d.51.1.1	5	0.4
a.40.1.1	7	0.428571
c.53.2.1	4	0.75
d.3.1.1	6	0.833333
c.26.2.1	8	0.375
b.58.1.2	2	0
b.58.1.1	3	1
d.108.1.2	2	0
a.25.2.2	2	0
a.41.1.1	2	1
c.55.1.1	11	0.636364
c.1.8.8	3	0
g.7.1.3	3	0.666667
c.66.1.41	2	0
a.5.1.1	3	1
d.109.1.1	7	0.857143
a.124.1.1	2	0
c.26.3.1	2	0
a.5.3.1	3	0.666667
b.60.1.1	15	1
c.27.1.1	3	0.666667
d.122.1.4	2	1
g.8.1.1	5	1
d.109.1.2	5	1
a.211.1.2	5	1
d.68.5.1	3	0.666667
c.55.1.2	2	0
c.28.1.1	5	0.8
c.55.1.3	4	1
c.55.1.4	2	0
c.1.8.3	25	0.6
d.136.1.3	4	1
c.72.1.5	2	1
e.10.1.1	3	1
a.126.1.1	6	0.833333
d.110.1.1	3	1
a.127.1.1	5	0.8
c.26.2.3	5	1
a.6.1.1	2	0
c.26.2.4	4	0.5
c.55.2.1	3	0
c.55.3.1	4	0.5
c.117.1.1	3	0
e.11.1.1	2	0
b.6.1.1	10	0.6
a.60.12.1	3	1
c.2.1.9	4	0.5
g.8.1.2	3	0.333333
d.110.2.1	4	0.5
a.6.1.3	4	0.75
c.30.1.1	6	0.333333
d.3.1.5	2	1
a.7.1.1	8	1
d.110.3.2	2	1
b.60.1.2	6	0.833333
d.3.1.6	2	0.5
g.9.1.1	5	0.4
c.15.1.3	2	0.5
a.69.1.1	2	0
d.3.1.7	3	0.666667
a.128.1.1	4	0.25
c.30.1.2	3	0
d.111.1.1	2	0
a.7.3.1	5	0.8
b.68.9.1	2	0
d.58.16.1	2	0
c.67.1.3	16	0.875
a.69.2.1	2	0
c.2.1.3	23	0.478261
d.58.17.1	5	0.8
a.128.1.3	2	1
c.23.17.1	2	1
a.128.1.4	2	1
d.4.1.3	2	0
a.7.5.1	2	0
c.119.1.1	2	1
e.17.1.1	4	1
d.223.1.2	2	0
a.24.19.1	2	0
c.67.1.4	14	0.857143
c.26.1.5	2	1
d.5.1.1	4	1
c.31.1.3	8	0.875
b.61.1.1	2	0
a.118.18.1	2	0
d.210.1.1	2	1
b.6.1.2	3	0
d.3.1.9	2	0
e.18.1.1	2	1
d.58.18.2	2	0
a.73.1.1	3	0.333333
c.31.1.5	4	0
b.61.2.1	2	1
b.61.3.1	2	1
b.6.1.3	25	0.68
d.58.19.1	5	0.6
d.58.20.1	2	0
a.74.1.1	11	0.727273
c.2.1.4	9	1
c.32.1.1	2	0
b.62.1.1	2	1
g.39.1.2	2	0.5
a.174.1.1	3	1
b.7.1.1	6	0.833333
c.108.1.1	2	0
b.34.4.4	2	1
a.74.1.2	4	1
d.58.23.1	2	0
d.248.1.1	2	0
b.34.5.1	2	0
a.74.1.3	2	0
a.4.14.1	2	1
c.2.1.5	11	1
e.22.1.2	5	1
a.29.3.2	2	0
b.7.1.2	2	0
d.58.24.1	2	0
b.34.5.2	4	0.75
a.75.1.1	2	0.5
e.22.1.1	2	0.5
b.34.5.3	2	0
d.20.1.2	2	0
d.133.1.1	4	1
c.45.1.1	7	0.571429
a.76.1.1	2	0
b.7.2.1	3	0.666667
d.17.1.2	2	0.5
c.45.1.2	7	0.857143
c.68.1.5	2	0
b.34.7.1	2	0
d.58.28.1	2	0
c.2.1.6	15	0.8
d.134.1.1	2	0
d.17.2.1	10	1
d.58.29.1	3	0.666667
b.35.1.1	2	0
c.69.1.1	5	0.8
b.35.1.2	16	0.9375
b.1.1.2	25	0.76
b.1.18.16	2	0
a.29.3.1	5	0.8
d.17.3.1	2	0
c.46.1.1	2	0
b.122.1.2	2	1
c.46.1.2	10	1
c.2.1.7	15	0.666667
c.69.1.2	5	0.6
a.93.1.3	2	0
d.17.4.2	6	0.166667
d.17.4.3	2	1
d.58.31.2	2	0
c.47.1.1	12	0.5
d.17.4.4	2	1
c.69.1.5	3	0.666667
b.36.1.1	14	0.785714
b.29.1.1	4	0.5
a.24.9.1	9	0.444444
d.139.1.1	5	0.6
g.41.3.1	2	0
b.1.20.1	2	0
b.77.3.1	2	1
d.140.1.1	2	1
c.47.1.2	4	1
g.41.3.2	2	0
b.2.8.1	2	0
d.141.1.1	4	1
a.24.11.1	3	0.666667
d.19.1.1	15	0.933333
c.47.1.3	3	0.333333
b.37.1.1	2	0
d.227.1.2	2	0
b.29.1.2	5	0.4
d.142.1.1	4	1
d.15.2.2	2	0
c.92.1.1	2	0
a.25.1.1	15	0.933333
d.85.1.1	3	1
d.142.1.2	7	0.714286
c.47.1.5	15	0.933333
b.80.1.1	4	0.25
c.1.10.5	3	0.666667
b.38.1.1	8	0.875
b.29.1.3	6	1
g.3.1.1	2	0.5
c.92.2.2	4	1
a.25.1.2	10	0.9
c.92.2.3	4	0.75
b.80.1.3	4	0.75
b.39.1.1	2	1
b.1.15.1	4	0
d.89.1.5	2	1
a.101.1.1	3	1
b.29.1.4	7	0.714286
d.142.1.4	2	1
d.87.1.1	11	0.636364
a.102.1.1	2	0
c.93.1.1	14	0.928571
d.142.1.6	2	1
a.26.1.1	10	0.8
d.58.5.3	2	0
d.110.3.6	2	1
d.144.1.7	33	0.909091
b.80.1.5	2	1
d.162.1.2	4	1
a.102.1.2	7	0.571429
a.2.11.1	4	1
b.29.1.6	2	0
c.97.1.2	2	0
d.142.2.1	2	0.5
d.20.1.1	7	0.857143
c.47.1.9	2	1
a.146.1.1	2	1
c.14.1.2	3	0.666667
b.29.1.8	2	0
a.102.2.1	4	1
c.14.1.3	10	0.9
d.189.1.1	3	0.333333
d.87.2.1	4	1
a.3.1.1	15	0.733333
a.26.1.2	10	0.8
b.81.1.3	3	0.666667
b.29.1.10	2	0
a.102.3.2	5	0.6
c.94.1.1	35	0.885714
d.88.1.1	2	1
b.29.1.11	5	0.8
b.47.1.2	19	0.894737
b.81.1.4	2	0
d.14.1.7	2	0
c.110.1.1	2	0.5
b.81.1.5	2	1
b.85.7.1	3	0.666667
d.166.1.1	10	0.5
e.3.1.2	2	1
a.102.4.1	2	1
a.102.4.2	2	0
c.37.1.19	17	0.529412
a.132.1.2	2	0
c.37.1.20	22	0.681818
a.102.4.3	3	0.333333
d.52.1.1	2	0
c.1.22.2	2	0
c.16.1.1	3	0.666667
a.118.1.14	6	0.166667
b.82.1.1	3	1
b.82.1.2	6	0.833333
d.15.10.1	2	1
e.52.1.1	2	1
a.102.4.4	2	1
d.90.1.1	4	0.75
d.52.3.1	4	0.5
b.1.18.1	4	0.5
c.17.1.1	2	1
d.185.1.2	2	1
a.103.1.1	3	0.666667
b.30.2.1	5	1
b.82.1.3	2	0
b.82.2.1	3	0.666667
b.92.1.5	2	0
d.167.1.1	5	0.6
b.1.18.2	17	0.294118
b.1.18.3	2	0.5
b.1.18.4	3	0.666667
d.168.1.1	4	0.5
b.1.18.7	2	0.5
b.1.18.8	2	0
a.104.1.1	15	0.933333
b.1.18.9	4	0.75
d.54.1.1	11	0.909091
b.18.1.22	2	0
c.18.1.2	2	0
c.94.1.2	3	0
b.92.1.6	2	0
b.1.18.10	2	0
b.1.18.11	2	0
b.1.18.14	3	0.333333
d.169.1.1	20	1
a.45.1.1	25	0.96
d.92.1.2	2	1
g.3.7.1	2	0
a.8.4.1	2	0
c.19.1.1	2	1
d.110.7.1	3	0.666667
d.21.1.2	5	0.8
d.55.1.1	2	0.5
a.3.1.4	6	0.5
c.55.3.2	2	1
c.33.1.3	6	0.5
a.3.1.5	2	0
d.233.1.1	2	0
c.22.1.1	2	0
c.66.1.17	3	1
b.82.2.5	2	0
total	4910	0.637882

## Sheet: family PRIDE
classification group	# members	accuracy
c.47.1.13	3	0.666667
a.4.1.1	12	0.5
c.55.3.5	11	0
c.23.1.1	19	0.842105
c.68.1.13	7	0.571429
c.67.1.6	2	0
c.1.9.10	2	1
b.92.1.3	3	1
d.112.1.1	2	0
d.169.1.2	2	0
c.1.8.4	4	1
a.46.2.1	4	1
c.1.16.4	2	0
d.113.1.1	12	0.333333
b.69.12.1	3	0.333333
d.169.1.3	2	0
d.58.1.2	3	0
c.66.1.38	2	0
a.47.1.1	2	0
d.169.1.4	2	0.5
c.55.4.1	3	0
c.1.8.5	13	0.538462
d.58.1.4	3	0.333333
b.47.1.3	4	0
c.109.1.1	4	0.75
c.69.1.21	3	0
c.69.1.22	2	0
b.113.1.1	6	0.833333
a.156.1.2	4	0.75
c.1.26.1	2	0
g.39.1.8	2	0
d.115.1.1	3	0
a.47.2.1	4	0
b.1.2.1	56	0.696429
d.116.1.1	2	0
d.58.1.5	9	0.222222
c.55.5.1	2	1
c.134.1.1	2	0
b.36.1.3	2	0
c.1.9.6	4	1
a.132.1.1	2	1
c.80.1.3	4	0.5
d.117.1.1	3	0.666667
c.55.6.1	2	0
d.171.1.1	3	0.666667
c.1.8.6	3	0
d.58.2.1	2	1
c.55.7.1	3	0
f.21.1.2	2	0
f.32.1.1	2	0
a.133.1.2	3	0.666667
d.118.1.1	4	0
c.34.1.1	3	0.666667
b.63.1.1	2	0
c.56.2.1	10	0.8
c.1.9.3	2	0
a.3.1.6	2	0
a.3.1.7	3	1
d.220.1.1	3	0
g.14.1.2	2	0
c.124.1.1	2	0.5
d.9.1.1	13	0.923077
d.120.1.1	4	1
b.64.1.1	5	0
c.1.10.1	16	0.5
b.65.1.1	2	0
c.56.3.1	2	1
e.23.1.1	6	0.666667
e.24.1.1	3	0
g.68.1.1	9	0.888889
b.66.1.1	5	0.8
a.184.1.1	2	0
c.56.5.1	3	0.666667
a.5.2.3	2	0
e.25.1.1	2	0
a.3.1.8	2	0
g.16.2.1	2	0
d.122.1.2	6	0.333333
b.82.1.11	3	0.666667
c.1.10.2	2	0
c.1.10.3	3	1
d.211.2.1	2	0
c.1.10.4	3	0
b.8.1.1	2	1
d.224.1.2	2	0
g.69.1.1	2	0
d.122.1.3	5	0
c.37.1.1	25	0.8
b.68.1.1	9	0.666667
b.121.5.1	3	0
d.38.1.4	4	0
d.218.1.5	2	0
a.4.12.2	2	1
f.1.1.1	2	0
d.124.1.1	7	0.857143
d.58.32.1	2	1
c.2.1.8	2	0
c.69.1.7	2	1
b.34.13.2	5	0.2
c.3.1.1	4	0
c.37.1.2	4	1
d.224.1.1	2	0
d.58.5.2	3	1
f.1.3.1	3	0.666667
d.52.6.1	2	0
d.58.33.1	2	0
f.1.4.1	7	0
d.58.34.1	2	0
c.69.1.8	2	0
d.58.4.5	3	0.333333
c.3.1.2	13	0.461538
a.138.1.1	10	0.6
d.10.1.3	2	0
b.69.2.1	2	1
c.37.1.5	7	0.428571
b.69.4.1	11	0.545455
d.218.1.4	3	0.666667
d.58.40.1	2	0
d.58.36.1	2	0
c.69.1.10	3	1
c.69.1.11	3	0
d.11.1.1	2	1
c.37.1.6	5	0.2
d.58.26.3	2	0
d.59.1.1	2	0
d.265.1.3	3	0
c.69.1.12	2	1
d.12.1.1	2	0
c.3.1.3	2	0
c.3.1.4	5	0.6
c.1.18.3	2	0
c.37.1.8	31	0.354839
d.13.1.1	2	1
b.70.1.1	3	0
d.58.42.1	2	0
d.66.1.4	2	0
g.41.7.1	2	1
d.66.1.5	2	1
c.69.1.13	3	0
b.40.2.1	6	0.333333
c.3.1.5	31	0.806452
c.69.1.14	2	0.5
d.68.4.1	2	0.5
d.58.44.1	4	0
d.284.1.1	2	0
f.19.1.1	3	0.666667
a.190.1.1	2	0
c.69.1.17	6	0.5
b.40.2.2	10	0.7
b.121.3.1	2	1
d.142.2.3	2	0.5
d.79.3.3	2	0
d.143.1.1	2	0
d.64.1.1	2	0
c.47.1.10	14	0.642857
d.21.1.1	2	0
b.18.1.9	2	0
b.18.1.10	2	1
g.44.1.1	7	0.428571
d.22.1.1	2	0
b.11.1.1	7	1
c.69.1.18	3	0
c.4.1.1	5	0.8
b.18.1.13	3	0
c.4.1.2	2	0
a.26.1.3	7	0.285714
d.24.1.1	4	0
c.48.1.1	3	0.666667
c.48.1.2	2	1
b.40.3.1	2	0.5
a.194.1.1	4	0.5
c.5.1.1	3	0.666667
b.1.10.2	2	0
d.67.2.1	2	1
d.26.1.1	14	0.642857
c.70.1.1	3	0.333333
c.49.1.1	4	1
b.40.4.1	5	0.6
c.6.1.1	3	0.666667
a.77.1.5	2	0
c.71.1.1	11	0.818182
b.40.4.2	3	1
c.7.1.1	2	0
a.27.1.1	10	0.3
c.49.2.1	2	0
c.14.1.4	5	0
b.40.4.3	20	0.3
b.34.9.2	3	0
f.36.1.1	2	1
b.6.1.5	2	1
g.49.1.1	3	0
b.6.2.1	2	0
b.82.3.2	9	0.777778
c.50.1.1	2	0
a.28.1.1	5	0.4
d.26.3.1	7	0.714286
a.4.5.28	9	0.666667
c.51.1.1	9	0.666667
d.218.1.2	4	0
b.40.4.4	5	0.6
a.216.1.1	2	0
d.1.1.2	2	0
d.92.1.5	3	0
c.95.1.1	12	0.916667
b.43.4.2	9	0.888889
c.23.5.4	3	0.333333
b.40.4.5	24	0.291667
d.1.1.4	2	0
a.77.1.2	6	0
a.77.1.3	4	0.75
b.2.5.2	2	0
b.2.5.3	3	0
b.2.5.5	2	0
d.113.1.4	2	0
d.89.1.2	2	1
d.92.1.7	2	0
b.18.1.14	4	0.25
g.3.7.2	8	0.625
f.13.1.1	3	0.333333
d.92.1.12	2	0
c.95.1.2	12	0.75
a.28.3.1	3	0.333333
b.6.1.4	2	0
b.84.1.1	7	0.857143
d.145.1.1	4	0
c.51.4.1	2	0.5
a.177.1.1	5	0
b.106.1.1	2	0
f.14.1.1	4	0
b.107.1.1	2	0
d.145.1.2	2	0
a.24.13.1	4	0
d.145.1.3	4	0.75
c.97.1.1	4	0.75
d.31.1.1	5	0
b.84.2.1	5	0
a.110.1.1	2	1
d.126.1.4	2	1
b.61.4.1	2	1
d.110.4.1	2	0
a.29.2.1	5	0.4
d.38.1.5	7	0.571429
d.146.1.1	2	0
d.32.1.1	2	0
d.32.1.2	5	0.4
c.52.1.7	2	1
a.111.1.2	2	0
d.129.7.1	2	1
d.92.2.1	3	0
d.113.1.2	2	0.5
a.4.1.2	6	0.166667
b.47.1.4	4	0
b.29.1.18	3	0
d.93.1.1	19	0.684211
d.115.1.2	2	0
a.113.1.1	2	1
c.23.4.1	2	0
d.52.7.1	2	0
b.85.1.1	2	1
a.4.1.3	5	0.6
a.32.1.1	2	0
d.58.4.4	2	1
c.23.5.1	6	0.166667
b.49.1.1	2	0
g.3.7.4	3	0
d.258.1.1	3	0
d.58.3.2	3	0
d.2.1.2	3	1
a.4.1.5	2	0
b.85.4.1	5	0.8
a.5.2.4	2	0
d.174.1.1	2	0
g.3.7.5	6	0.666667
f.21.2.2	4	0
a.116.1.1	3	0.666667
b.30.5.3	2	0
d.136.1.2	2	0
c.23.5.2	2	0
a.4.1.6	2	0
a.4.1.7	4	0
b.50.1.1	5	0.8
c.23.5.3	2	0
a.4.1.8	3	0.666667
b.86.1.2	4	0
b.1.3.1	2	0
d.175.1.1	2	0
b.1.4.1	3	0
a.52.1.1	3	0
a.158.1.1	3	0
a.116.1.2	2	0
a.77.1.4	2	0
g.3.9.1	4	0
a.52.1.2	2	0
b.34.9.1	3	0
d.58.7.1	25	0.64
d.2.1.3	2	0
a.4.1.9	9	0.777778
d.58.26.5	2	0.5
c.23.6.1	4	0
a.4.2.1	2	0
b.50.1.2	10	0.8
d.58.48.1	3	1
c.2.1.11	2	0
d.198.1.1	7	0.428571
b.1.5.1	8	1
c.58.1.5	3	1
d.177.1.1	6	0.5
b.1.6.1	6	0.166667
d.178.1.1	2	1
a.52.1.3	2	0
a.118.1.1	4	0
b.34.14.1	3	0.333333
g.3.11.1	10	0.7
d.94.1.1	3	0.666667
d.2.1.6	2	0
a.4.3.1	4	0.5
d.58.49.1	2	0
d.2.1.7	2	0.5
d.198.2.1	3	0
b.1.7.1	2	1
d.179.1.1	2	0
c.56.5.4	9	0.555556
d.217.1.1	2	0
c.69.1.30	2	0
a.4.5.1	2	0
c.1.11.2	9	0.888889
b.1.8.1	4	0.75
c.98.2.1	2	0
a.55.1.1	4	0.75
d.181.1.1	2	0
a.4.5.3	2	0
c.57.1.1	3	0.666667
d.58.8.1	3	0.333333
a.4.5.4	3	0.333333
b.51.1.1	4	0
c.10.2.7	2	0.5
g.17.1.1	2	0
c.15.1.4	2	0
g.17.1.2	3	0.666667
a.56.1.1	3	0
b.43.4.3	4	1
b.1.10.1	2	0
c.58.1.1	5	1
d.58.9.1	3	1
c.23.12.1	7	0.714286
c.116.1.3	3	1
d.126.1.1	2	1
d.126.1.2	2	1
b.1.11.1	3	0
e.1.1.1	6	0.833333
c.58.1.2	3	0.666667
d.58.10.1	4	1
c.1.12.5	3	0
c.23.12.2	2	0
b.52.2.2	8	0.875
b.1.11.2	2	0
d.127.1.1	7	0.714286
g.17.1.4	3	0.666667
c.108.1.10	4	1
c.58.1.3	2	0
b.2.3.4	4	0.5
d.58.11.1	4	0.5
b.1.13.1	2	0
c.59.1.1	5	0
d.58.12.1	2	1
c.114.1.1	2	0
c.108.1.6	2	1
d.201.1.1	3	0
a.138.1.3	9	0.222222
a.24.17.1	2	1
c.124.1.4	3	0.666667
g.18.1.1	18	0.888889
b.1.14.1	6	0.666667
d.128.1.2	2	0
a.60.1.1	5	0.4
c.59.1.2	2	0
a.60.1.2	7	0.142857
c.1.14.1	3	0.666667
c.60.1.1	2	0
c.60.1.2	5	0.4
g.19.1.1	2	1
b.1.1.1	40	0.85
b.2.2.1	2	0
d.129.1.1	3	1
d.13.1.2	4	0.5
a.60.2.1	2	0
c.1.15.3	2	0.5
d.14.1.1	4	0
b.2.2.2	5	0
d.129.1.2	2	0
a.60.3.1	2	1
d.129.2.1	2	0
b.18.1.18	2	0
c.61.1.1	16	0.75
a.60.4.1	2	1
b.18.1.20	3	0.666667
d.68.6.1	2	0
d.68.7.1	2	0
d.14.1.2	2	0
d.129.3.1	2	0
d.14.1.3	6	0.5
d.32.1.7	2	0
g.22.1.1	3	0
d.129.3.2	3	0.333333
d.14.1.4	3	0.333333
d.129.3.3	2	1
c.1.16.1	2	1
c.1.16.3	2	0
d.225.1.1	2	0
a.10.1.1	3	0.333333
d.14.1.5	7	0.428571
d.130.1.1	3	0
d.15.1.1	13	0.307692
c.1.17.1	2	1
c.61.1.2	2	0
c.1.18.2	2	0
c.100.1.1	2	0
d.108.1.3	2	0
c.101.1.1	2	0
g.23.1.1	3	0.666667
f.4.1.1	3	0.666667
d.131.1.1	3	0.666667
g.24.1.1	4	0.5
d.131.1.2	16	0.6875
a.11.1.1	2	1
c.37.1.9	7	0.142857
d.110.2.2	2	1
c.37.1.15	2	0
d.92.2.2	2	0.5
f.4.3.1	4	0.25
a.11.2.1	3	0.666667
d.15.1.2	2	0
d.15.1.3	2	1
c.37.1.10	12	0.25
d.15.1.4	2	1
d.110.4.2	2	1
b.12.1.1	2	0
f.4.3.2	2	0
d.108.1.4	4	0
f.4.3.3	4	0
d.68.2.2	3	0.666667
d.15.1.5	4	0.25
b.121.4.1	10	0.8
b.121.4.2	7	0.428571
b.121.4.5	2	0
b.34.9.3	3	1
d.109.2.1	2	0
a.14.1.1	2	0
d.212.1.1	2	0
c.72.1.1	8	0
c.37.1.11	14	0.142857
b.121.4.6	2	1
d.15.2.1	3	0.333333
b.121.4.7	6	0.833333
b.121.5.2	3	0
b.121.6.1	2	0
g.50.1.1	2	0
f.6.1.1	3	1
b.121.1.1	2	0
b.121.1.2	2	0
c.72.1.2	2	0
c.72.2.1	5	0.2
f.7.1.1	3	0
c.72.2.2	2	1
b.121.7.1	3	0
d.15.3.1	3	0
d.15.3.2	4	0.75
c.37.1.12	14	0.714286
b.121.2.1	2	0
g.51.1.1	2	0
b.121.2.2	2	0
a.79.1.1	3	0
d.15.4.1	7	0.857143
a.4.13.1	2	0
a.4.13.2	4	0.5
a.80.1.1	9	0.444444
g.52.1.1	6	0.833333
d.227.1.1	4	0.75
d.73.1.1	2	0
b.15.1.1	2	0
c.74.1.1	4	0
f.10.1.1	2	0
a.19.1.1	2	0
d.74.1.1	2	1
b.40.4.6	5	0
c.120.1.1	2	0
b.30.5.4	3	1
g.53.1.1	2	0
d.185.1.1	11	0.909091
g.54.1.1	2	1
a.83.1.1	2	0
d.74.2.1	2	1
c.98.1.1	2	0
c.76.1.1	2	0
b.17.1.1	2	0
c.76.1.2	4	0
d.74.3.1	2	0
c.121.1.1	2	1
a.21.1.1	8	0.875
b.40.4.7	4	0
c.116.1.4	2	0.5
b.49.2.2	3	1
b.49.2.3	4	0.5
b.69.2.2	2	1
b.34.10.1	2	0
d.169.1.6	2	1
d.148.1.1	2	1
d.32.1.3	11	0.363636
c.52.1.18	2	0
a.20.1.2	2	0
d.74.4.1	2	0.5
b.18.1.1	2	1
c.77.1.1	3	0
c.116.1.5	2	0
d.75.1.1	3	1
b.40.5.1	2	0
b.121.2.3	2	0
b.122.1.1	6	0.666667
b.36.1.4	4	0.75
b.38.1.2	2	1
d.150.1.1	2	0
a.85.1.1	2	0
b.18.1.2	3	1
d.75.2.1	2	1
b.18.1.3	3	0.666667
a.86.1.1	3	0
c.78.1.1	8	0.75
b.40.6.1	2	0.5
a.1.1.1	4	1
b.40.6.2	3	0.333333
b.40.6.3	4	0
d.151.1.1	6	0.166667
d.77.1.1	2	0
a.87.1.1	7	0.571429
a.1.1.2	23	0.73913
c.78.2.1	4	0
b.40.7.1	2	0.5
a.204.1.1	2	0
c.79.1.1	9	0.444444
a.35.1.1	2	0
d.126.1.6	2	0.5
d.37.1.1	9	1
d.153.1.1	8	0.25
a.35.1.2	6	0
d.38.1.1	4	0.75
d.79.1.1	3	0.666667
b.42.1.1	5	1
c.80.1.1	3	0.666667
b.80.5.1	2	1
b.30.5.5	2	1
a.89.1.1	2	0
d.38.1.3	2	0
b.87.1.1	3	0.333333
b.42.1.2	3	0.666667
d.144.1.6	2	1
b.34.11.1	2	1
d.153.1.4	19	0.947368
a.35.1.3	2	1
a.4.5.29	3	0
a.35.1.5	2	1
d.40.1.1	3	0.666667
a.91.1.1	6	0.833333
b.42.2.1	11	0.818182
c.124.1.6	2	0
d.151.1.2	2	0
d.95.2.1	6	0.333333
a.4.5.31	4	0.5
a.36.1.1	3	0
d.41.1.1	5	0.8
b.42.3.1	2	0.5
b.110.1.1	2	0
b.42.4.1	4	0.75
b.34.6.2	3	1
d.160.1.2	2	0
d.95.2.2	4	0
a.7.7.1	4	0
a.37.1.1	2	0
b.91.1.1	2	0
d.41.2.1	3	1
b.42.4.2	3	0.666667
d.96.1.1	2	1
d.211.1.1	14	0.714286
a.4.5.5	2	1
d.157.1.1	7	0.857143
d.96.1.3	3	1
d.41.3.1	3	1
b.93.1.1	2	1
d.96.1.4	4	0.75
g.3.11.4	2	0
d.157.1.3	2	0.5
a.4.5.10	3	0
a.4.5.11	2	0
c.1.1.1	3	0.666667
a.39.1.2	6	0.5
d.42.1.1	5	0.8
f.24.1.1	3	0
b.122.1.3	3	0.666667
a.118.3.1	2	0
a.4.5.12	3	0
b.137.1.1	2	0
c.23.13.1	2	0.5
a.4.5.13	2	0
b.52.2.3	5	0.8
c.1.2.1	2	1
f.25.1.1	2	0
c.23.14.1	2	0
a.4.5.14	2	1
b.100.1.1	3	0.666667
c.23.15.1	2	0
c.23.16.1	12	0.416667
b.53.1.1	2	0
c.1.2.3	4	0
e.3.1.1	19	0.578947
a.118.6.1	2	0
b.68.5.1	2	1
e.29.1.1	2	0
d.101.1.1	3	0
a.4.5.17	2	0
c.23.16.2	5	0.4
c.1.2.4	9	1
e.29.1.2	2	0
a.118.8.1	11	0.545455
a.4.5.19	4	0
b.55.1.1	24	0.583333
d.285.1.1	2	0
d.103.1.1	2	0
a.4.5.20	2	0
a.4.5.21	3	0.333333
c.1.3.1	2	0
c.1.4.1	15	0.466667
c.43.1.3	2	0
b.2.3.2	5	0
f.26.1.1	2	0
a.60.6.1	3	1
g.4.1.1	2	0
a.60.7.1	3	0
d.104.1.1	16	0.25
a.118.9.2	3	0.666667
c.25.1.1	5	0
d.58.4.2	2	1
d.58.38.1	2	1
c.116.1.1	4	1
e.4.1.1	2	0
e.5.1.1	3	1
b.44.2.1	4	0.75
b.55.1.2	8	0.5
c.25.1.2	2	0
c.55.1.6	2	0
d.265.1.2	3	1
c.43.1.2	4	0.25
c.62.1.1	8	0.5
a.60.9.1	3	0
b.82.6.1	2	0
e.6.1.1	7	1
a.4.5.24	2	1
b.85.6.1	3	0.666667
c.1.19.1	2	0
a.4.5.25	2	1
b.55.1.4	3	0.333333
c.62.1.2	2	0
e.7.1.1	7	0.142857
b.88.1.2	2	0
a.4.5.39	2	0
a.6.1.7	3	0.666667
c.1.20.1	2	0
c.25.1.5	2	0
a.4.6.1	4	1
a.121.1.1	9	0.333333
c.1.21.1	2	1
c.26.1.1	20	0.2
b.55.1.5	3	0
d.79.5.1	2	1
g.27.1.1	3	1
b.103.1.1	3	0.666667
d.14.1.9	2	0
c.1.21.2	2	1
b.104.1.1	2	0.5
c.65.1.1	4	0
c.1.22.1	2	0
b.56.1.1	3	0
a.71.2.1	2	1
d.92.1.14	2	0
g.28.1.1	2	0
b.3.1.1	3	0.666667
e.8.1.1	5	0
c.1.23.1	2	1
a.63.1.1	2	0
c.2.1.1	17	0.823529
b.57.1.1	3	0.666667
c.26.1.3	7	0.142857
d.206.1.1	2	0
b.3.2.1	2	0
a.64.1.1	3	0
c.66.1.3	2	1
e.8.1.2	2	0.5
b.30.5.2	5	0.8
c.119.1.2	2	0
g.32.1.1	2	0
a.4.5.46	2	1
e.8.1.4	7	0.428571
a.65.1.1	3	0
b.3.5.1	3	0
c.66.1.7	4	0.75
c.2.1.2	46	0.673913
b.31.1.1	2	0
a.24.15.1	2	0.5
b.3.6.1	4	0.5
b.33.1.1	7	0.428571
a.29.5.1	2	0.5
a.102.5.1	2	0
g.35.1.1	3	0.666667
d.15.4.2	9	0.333333
b.4.1.1	4	1
a.66.1.1	2	0
c.66.1.11	3	0.666667
d.58.18.5	2	1
g.37.1.1	3	0
c.37.1.14	2	0
d.15.5.1	4	0
b.34.1.2	2	1
c.67.1.1	14	0.714286
b.34.2.1	28	0.714286
c.124.1.2	3	0.666667
c.124.1.3	2	0
a.22.1.1	4	0
d.15.6.1	9	1
a.8.5.1	2	1
c.39.1.1	2	0
c.1.12.7	4	0.25
b.124.1.1	2	0
a.8.6.1	2	0
b.18.1.5	2	0
c.57.1.2	2	1
a.172.1.1	2	0.5
a.22.1.2	2	0
c.41.1.1	4	0.25
e.37.1.1	2	0
a.69.3.1	2	1
c.66.1.12	3	0.666667
a.173.1.1	3	0
c.66.1.13	2	1
b.19.1.1	4	0.5
a.4.5.34	2	0
a.22.1.3	9	0.555556
b.71.1.1	28	0.535714
c.36.1.5	7	1
d.15.7.1	2	0.5
b.71.1.2	4	0
e.38.1.1	2	0
e.39.1.1	2	1
a.149.1.1	3	0
b.19.1.2	2	1
a.4.5.35	4	0.25
c.80.1.2	2	0
d.79.2.1	4	1
c.81.1.1	8	0.375
c.41.1.2	2	1
c.36.1.6	2	0
c.42.1.1	3	0.666667
b.34.3.1	4	0.25
a.4.5.54	6	0
d.58.26.7	2	0.5
a.118.1.16	2	0
a.6.1.4	2	1
b.21.1.1	2	1
d.79.3.1	4	1
d.16.1.1	4	0
c.36.1.7	2	1
c.42.1.2	2	1
d.16.1.2	2	0
c.43.1.1	3	0.666667
c.36.1.9	8	1
f.35.1.1	2	0
b.22.1.1	11	0.909091
d.250.1.1	3	0.666667
c.82.1.1	8	0.5
c.72.1.3	2	0
d.79.4.1	5	0
d.16.1.3	4	0
b.72.1.1	5	0.6
c.44.1.1	3	0
a.93.1.1	4	0.5
d.80.1.1	4	1
b.23.1.1	5	0.8
c.83.1.1	2	0
d.80.1.3	3	1
d.16.1.5	5	0.6
c.84.1.1	6	0
c.36.1.10	2	0
a.24.3.2	6	0.5
b.72.2.1	3	0
d.16.1.6	2	0.5
c.44.2.1	2	0
c.36.1.11	4	1
b.24.1.1	6	1
c.7.1.2	2	0
c.106.1.1	2	0
d.81.1.1	5	0
a.207.1.1	2	0
b.42.5.1	4	0.25
c.86.1.1	2	0
a.24.10.3	2	0
a.1.1.3	5	0.8
c.50.1.2	3	0
c.8.2.1	2	0
a.132.1.3	4	0.5
b.74.1.1	4	0.5
a.24.5.1	2	0
c.66.1.24	3	0.666667
c.66.1.25	2	0
c.66.1.26	3	0
c.66.1.28	2	0
d.159.1.1	2	0
a.142.1.1	2	0
d.42.1.2	3	1
c.129.1.1	2	0
b.26.1.2	8	0.375
d.81.1.2	2	0
a.132.1.4	2	0
c.91.1.2	2	0
d.81.1.3	10	0.2
c.122.1.1	2	0
a.1.2.1	3	1
b.42.6.1	2	0
b.43.5.1	2	0
d.159.1.3	4	0.75
d.159.1.7	2	0
d.160.1.1	2	1
d.194.1.2	3	1
d.43.1.1	3	0
a.96.1.2	3	0.333333
a.96.1.3	2	0
d.81.1.5	5	0.6
c.8.5.2	2	1
b.69.13.1	2	0
c.66.1.30	2	0
c.66.1.31	2	1
b.43.4.1	3	0.333333
b.77.2.1	3	0.666667
a.39.1.5	19	0.263158
d.161.1.1	3	0
d.44.1.1	4	0.75
d.162.1.1	12	0.916667
a.2.2.1	2	0
a.98.1.1	2	0
d.79.7.1	2	1
a.2.3.1	6	0
d.82.2.1	2	0
c.89.1.1	2	0
c.10.1.1	3	0.666667
b.43.3.1	10	0.7
a.39.1.8	3	0
a.99.1.1	4	0
d.83.1.1	2	0
c.90.1.1	3	0.666667
c.111.1.2	2	0
c.91.1.1	2	0
c.10.2.1	3	1
a.100.1.1	4	1
a.100.1.2	2	0
a.2.5.1	2	0
a.100.1.3	3	0.666667
b.44.1.1	3	0.666667
c.108.1.4	2	0
b.118.1.1	3	0
d.163.1.1	5	0
a.144.1.1	4	0
a.100.1.4	2	0.5
c.1.5.1	3	1
c.10.2.5	6	0.833333
b.45.1.1	3	0
g.7.1.1	8	0.875
b.139.1.1	2	0
b.1.1.3	8	0.375
d.163.1.2	2	0
c.55.1.7	2	0
a.39.1.6	3	0.666667
c.131.1.1	2	1
c.1.6.1	7	1
d.49.1.1	2	0
a.39.1.7	6	0
a.102.1.4	2	0
c.12.1.1	2	0
d.50.1.1	8	0.875
b.45.1.2	4	1
c.13.1.1	3	0
b.46.1.1	2	0
f.23.14.1	2	1
c.55.1.8	2	0
d.105.1.1	2	0
c.55.1.9	2	0
d.165.1.1	8	1
c.55.1.10	2	0
d.106.1.1	3	0.666667
c.52.2.1	3	0.666667
a.5.7.1	2	0
b.1.1.4	52	0.692308
c.1.7.1	8	0
c.13.2.1	3	1
b.47.1.1	10	0.5
f.27.1.1	2	1
a.4.6.2	4	1
b.49.3.1	2	0
a.123.1.1	16	0.8125
d.240.1.1	5	0.4
c.55.3.8	3	0.666667
a.39.2.1	5	0.2
c.120.1.2	4	0
c.1.8.1	25	0.28
e.8.1.7	4	0.75
f.28.1.1	2	1
c.37.1.16	2	0
d.108.1.1	19	0.368421
a.39.3.1	2	0
d.51.1.1	9	0.555556
a.40.1.1	9	0.222222
c.53.2.1	4	0.5
d.3.1.1	9	0.444444
c.26.2.1	8	0.375
b.58.1.2	2	0
b.58.1.1	3	1
d.108.1.2	2	0
a.25.2.2	2	0.5
a.41.1.1	2	0
c.55.1.1	11	0.181818
c.1.8.8	3	0
g.7.1.3	4	0
c.66.1.41	2	0
a.5.1.1	3	0
d.109.1.1	7	0.571429
a.124.1.1	2	0
a.5.2.1	6	0
c.26.3.1	2	0
a.42.1.1	3	0
a.5.3.1	3	0.666667
b.60.1.1	16	0.75
c.27.1.1	3	0
d.122.1.4	2	1
g.8.1.1	6	1
d.109.1.2	7	0.714286
a.211.1.2	5	0.6
d.68.5.1	3	0
c.55.1.2	2	0
c.28.1.1	5	1
b.61.2.2	2	1
c.55.1.3	4	0
c.55.1.4	2	0
c.1.8.3	25	0.28
d.136.1.3	4	0
c.72.1.5	2	0
e.10.1.1	3	0
a.126.1.1	6	0.666667
d.110.1.1	3	0.666667
a.127.1.1	5	0.6
c.26.2.3	5	1
a.6.1.1	2	0
c.26.2.4	4	0
c.55.2.1	3	0
d.208.1.1	2	0
c.55.3.1	4	0
c.117.1.1	3	0.666667
e.11.1.1	2	0
b.6.1.1	10	0.6
a.60.12.1	3	0.666667
c.2.1.9	4	0.5
g.8.1.2	3	0
d.110.2.1	4	0.5
a.6.1.3	4	0.75
c.30.1.1	6	0.5
d.3.1.5	2	1
a.7.1.1	9	0.333333
d.110.3.2	2	1
b.60.1.2	7	1
d.3.1.6	2	0
g.9.1.1	10	0.8
c.15.1.3	2	0
a.69.1.1	2	0
d.3.1.7	3	0
a.128.1.1	4	0
c.30.1.2	3	0
d.111.1.1	3	0
a.7.3.1	5	0.6
b.68.9.1	2	0
d.58.16.1	2	1
c.67.1.3	16	0.9375
a.69.2.1	2	0
c.2.1.3	24	0.5
d.58.17.1	12	0.833333
a.128.1.3	2	0
c.23.17.1	2	1
a.128.1.4	2	0
d.4.1.3	2	0
a.7.5.1	2	0
c.119.1.1	2	1
e.17.1.1	4	0.75
a.71.1.1	2	0
d.223.1.2	2	0
a.24.19.1	2	0
c.67.1.4	14	0.642857
c.26.1.5	2	0.5
d.5.1.1	4	1
c.31.1.3	8	0.75
b.61.1.1	2	0.5
a.118.18.1	2	1
d.210.1.1	2	0
b.6.1.2	3	0
d.3.1.9	2	0
e.18.1.1	2	0
d.58.18.2	2	0
a.73.1.1	3	0
c.31.1.5	4	0.25
b.61.2.1	2	1
b.61.3.1	2	0
b.6.1.3	25	0.72
d.58.19.1	5	0
d.58.20.1	2	0
a.74.1.1	11	0.727273
c.2.1.4	9	0.666667
c.32.1.1	2	0
d.6.1.1	2	0
b.62.1.1	2	0
g.39.1.2	2	0
a.174.1.1	3	0
b.7.1.1	6	0
c.108.1.1	2	0
b.34.4.4	2	0
a.74.1.2	4	0.75
d.58.23.1	2	0
d.248.1.1	2	0
b.34.5.1	2	0
a.74.1.3	2	0
a.4.14.1	2	0
c.2.1.5	12	0.916667
e.22.1.2	5	0.8
a.29.3.2	2	0
g.39.1.3	6	0.166667
b.7.1.2	7	0.857143
d.58.24.1	2	0
b.34.5.2	4	1
a.75.1.1	2	0
e.22.1.1	2	0
b.34.5.3	2	0
d.20.1.2	2	0
d.133.1.1	4	0.75
c.45.1.1	8	0
a.76.1.1	2	0
b.7.2.1	3	0.666667
d.17.1.2	3	0
c.45.1.2	7	0.714286
c.68.1.5	2	0
b.34.7.1	2	0
d.58.28.1	2	1
c.2.1.6	15	0.266667
d.134.1.1	2	0
d.17.2.1	10	0.7
d.58.29.1	3	0.666667
b.35.1.1	2	0
c.69.1.1	5	0.6
b.35.1.2	16	0.9375
a.153.1.1	2	0
b.1.1.2	25	0.76
b.1.18.16	2	0.5
a.29.3.1	5	1
d.17.3.1	2	0
c.46.1.1	3	0
b.122.1.2	2	1
c.46.1.2	10	0.9
c.2.1.7	15	0.2
c.69.1.2	5	0.6
a.93.1.3	2	0
d.137.1.1	3	0
d.17.4.2	6	0.166667
d.17.4.3	2	1
d.58.31.2	2	0
c.47.1.1	16	0.625
d.17.4.4	2	1
c.69.1.5	3	0
b.36.1.1	31	0.967742
b.29.1.1	4	0.75
a.24.9.1	10	0.3
d.139.1.1	5	0.4
g.41.3.1	4	0.5
b.1.20.1	2	0
b.77.3.1	2	0.5
d.140.1.1	2	0
c.47.1.2	6	0
a.118.1.10	2	0
g.41.3.2	2	0
b.2.8.1	2	0
d.141.1.1	4	0.5
a.24.11.1	3	1
g.41.3.3	2	0
d.19.1.1	15	0.933333
c.47.1.3	3	0
b.37.1.1	2	0
d.227.1.2	2	0.5
b.29.1.2	5	0
d.142.1.1	4	0.5
d.15.2.2	5	0.2
c.92.1.1	2	0.5
a.25.1.1	15	0.666667
d.85.1.1	3	0.333333
d.142.1.2	7	0.714286
c.47.1.5	16	1
b.80.1.1	4	0
c.1.10.5	3	0.333333
b.38.1.1	8	0.625
b.29.1.3	6	0.833333
g.3.1.1	2	1
c.92.2.2	4	0.75
a.25.1.2	10	0.5
d.86.1.1	2	0
c.92.2.3	4	0.5
b.80.1.3	4	0
b.39.1.1	2	0
b.1.15.1	4	0
d.89.1.5	2	0
a.101.1.1	3	0.333333
b.29.1.4	7	0.571429
d.142.1.4	2	1
d.87.1.1	11	0.636364
a.102.1.1	2	0
c.93.1.1	14	0.642857
d.142.1.6	2	1
a.26.1.1	10	0.3
d.58.5.3	2	0
d.68.3.3	3	0.666667
d.110.3.6	2	1
d.144.1.7	33	0.878788
b.80.1.5	2	0
d.162.1.2	4	0.5
a.102.1.2	7	0.571429
a.2.11.1	4	1
b.29.1.6	2	0
c.97.1.2	2	0.5
d.142.2.1	2	0
d.20.1.1	8	0.875
c.47.1.7	2	0
c.47.1.9	2	0.5
a.146.1.1	2	0
c.14.1.2	3	0
b.29.1.8	2	0
a.102.2.1	4	0.75
c.14.1.3	10	0.9
d.189.1.1	4	0
d.87.2.1	4	0.75
a.3.1.1	16	0.6875
a.26.1.2	10	0.3
b.81.1.3	3	0.666667
b.29.1.10	2	0.5
a.102.3.2	5	0.6
c.94.1.1	36	0.75
d.88.1.1	2	0
b.29.1.11	5	0.8
b.47.1.2	19	1
b.81.1.4	2	1
d.14.1.7	2	0
c.110.1.1	2	0
b.81.1.5	2	0.5
b.85.7.1	3	0.333333
c.46.1.3	3	0
d.166.1.1	10	0.5
e.3.1.2	2	1
a.102.4.1	2	0.5
a.102.4.2	2	0
c.37.1.19	18	0.5
a.132.1.2	2	1
c.37.1.20	22	0.318182
a.102.4.3	3	0
d.52.1.1	2	0
c.1.22.2	2	0
c.16.1.1	3	0
a.118.1.14	6	0
b.82.1.1	3	0.666667
b.82.1.2	6	1
d.15.10.1	2	1
e.52.1.1	2	0
g.3.6.2	2	0
a.102.4.4	2	0
d.90.1.1	4	0.75
d.52.3.1	4	0.5
b.1.18.1	4	0.5
c.17.1.1	2	0
d.185.1.2	2	1
a.103.1.1	3	0
a.4.1.12	4	0
b.30.2.1	5	0.8
b.82.1.3	2	0
b.82.2.1	3	0
b.92.1.5	2	0.5
d.167.1.1	5	1
b.1.18.2	17	0.294118
b.1.18.3	2	1
b.1.18.4	4	0.5
d.168.1.1	4	0.5
b.1.18.7	2	0.5
b.1.18.8	2	0
a.104.1.1	15	0.933333
b.1.18.9	4	0.5
d.54.1.1	11	0.818182
b.18.1.22	2	0
c.18.1.2	2	0
c.94.1.2	3	0
b.92.1.6	2	0
b.1.18.10	2	0.5
b.1.18.11	2	0
b.1.18.14	3	0
d.110.6.1	2	0.5
d.169.1.1	21	0.857143
a.45.1.1	26	0.846154
d.92.1.2	2	1
g.3.7.1	3	1
a.8.4.1	2	0
c.19.1.1	2	0
d.110.7.1	3	0.666667
d.21.1.2	5	0.6
d.55.1.1	2	0
a.3.1.4	6	0.833333
c.55.3.2	2	0.5
c.33.1.3	6	0.666667
a.3.1.5	2	0.5
d.233.1.1	2	0
c.22.1.1	2	0
c.66.1.17	3	1
b.82.2.5	2	1
total	5418	0.485419

## Sheet: fold SSEF
classification group	# members	accuracy
d.107	3	0
a.158	3	0.666667
b.100	3	0.666667
a.123	16	0.9375
c.53	5	0.6
d.177	6	1
d.108	28	0.964286
d.100	2	0
c.23	94	0.787234
b.53	3	0
d.198	10	0.8
a.159	4	0
f.28	2	0.5
e.3	21	1
d.112	3	0.666667
c.110	2	0
d.178	2	1
a.118	64	0.9375
e.29	4	0.25
a.46	5	0.8
d.58	185	0.864865
d.101	3	1
d.51	9	0.777778
d.94	4	1
a.40	10	0.7
d.241	2	0
d.166	13	0.615385
g.68	10	0.6
g.69	2	0
d.235	2	1
b.55	43	0.976744
c.111	3	1
g.10	3	0
d.113	18	0.833333
d.3	24	0.75
d.179	2	1
d.217	3	0
a.47	8	0
d.285	2	0.5
a.55	5	0.6
d.103	2	1
a.5	25	0.32
c.24	3	0
a.41	2	1
c.55	71	0.873239
c.109	4	1
b.113	6	0.833333
d.115	5	1
d.181	2	1
f.26	2	1
g.4	2	0
d.116	2	1
d.109	16	1
e.4	2	1
d.104	17	0.764706
a.124	3	0.666667
a.42	3	0.333333
d.170	3	0.666667
c.25	11	0.636364
c.57	5	0.8
a.48	3	0
c.134	2	0
c.27	3	1
b.60	26	0.923077
a.43	2	0
b.51	4	0.5
g.17	12	0.0833333
c.116	12	0.916667
a.160	3	0.666667
a.132	10	1
d.117	3	1
g.8	9	0.777778
e.5	3	1
a.56	3	0
g.14	3	0
c.58	14	0.714286
d.126	10	0.9
a.133	5	0.6
d.171	3	1
c.28	5	1
d.110	30	0.9
b.52	17	0.764706
d.208	2	0.5
e.10	3	0.333333
a.126	6	0.833333
f.38	2	1
f.32	2	0
e.6	8	0.875
e.11	2	1
e.1	6	1
d.118	4	0.75
a.119	2	1
a.127	6	0.833333
d.127	7	1
a.6	14	0.642857
c.34	3	1
c.56	32	0.84375
b.63	2	1
c.30	13	0.846154
c.117	3	1
b.6	45	0.777778
c.114	2	1
e.7	8	1
a.61	5	0.4
d.9	13	1
d.120	5	1
d.268	2	0
b.64	5	0.8
c.59	7	1
a.7	28	0.464286
a.121	9	0.777778
c.36	27	0.962963
a.60	39	0.589744
b.65	2	0.5
c.26	52	0.826923
a.52	7	0.142857
g.27	3	0
e.23	6	1
d.201	3	0
d.220	3	0.666667
e.13	2	1
g.18	18	0.722222
d.128	4	0.75
g.28	2	0
e.24	3	1
g.9	11	0.636364
b.103	3	1
a.69	6	0.333333
a.128	10	0.9
c.60	8	0.875
b.2	40	0.275
c.65	4	1
b.66	5	1
d.111	3	0.333333
d.4	7	0
a.184	2	0
b.56	3	1
b.57	3	1
d.223	3	0.666667
e.25	2	1
c.119	4	1
b.3	15	0.266667
g.19	2	0
e.8	20	0.75
b.1	292	0.866438
d.264	2	0
d.129	22	0.818182
d.122	14	0.928571
a.63	2	0.5
c.66	60	0.9
c.2	148	0.891892
b.67	6	0
c.37	173	0.861272
c.31	15	0.866667
a.211	6	0.833333
b.68	21	0.619048
b.58	5	0.4
d.206	2	0
e.26	3	1
d.14	30	0.7
e.17	4	1
a.71	4	0.5
g.32	2	0
a.64	6	0.333333
a.129	2	1
c.61	18	0.833333
d.5	4	1
a.130	2	0
a.8	12	0.25
b.61	12	0.916667
d.210	2	1
e.28	2	0.5
e.18	2	1
g.16	2	0
a.73	3	0.666667
f.1	14	0.642857
g.22	3	0
a.65	3	0.666667
b.31	2	0
d.124	7	1
d.284	3	0.666667
c.32	2	0.5
d.225	2	1
g.39	16	0.375
d.224	4	0.5
a.10	3	0
d.130	3	0.666667
a.74	17	0.705882
d.15	77	0.857143
c.3	55	1
b.33	8	0.75
d.131	19	1
c.100	2	0.5
d.6	2	0
b.62	3	0
b.69	32	0.9375
c.62	12	0.916667
c.33	6	0.666667
a.174	3	1
c.101	2	1
g.35	3	0
g.23	3	0.666667
f.4	19	0.736842
b.7	18	0.444444
a.186	2	0
b.4	4	1
g.24	5	0
c.108	22	0.727273
d.10	5	0.6
a.11	5	0.6
a.138	20	0.5
d.248	2	1
a.66	2	0.5
c.68	20	0.8
b.34	81	0.703704
g.37	4	0.5
a.75	2	1
d.59	2	0
e.22	7	1
d.11	2	1
c.67	48	1
a.76	2	0
d.12	3	0.666667
b.124	2	0
d.211	16	0.8125
d.212	3	0
d.133	4	1
b.12	4	0.5
d.17	41	0.804878
a.22	15	0.6
d.60	3	1
c.39	2	1
a.77	14	0.857143
a.14	2	0
b.121	54	0.648148
d.13	8	0.625
b.35	19	0.842105
b.70	5	0.6
a.152	2	0
d.134	2	0.5
a.172	2	1
d.61	3	0.666667
c.72	23	0.956522
f.6	4	0.75
c.41	6	1
b.8	3	0.666667
c.69	63	0.904762
a.16	2	0
b.129	3	0
a.153	2	0
e.37	2	0.5
g.50	2	0
e.38	2	1
a.173	3	1
d.136	7	0.714286
b.19	7	0.428571
d.137	3	0
c.46	16	0.8125
b.71	33	0.575758
f.7	3	0
g.41	21	0.047619
a.190	2	0
d.64	2	0
c.120	6	0.5
e.39	2	1
a.149	3	0
d.143	4	0
a.79	5	0.6
g.51	2	0
f.8	2	0
d.21	8	1
a.80	9	0.666667
g.44	8	0.375
a.23	5	0
c.81	8	1
c.73	2	1
c.47	70	0.971429
d.73	2	0
d.65	4	0
c.74	4	1
b.125	2	1
c.42	5	1
b.36	38	0.894737
d.144	40	0.975
g.52	6	1
d.227	6	1
d.22	3	0.666667
b.21	3	0
d.139	5	0.6
b.15	4	0.5
f.10	2	0
d.140	2	1
b.11	12	0.333333
a.19	2	0
d.66	7	0.142857
d.16	18	0.833333
d.74	9	0.333333
d.18	2	0
c.82	9	0.888889
c.4	8	0.75
c.76	8	1
a.20	3	0.666667
c.43	9	1
d.185	13	1
g.53	2	0
f.35	2	0
b.22	11	0.818182
d.250	3	0.666667
d.141	4	1
a.83	2	0
d.24	5	0
c.98	4	1
d.19	15	1
a.24	51	0.607843
b.17	3	0.666667
c.48	6	0.833333
d.142	24	0.833333
c.121	2	1
a.25	29	0.758621
d.67	6	0.333333
a.21	8	1
a.194	3	1
b.72	8	0.75
c.77	7	0.857143
c.5	3	0.666667
c.44	5	0.6
c.70	3	1
b.37	2	0
c.6	9	0.666667
d.148	2	1
a.93	7	0.714286
d.80	10	0.9
d.85	3	1
b.23	6	0.833333
c.83	2	1
d.26	24	0.75
b.18	41	0.731707
a.85	2	1
d.75	5	0.8
c.49	7	0.714286
c.84	6	0.833333
b.80	25	0.88
d.68	18	0.944444
c.71	11	1
b.38	12	0.75
c.45	16	0.875
c.7	6	1
b.122	12	1
g.3	51	0.705882
d.150	3	1
b.24	6	1
a.27	10	0.6
d.151	8	1
d.86	2	1
a.86	4	0.25
c.106	2	1
d.81	23	0.826087
a.207	2	0
g.49	5	0.8
c.78	12	0.666667
c.8	12	0.75
a.1	37	0.945946
c.86	2	1
c.50	5	0.8
b.39	2	1
b.74	4	1
f.36	2	0.5
b.40	108	0.638889
a.101	3	0
b.105	2	0
d.87	15	0.866667
a.102	36	0.916667
c.93	14	1
a.28	11	0.363636
a.142	2	1
a.87	7	0.571429
d.77	2	0
b.26	10	0.1
a.26	27	0.814815
b.43	30	0.833333
c.51	16	0.6875
a.204	2	0
c.87	8	0.375
c.79	9	0.888889
b.41	3	0
d.218	15	0.733333
a.216	2	0
c.129	2	1
a.140	3	0.666667
c.95	24	0.958333
a.35	14	0.428571
d.37	9	1
d.153	29	0.965517
c.107	2	0.5
d.38	19	1
a.96	8	0.75
c.122	2	1
b.83	2	0
d.20	11	1
d.79	25	0.84
b.42	38	0.947368
c.80	9	1
b.84	16	0.375
b.76	2	0.5
d.230	3	0.333333
b.108	2	0
b.106	3	0
d.160	4	1
d.43	3	0.666667
a.89	2	0.5
d.189	4	1
d.145	10	1
a.3	33	0.515152
d.44	4	1
b.87	4	0
b.29	48	0.8125
b.81	12	0.166667
a.2	22	0.136364
c.94	39	0.948718
c.9	2	0
a.177	5	0
b.77	6	0.333333
c.52	29	0.275862
f.13	4	0.5
f.14	4	0
b.107	2	0.5
d.161	3	1
d.162	16	1
a.97	2	0
a.110	2	1
c.15	6	0.666667
d.88	2	0
d.82	4	0.75
d.40	3	1
a.29	17	0.411765
a.98	2	0.5
c.97	8	0.75
d.31	5	0.2
b.88	4	0.25
a.91	6	1
c.89	2	0
c.10	22	0.772727
c.90	3	1
b.110	2	0
f.23	2	0
d.95	11	0.909091
f.19	3	1
a.111	4	0
d.52	13	0.769231
c.16	3	0.666667
a.99	4	1
d.154	2	1
d.89	7	0.428571
d.1	5	0.6
d.146	2	0
a.36	3	0
d.45	2	1
d.41	15	0.8
d.83	3	0.333333
d.32	24	0.958333
a.100	16	0.5625
d.90	5	0.8
c.91	4	0.75
c.17	3	0.666667
b.82	51	0.607843
c.92	13	0.923077
e.52	2	1
f.21	9	0.333333
e.43	2	1
a.143	2	0
d.194	4	0.75
d.167	5	1
b.30	24	0.875
a.37	2	0
a.103	3	1
d.156	2	0
d.96	10	1
d.163	7	0.714286
b.91	2	1
d.93	19	0.789474
a.144	5	0.2
b.92	11	0.363636
b.44	7	0.571429
b.85	18	0.444444
b.118	3	1
d.168	4	0.5
a.113	2	0
d.157	12	0.916667
a.104	15	1
d.54	11	0.818182
c.18	4	0
d.92	26	0.807692
d.2	12	0.333333
a.32	2	0
b.93	2	0
b.49	11	0.545455
b.45	7	0.571429
c.12	2	0
g.7	12	0.666667
b.139	2	0.5
d.173	2	0.5
d.258	3	1
c.131	2	1
d.169	30	0.833333
a.115	3	0
a.45	26	0.961538
d.49	2	1
a.156	6	0.5
a.39	50	0.68
c.19	4	0.5
a.116	5	0.8
c.1	253	0.988142
b.131	3	0.333333
d.42	8	0.875
d.50	13	0.615385
d.159	12	1
c.13	6	1
b.50	15	0.866667
b.46	3	0.333333
d.174	2	1
f.24	3	1
d.105	3	1
d.165	9	1
d.175	2	0
b.137	2	0
d.106	3	1
d.55	2	1
d.56	2	0.5
c.124	13	0.769231
d.233	2	1
a.146	2	1
d.265	8	0.75
c.22	2	1
d.240	5	1
a.4	183	0.765027
c.14	19	0.842105
b.86	5	0.6
b.47	37	0.972973
f.27	2	0.5
f.25	2	0
total	6521	0.76062

## Sheet: fold LFF
classification group	# members	accuracy
d.107	3	0
a.158	3	0
b.100	3	0.666667
a.123	16	1
c.53	5	0.8
d.177	6	0.833333
d.108	28	0.714286
d.100	2	0
c.23	94	0.617021
b.53	3	0
d.198	10	0.7
a.159	4	0
f.28	2	0
e.3	21	1
d.112	3	0.666667
c.110	2	0.5
d.178	2	1
a.118	64	0.859375
e.29	4	1
a.46	5	0.8
d.58	185	0.735135
d.101	3	0
d.51	9	0.666667
d.94	4	0.75
a.40	10	0.9
d.241	2	0
d.166	13	0.384615
g.68	10	0.8
g.69	2	0.5
d.235	2	0
b.55	43	0.72093
c.111	3	0.666667
g.10	3	0.666667
d.113	18	0.722222
d.3	24	0.625
d.179	2	1
d.217	3	0.666667
a.47	8	0.5
d.285	2	0.5
a.55	5	0.6
d.103	2	0
a.5	25	0.28
c.24	3	0
a.41	2	1
c.55	71	0.380282
c.109	4	0.75
b.113	6	0.833333
d.115	5	0.4
d.181	2	0
f.26	2	1
g.4	2	1
d.116	2	0
d.109	16	0.6875
e.4	2	1
d.104	17	0.588235
a.124	3	1
a.42	3	0.666667
d.170	3	0.333333
c.25	11	0.909091
c.57	5	1
a.48	3	0
c.134	2	0
c.27	3	1
b.60	26	0.923077
a.43	3	0
b.51	4	1
g.17	12	0.583333
c.116	12	0.916667
a.160	3	0
a.132	10	0.9
d.117	3	0.666667
g.8	9	0.666667
e.5	3	1
a.56	3	1
g.14	3	0
c.58	14	0.785714
d.126	10	0.9
a.133	5	0.6
d.184	2	0
d.171	3	1
c.28	5	1
d.110	30	0.733333
b.52	17	0.705882
d.208	2	0.5
e.10	3	1
a.126	6	0.833333
f.38	2	0
f.32	2	0
e.6	8	0.875
e.11	2	0
e.1	6	1
d.118	4	0.5
a.119	2	0.5
a.127	6	0.833333
d.127	7	1
a.6	14	0.428571
c.34	3	1
c.56	32	0.71875
b.63	2	1
c.30	13	0.153846
c.117	3	1
b.6	45	0.755556
c.114	2	0
e.7	8	0.625
a.61	5	0.4
d.9	13	1
d.120	5	0.8
d.268	2	0
b.64	5	0.6
c.59	7	0.571429
a.7	28	0.464286
a.121	9	0.555556
c.36	27	0.888889
a.60	39	0.564103
b.65	2	0
c.26	52	0.653846
a.52	7	0
g.27	3	0.333333
e.23	6	1
d.201	3	1
d.220	3	0
e.13	2	0
g.18	18	0.888889
d.128	4	0.75
g.28	2	0
e.24	3	0.666667
g.9	11	0.727273
b.103	3	1
a.69	6	0.333333
a.128	10	0.7
b.104	2	1
c.60	8	1
b.2	40	0.325
c.65	4	1
b.66	5	1
d.111	3	0.666667
d.4	7	0
a.184	2	0
b.56	3	1
b.57	3	0.666667
d.223	3	0.666667
e.25	2	1
c.119	4	1
b.3	15	0.666667
g.19	2	1
e.8	20	0.7
b.1	292	0.804795
d.264	2	0
d.129	22	0.681818
d.122	14	0.785714
a.63	2	0
c.66	60	0.716667
c.2	148	0.898649
b.67	6	0
c.37	173	0.722543
c.31	15	0.6
a.211	6	0.666667
b.68	21	0.714286
b.58	5	0.8
d.206	2	0
e.26	3	0.666667
d.14	30	0.533333
e.17	4	0.75
a.71	4	0
a.137	5	0.2
g.32	2	0
a.64	6	0.166667
a.129	2	1
c.61	18	0.611111
d.5	4	0.5
a.130	2	0
a.8	13	0.384615
b.61	12	0.583333
d.210	2	0
e.28	2	1
e.18	2	1
g.16	2	1
a.73	3	0
f.1	14	0.357143
g.22	3	0.666667
a.65	3	0.666667
b.31	2	0
d.124	7	1
d.284	3	0.666667
c.32	2	0.5
d.225	2	1
g.39	16	0.625
d.224	4	0.5
a.10	3	0.333333
d.130	3	0
a.74	17	0.764706
d.15	77	0.688312
c.3	55	0.872727
b.33	8	0.75
d.131	19	0.947368
c.100	2	0
d.6	2	0
b.62	3	0.666667
b.69	32	0.8125
c.62	12	0.583333
c.33	6	1
a.174	3	0
c.101	2	1
g.35	3	1
g.23	3	1
f.4	19	0.947368
b.7	18	0.555556
a.186	2	0
b.4	4	1
g.24	5	0
c.108	22	0.727273
d.10	5	0
a.11	5	1
a.138	20	0.7
d.248	2	1
a.66	2	0.5
c.68	20	0.65
b.34	81	0.703704
g.37	4	0
a.75	2	1
d.59	2	0
e.22	7	1
d.11	2	1
c.67	48	0.9375
a.76	2	0
d.12	3	0.333333
b.124	2	0.5
d.211	16	1
d.212	3	0.666667
d.133	4	1
b.12	4	0.25
d.17	41	0.609756
a.22	15	1
d.60	3	1
c.39	2	1
a.77	14	0.571429
a.14	2	0
b.121	54	0.759259
d.13	8	0.25
b.35	19	0.894737
b.70	5	0.6
a.152	2	0
d.134	2	0
a.172	2	1
d.61	3	0.666667
c.72	23	0.869565
f.6	4	0.75
c.41	6	1
b.8	3	0.666667
c.69	63	0.746032
a.16	2	0
b.129	3	0
a.153	2	0
e.37	2	0
g.50	2	0
e.38	2	1
a.173	3	0
d.136	7	0.142857
b.19	7	0.714286
d.137	3	0.333333
c.46	16	0.6875
b.71	33	0.424242
f.7	3	0
g.41	21	0.380952
a.190	2	0
d.64	2	0
c.120	6	0.166667
e.39	2	1
a.149	3	1
d.143	4	0
a.79	5	0.6
g.51	2	0
f.8	2	0
d.21	8	0.75
a.80	9	0.666667
g.44	8	0.875
a.23	5	0
c.81	8	1
c.73	2	0
c.47	70	0.771429
d.73	2	0.5
d.65	4	0
c.74	4	1
b.125	2	0
c.42	5	1
b.36	38	0.947368
d.144	40	0.875
g.52	6	0.833333
d.227	6	1
d.22	3	1
b.21	3	0.666667
d.139	5	0.8
b.15	4	0.5
f.10	2	1
d.140	2	0.5
b.11	12	0.583333
a.19	2	0
d.66	7	0.428571
d.16	18	0.555556
d.74	9	0.222222
d.18	2	0
c.82	9	0.888889
c.4	8	0.5
c.76	8	0.75
a.20	3	0
c.43	9	0.555556
d.185	13	0.923077
g.53	2	0.5
f.35	2	1
b.22	11	1
d.250	3	1
g.54	2	1
d.141	4	0.75
a.83	2	1
d.24	5	0
c.98	4	0.75
d.19	15	0.933333
a.24	52	0.615385
b.17	3	0
c.48	6	0.5
d.142	24	0.75
c.121	2	1
a.25	29	0.827586
d.67	6	0.333333
a.21	8	0.75
a.194	4	0
b.72	8	0.125
c.77	7	0.571429
c.5	3	1
c.44	5	0.6
c.70	3	1
b.37	2	0
c.6	9	0.444444
d.148	2	1
a.93	7	1
d.80	10	1
d.85	3	1
b.23	6	0.333333
c.83	2	1
d.26	24	0.708333
b.18	41	0.731707
a.85	2	1
d.75	5	1
c.49	7	0.571429
c.84	6	0.5
b.80	25	0.84
d.68	18	0.666667
c.71	11	0.909091
b.38	12	0.833333
c.45	16	0.8125
c.7	6	0.666667
b.122	12	0.916667
g.3	51	0.627451
d.150	3	0
b.24	6	0.833333
a.27	10	0.4
d.151	8	0.875
d.86	2	0.5
a.86	4	0.5
c.106	2	0.5
d.81	23	0.478261
a.207	2	0.5
g.49	5	0.4
c.78	12	0.583333
c.8	12	0.166667
a.1	37	0.945946
c.86	2	1
c.50	5	0.4
b.39	2	0.5
b.74	4	1
f.36	2	1
b.40	108	0.675926
a.101	3	1
b.105	2	0
d.87	15	0.8
a.102	36	0.944444
c.93	14	1
a.28	11	0.363636
a.142	2	0
a.87	7	1
d.77	2	0
b.26	10	0.6
a.26	27	0.518519
b.43	30	0.766667
c.51	16	0.6875
a.204	2	0
c.87	8	0.5
c.79	9	0.888889
b.41	3	0
d.218	15	0.533333
a.216	2	0
c.129	2	0
a.140	3	1
c.95	24	0.916667
a.35	14	0.5
d.37	9	1
d.153	29	0.896552
c.107	2	0
d.38	19	1
a.96	8	0.75
c.122	2	1
b.83	2	0
d.20	11	0.727273
d.79	25	0.76
b.42	38	1
c.80	9	1
b.84	16	0.5
b.76	2	0.5
d.230	3	0
b.108	2	0
b.106	3	0
d.160	4	1
d.43	3	0.666667
a.89	2	1
d.189	4	0.75
d.145	10	1
a.3	33	0.787879
d.44	4	1
b.87	4	0.5
b.29	48	0.875
b.81	12	0.833333
a.2	22	0.272727
c.94	39	0.948718
c.9	2	0
a.177	5	0
b.77	6	0.666667
c.52	29	0.172414
f.13	4	0.75
f.14	4	0.5
b.107	2	0
d.161	3	1
d.162	16	1
a.97	2	0
a.110	2	1
c.15	6	0
d.88	2	1
d.82	4	0.5
d.40	3	0.666667
a.29	17	0.705882
a.98	2	0.5
c.97	8	0.375
d.31	5	0.6
b.88	4	0.5
a.91	6	1
c.89	2	0
c.10	22	0.954545
c.90	3	0.666667
b.110	2	1
f.23	6	0.166667
d.95	11	0.545455
f.19	3	1
a.111	4	0.75
d.52	13	0.384615
c.16	3	0.666667
a.99	4	1
d.154	2	0
d.89	7	0.428571
d.1	5	0.2
d.146	2	1
a.36	3	0
d.45	2	0
d.41	15	0.733333
d.83	3	0
d.32	24	0.875
a.100	16	0.5
d.90	5	0.8
c.91	4	1
c.17	3	0.666667
b.82	51	0.686275
c.92	13	0.769231
e.52	2	1
f.21	9	0.222222
e.43	2	1
a.143	2	0
d.194	4	0.75
d.167	5	1
b.30	24	0.833333
a.37	2	0
a.103	3	1
d.156	2	0
d.96	10	0.9
d.163	7	0.285714
b.91	2	0
d.93	19	0.894737
a.144	5	0
b.92	11	0.636364
b.44	7	0.714286
b.85	18	0.5
b.118	3	0.666667
d.168	4	0.25
a.113	2	1
d.157	12	0.833333
a.104	15	1
d.54	11	0.727273
c.18	4	0
d.92	26	0.346154
d.2	12	0.75
a.32	2	0
b.93	2	1
b.49	11	0.818182
b.45	7	0.857143
c.12	2	0
g.7	12	0.75
b.139	2	1
d.173	2	0
d.258	3	1
c.131	2	0.5
d.169	30	0.8
a.115	3	0.333333
a.45	26	0.961538
d.49	2	0
a.156	6	0.666667
a.39	50	0.78
c.19	4	0.5
a.116	5	0.8
c.1	253	0.948617
b.131	3	0.666667
d.42	8	1
d.50	13	0.615385
d.159	12	0.75
c.13	6	0.833333
b.50	15	1
b.46	3	0
d.174	2	1
f.24	3	1
d.105	3	1
d.165	9	1
d.175	2	0
b.137	2	0
d.106	3	1
d.55	2	0.5
d.56	2	0
c.124	13	0.384615
d.233	2	1
a.146	2	1
d.265	8	0.625
c.22	2	0
d.240	5	1
a.4	183	0.73224
c.14	19	0.842105
b.86	5	0.6
b.47	37	0.945946
f.27	2	1
f.25	2	0
total	6540	0.705199

## Sheet: fold SGM
classification group	# members	accuracy
d.107	3	0
a.158	3	0.333333
b.100	3	0.666667
a.123	16	1
c.53	5	0.6
d.177	6	0.666667
d.108	26	0.730769
c.23	91	0.604396
b.53	3	0
d.198	10	0.7
a.159	2	0
f.28	2	1
e.3	21	1
d.112	3	0.666667
c.110	2	0.5
d.178	2	0
a.118	59	0.79661
e.29	2	1
a.46	5	0.8
d.58	155	0.787097
d.101	3	1
d.51	5	0.4
d.94	4	0.75
a.40	8	0.375
d.166	13	0.384615
g.68	7	0.857143
g.69	2	0
b.55	31	0.806452
c.111	3	0
g.10	2	0
d.113	14	0.714286
d.3	21	0.571429
d.179	2	1
d.217	2	0
a.47	7	0.571429
d.285	2	0
a.55	3	0.666667
d.103	2	1
a.5	14	0.571429
c.24	3	0
a.41	2	1
c.55	68	0.661765
c.109	4	0.75
b.113	6	1
d.115	4	0.5
d.181	2	0.5
f.26	2	1
g.4	2	0
d.116	2	1
d.109	14	0.857143
e.4	2	1
d.104	17	0.470588
a.124	3	0.666667
d.170	3	0
c.25	11	0.545455
c.57	5	0.4
a.48	2	0.5
c.134	2	0
c.27	3	0.666667
b.60	24	0.833333
b.51	4	0.75
g.17	12	0.833333
c.116	12	0.75
a.160	3	0.333333
a.132	10	0.9
d.117	3	0.666667
g.8	8	0.875
e.5	3	1
a.56	3	0.666667
g.14	3	0
c.58	14	0.785714
d.126	10	0.9
a.133	5	0.6
d.184	2	0
d.171	3	1
c.28	5	0.8
d.110	27	0.814815
b.52	15	0.533333
e.10	3	1
a.126	6	0.833333
f.38	2	1
f.32	2	0
e.6	8	1
e.11	2	0
e.1	6	1
d.118	3	0.666667
a.119	2	0
a.127	6	0.666667
d.127	7	1
a.6	11	0.454545
c.34	3	1
c.56	32	0.78125
b.63	2	1
c.30	13	0.615385
c.117	3	0
b.6	45	0.711111
c.114	2	1
e.7	8	0.625
a.61	2	1
d.9	9	1
d.120	4	0.75
d.268	2	0
b.64	5	1
c.59	7	0.714286
a.7	23	0.695652
a.121	9	0.555556
c.36	27	0.851852
a.60	31	0.774194
b.65	2	1
c.26	52	0.711538
a.52	4	0.5
e.23	6	0.833333
d.201	2	0.5
d.220	2	0
e.13	2	0
g.18	17	0.941176
d.128	4	0.75
e.24	3	0.666667
g.9	5	0.4
b.103	3	0.666667
a.69	6	0.333333
a.128	10	0.7
c.60	8	0.75
b.2	37	0.459459
c.65	4	1
b.66	5	1
d.111	2	0
d.4	7	0
a.184	2	0
b.56	3	0.666667
b.57	3	1
d.223	3	0
e.25	2	0.5
c.119	4	1
b.3	14	0.642857
e.8	19	0.526316
b.1	269	0.907063
d.264	2	0
d.129	21	0.619048
d.122	13	0.615385
c.66	59	0.694915
c.2	146	0.794521
b.67	6	0
c.37	170	0.688235
c.31	15	0.533333
a.211	6	0.833333
b.68	20	0.65
b.58	5	0.6
e.26	3	0
d.14	30	0.6
e.17	4	1
a.71	3	0.666667
a.137	5	0.6
g.32	2	0
a.64	3	0.333333
a.129	2	0
c.61	17	0.705882
d.5	4	1
a.130	2	0
a.8	12	0.416667
b.61	11	0.545455
d.210	2	1
e.28	2	1
e.18	2	1
g.16	2	0
a.73	3	0.333333
f.1	11	0.545455
g.22	2	1
a.65	2	1
b.31	2	0
d.124	7	1
d.284	3	0
c.32	2	0
d.225	2	1
g.39	8	0.25
d.224	2	0.5
d.130	3	0
a.74	17	0.764706
d.15	55	0.836364
c.3	55	0.909091
b.33	8	0.375
d.131	19	0.947368
c.100	2	0
b.62	3	0.666667
b.69	32	0.8125
c.62	12	0.666667
c.33	6	0.5
a.174	3	1
c.101	2	1
g.35	3	0.666667
f.4	19	0.684211
b.7	13	0.538462
a.186	2	0
b.4	4	0.5
g.24	5	0
c.108	22	0.454545
a.11	5	1
a.138	20	0.6
d.248	2	0
a.66	2	0.5
c.68	20	0.7
b.34	63	0.555556
g.37	2	0
a.75	2	0.5
d.59	2	0
e.22	7	1
d.11	2	1
c.67	48	1
a.76	2	0
d.12	2	0
d.211	15	0.866667
d.212	3	0
d.133	4	1
b.12	4	0.5
d.17	39	0.769231
a.22	15	0.8
d.60	3	0.666667
c.39	2	1
a.77	7	0.571429
b.121	54	0.685185
d.13	7	0.285714
b.35	18	0.833333
b.70	5	0.6
a.152	2	0
d.134	2	0
a.172	2	1
d.61	2	1
c.72	23	0.695652
f.6	4	0.5
c.41	6	1
b.8	3	0.666667
c.69	63	0.809524
a.16	2	0
b.129	2	0
e.37	2	0
g.50	2	0
e.38	2	1
a.173	3	0.333333
d.136	7	0.857143
b.19	7	0.285714
c.46	13	0.769231
b.71	33	0.666667
f.7	3	0
g.41	15	0.133333
c.120	6	0.166667
e.39	2	1
a.149	3	0.666667
d.143	4	0
a.79	4	1
g.51	2	0
f.8	2	0
d.21	8	0.875
a.80	9	0.777778
g.44	3	0.333333
a.23	3	0
c.81	8	1
c.73	2	0
c.47	61	0.803279
d.73	2	0.5
d.65	4	0
c.74	3	0.666667
b.125	2	0
c.42	5	0.8
b.36	20	0.85
d.144	40	0.875
g.52	6	0.666667
d.227	6	1
d.22	3	1
b.21	3	0.666667
d.139	5	0.6
b.15	3	0
f.10	2	0
d.140	2	1
b.11	10	0.6
a.19	2	1
d.66	5	0.4
d.16	18	0.777778
d.74	9	0.555556
d.18	2	0
c.82	9	0.888889
c.4	8	0.5
c.76	8	0.75
a.20	3	0.333333
c.43	9	0.333333
d.185	13	1
f.35	2	1
b.22	11	0.909091
d.250	3	0.666667
d.141	4	1
a.83	2	0
d.24	4	0.75
c.98	4	0.75
d.19	15	0.933333
a.24	50	0.64
b.17	2	0
c.48	6	0.5
d.142	23	0.73913
c.121	2	0
a.25	29	0.827586
d.67	6	0.166667
a.21	3	0.666667
a.194	2	0
b.72	2	0
c.77	7	0.714286
c.5	3	1
c.44	4	0
c.70	3	1
b.37	2	0
c.6	9	0.333333
d.148	2	1
a.93	7	0.428571
d.80	10	0.8
d.85	3	1
b.23	5	0.8
c.83	2	0
d.26	21	0.52381
b.18	40	0.775
a.85	2	0.5
d.75	5	0.6
c.49	7	0.571429
c.84	6	0.666667
b.80	25	0.84
d.68	12	0.75
c.71	11	1
b.38	12	0.833333
c.45	15	0.666667
c.7	6	0.666667
b.122	12	0.916667
g.3	28	0.642857
d.150	3	0
b.24	6	0.833333
a.27	10	0.4
d.151	8	0.875
a.86	4	0.5
c.106	2	1
d.81	23	0.826087
a.207	2	0
c.78	12	0.666667
c.8	12	0.333333
a.1	37	0.918919
c.86	2	0
c.50	5	0
b.39	2	1
b.74	4	1
f.36	2	1
b.40	98	0.714286
a.101	3	1
b.105	2	0
d.87	15	0.733333
a.102	36	0.833333
c.93	14	0.928571
a.28	7	0.428571
a.142	2	0
a.87	5	1
d.77	2	0
b.26	5	0.2
a.26	27	0.925926
b.43	29	0.724138
c.51	15	0.8
a.204	2	0
c.87	8	0.5
c.79	9	0.666667
b.41	2	0
d.218	13	0.384615
a.216	2	0
c.129	2	0.5
a.140	3	0.333333
c.95	24	0.875
a.35	10	0.3
d.37	9	0.888889
d.153	26	0.884615
c.107	2	0
d.38	19	0.789474
a.96	7	0.571429
c.122	2	1
b.83	2	0
d.20	9	0.666667
d.79	24	0.791667
b.42	37	0.945946
c.80	9	0.444444
b.84	14	0.285714
b.76	2	0.5
d.230	2	0.5
b.108	2	0
b.106	2	0
d.160	4	1
d.43	3	0.666667
a.89	2	1
d.189	3	0.333333
d.145	10	1
a.3	32	0.6875
d.44	4	0.75
b.87	4	0.5
b.29	48	0.770833
b.81	12	0.916667
a.2	17	0.294118
c.94	38	0.868421
c.9	2	0
a.177	5	0.4
b.77	6	1
c.52	29	0.275862
f.13	4	0.75
f.14	4	0
b.107	2	0.5
d.161	3	1
d.162	14	1
a.97	2	0
a.110	2	1
c.15	5	0.4
d.88	2	1
d.82	3	0.333333
d.40	2	1
a.29	14	0.428571
a.98	2	0
c.97	8	0.25
d.31	4	0.25
b.88	4	0.5
a.91	6	0.666667
c.89	2	0
c.10	21	0.904762
c.90	3	1
b.110	2	1
f.23	6	0.333333
d.95	10	0.7
f.19	3	0.666667
a.111	4	0.75
d.52	10	0.5
c.16	3	0.666667
a.99	4	1
d.154	2	0
d.89	5	0.8
d.1	5	0
d.146	2	0
a.36	3	0
d.45	2	0.5
d.41	15	0.733333
d.83	3	0
d.32	24	0.833333
a.100	16	0.4375
d.90	5	0.6
c.91	4	1
c.17	3	0.666667
b.82	50	0.68
c.92	13	0.615385
e.52	2	1
f.21	9	0.333333
e.43	2	1
a.143	2	0
d.194	4	0.75
d.167	5	0.6
b.30	24	0.791667
a.103	3	0.666667
d.156	2	0
d.96	10	1
d.163	7	0.428571
b.91	2	0
d.93	18	0.888889
b.92	11	0.727273
b.44	7	0.714286
b.85	18	0.555556
b.118	2	1
d.168	4	0.5
a.113	2	1
d.157	12	0.833333
a.104	15	0.933333
d.54	11	0.909091
c.18	4	0
d.92	26	0.307692
d.2	12	0.25
a.32	2	0
b.93	2	1
b.49	11	0.818182
b.45	7	0.571429
c.12	2	0
g.7	10	0.8
b.139	2	0.5
d.173	2	0
d.258	3	1
c.131	2	1
d.169	28	0.785714
a.115	3	0
a.45	25	0.96
d.49	2	0
a.156	6	0.666667
a.39	36	0.555556
c.19	4	0.5
a.116	5	0.6
c.1	253	0.897233
b.131	3	0.666667
d.42	7	0.857143
d.50	8	0.5
d.159	12	0.333333
c.13	6	0.833333
b.50	13	1
b.46	3	0
d.174	2	1
f.24	3	1
d.105	3	1
d.165	9	1
d.175	2	0
d.106	3	1
d.55	2	0.5
d.56	2	0
c.124	12	0.333333
d.233	2	0
a.146	2	1
d.265	8	0.625
c.22	2	0
d.240	4	1
a.4	153	0.75817
c.14	19	0.578947
b.86	5	0.6
b.47	35	0.971429
f.27	2	0
f.25	2	0
total	5971	0.706749

## Sheet: fold PRIDE
classification group	# members	accuracy
d.107	3	0
a.158	3	0
b.100	3	0.666667
a.123	16	0.8125
c.53	5	0.4
d.177	6	0.5
d.108	28	0.285714
d.100	2	0
c.23	94	0.37234
b.53	3	0
d.198	10	0.3
a.159	4	0
f.28	2	1
e.3	21	0.619048
d.112	3	0
c.110	2	0
d.178	2	1
a.118	64	0.234375
e.29	4	0
a.46	5	0.8
d.58	185	0.567568
d.101	3	0
d.51	9	0.555556
d.94	4	0.5
a.40	10	0.2
d.241	2	0
d.166	13	0.461538
g.68	10	0.8
g.69	2	0
d.235	2	0
b.55	43	0.627907
c.111	3	0
g.10	3	0.666667
d.113	18	0.611111
d.3	24	0.25
d.179	2	0
d.217	3	0
a.47	8	0
d.285	2	0
a.55	5	0.6
d.103	2	0
a.5	25	0.36
c.24	3	0
a.41	2	0
c.55	71	0.112676
c.109	4	0.75
b.113	6	0.833333
d.115	5	0
d.181	2	0
f.26	2	0
g.4	2	0
d.116	2	0
d.109	16	0.625
e.4	2	0
d.104	17	0.235294
a.124	3	0
a.42	3	0
d.170	3	0
c.25	11	0.363636
c.57	5	0.8
a.48	3	0
c.134	2	0
c.27	3	0
b.60	26	0.730769
a.43	3	0
b.51	4	0
g.17	12	0.666667
c.116	12	0.75
a.160	3	0
a.132	10	0.9
d.117	3	0.666667
g.8	9	0.888889
e.5	3	1
a.56	3	0
g.14	3	0
c.58	14	0.714286
d.126	10	0.7
a.133	5	0.4
d.184	2	0
d.171	3	0.666667
c.28	5	1
d.110	30	0.666667
b.52	17	0.647059
d.208	2	0
e.10	3	0
a.126	6	0.666667
f.38	2	0
f.32	2	0
e.6	8	0.875
e.11	2	0
e.1	6	0.833333
d.118	4	0
a.119	2	0
a.127	6	0.5
d.127	7	0.714286
a.6	14	0.5
c.34	3	0.666667
c.56	32	0.59375
b.63	2	0
c.30	13	0.230769
c.117	3	0.666667
b.6	45	0.6
c.114	2	0
e.7	8	0.125
a.61	5	0
d.9	13	0.923077
d.120	5	0.8
d.268	2	0
b.64	5	0
c.59	7	0
a.7	28	0.321429
a.121	9	0.333333
c.36	27	0.777778
a.60	39	0.512821
b.65	2	0
c.26	52	0.269231
a.52	7	0.142857
g.27	3	1
e.23	6	0.666667
d.201	3	0
d.220	3	0
e.13	2	0
g.18	18	0.888889
d.128	4	0
g.28	2	0
e.24	3	0
g.9	11	0.727273
b.103	3	0.666667
a.69	6	0.333333
a.128	10	0
b.104	2	0.5
c.60	8	0.25
b.2	40	0.05
c.65	4	0
b.66	5	0.8
d.111	3	0
d.4	7	0
a.184	2	0
b.56	3	0
b.57	3	0.666667
d.223	3	0
e.25	2	0
c.119	4	0.5
b.3	15	0.333333
g.19	2	1
e.8	20	0.35
b.1	292	0.842466
d.264	2	0
d.129	22	0.363636
d.122	14	0.285714
a.63	2	0
c.66	60	0.416667
c.2	148	0.594595
b.67	6	0
c.37	173	0.456647
c.31	15	0.466667
a.211	6	0.5
b.68	21	0.380952
b.58	5	0.6
d.206	2	0
e.26	3	0
d.14	30	0.233333
e.17	4	0.75
a.71	4	0.5
a.137	5	0.4
g.32	2	0
a.64	6	0
a.129	2	1
c.61	18	0.666667
d.5	4	1
a.130	2	0
a.8	13	0.230769
b.61	12	0.583333
d.210	2	0
e.28	2	0
e.18	2	0
g.16	2	0
a.73	3	0
f.1	14	0.142857
g.22	3	0
a.65	3	0
b.31	2	0
d.124	7	0.857143
d.284	3	0
c.32	2	0
d.225	2	0
g.39	16	0.25
d.224	4	0
a.10	3	0.333333
d.130	3	0
a.74	17	0.647059
d.15	77	0.701299
c.3	55	0.618182
b.33	8	0.375
d.131	19	0.789474
c.100	2	0
d.6	2	0
b.62	3	0
b.69	32	0.4375
c.62	12	0.333333
c.33	6	0.666667
a.174	3	0
c.101	2	0
g.35	3	0.666667
g.23	3	0.666667
f.4	19	0.578947
b.7	18	0.611111
a.186	2	0
b.4	4	1
g.24	5	0.4
c.108	22	0.318182
d.10	5	0
a.11	5	0.8
a.138	20	0.4
d.248	2	0
a.66	2	0
c.68	20	0.2
b.34	81	0.617284
g.37	4	0
a.75	2	0
d.59	2	0
e.22	7	0.571429
d.11	2	1
c.67	48	0.770833
a.76	2	0
d.12	3	0
b.124	2	0
d.211	16	0.625
d.212	3	0
d.133	4	0.75
b.12	4	0
d.17	41	0.560976
a.22	15	0.733333
d.60	3	0
c.39	2	0
a.77	14	0.214286
a.14	2	0
b.121	54	0.444444
d.13	8	0.5
b.35	19	0.789474
b.70	5	0
a.152	2	0
d.134	2	0
a.172	2	0.5
d.61	3	0
c.72	23	0.217391
f.6	4	0.75
c.41	6	0.5
b.8	3	0.666667
c.69	63	0.412698
a.16	2	0
b.129	3	0
a.153	2	0
e.37	2	0
g.50	2	0
e.38	2	0
a.173	3	0
d.136	7	0
b.19	7	0.571429
d.137	3	0
c.46	16	0.625
b.71	33	0.454545
f.7	3	0
g.41	21	0.190476
a.190	2	0
d.64	2	0
c.120	6	0
e.39	2	1
a.149	3	0
d.143	4	0
a.79	5	0
g.51	2	0
f.8	2	0
d.21	8	0.625
a.80	9	0.444444
g.44	8	0.625
a.23	5	0
c.81	8	0.375
c.73	2	0
c.47	70	0.642857
d.73	2	0
d.65	4	0
c.74	4	0
b.125	2	0
c.42	5	0.8
b.36	38	0.921053
d.144	40	0.775
g.52	6	0.833333
d.227	6	1
d.22	3	0.333333
b.21	3	0.666667
d.139	5	0.4
b.15	4	0.25
f.10	2	0
d.140	2	0
b.11	12	0.666667
a.19	2	0
d.66	7	0.428571
d.16	18	0.222222
d.74	9	0.555556
d.18	2	0
c.82	9	0.555556
c.4	8	0.625
c.76	8	0
a.20	3	0
c.43	9	0.333333
d.185	13	0.923077
g.53	2	0
f.35	2	0
b.22	11	0.909091
d.250	3	0.666667
g.54	2	1
d.141	4	0.5
a.83	2	0
d.24	5	0
c.98	4	0
d.19	15	0.933333
a.24	52	0.423077
b.17	3	0
c.48	6	0.666667
d.142	24	0.625
c.121	2	1
a.25	29	0.551724
d.67	6	0.333333
a.21	8	0.875
a.194	4	0.5
b.72	8	0.375
c.77	7	0
c.5	3	0.666667
c.44	5	0
c.70	3	0.333333
b.37	2	0
c.6	9	0.222222
d.148	2	1
a.93	7	0.285714
d.80	10	1
d.85	3	0.333333
b.23	6	0.666667
c.83	2	0
d.26	24	0.583333
b.18	41	0.414634
a.85	2	0
d.75	5	1
c.49	7	0.571429
c.84	6	0
b.80	25	0.08
d.68	18	0.388889
c.71	11	0.818182
b.38	12	0.583333
c.45	16	0.3125
c.7	6	0
b.122	12	0.666667
g.3	51	0.72549
d.150	3	0
b.24	6	1
a.27	10	0.3
d.151	8	0.125
d.86	2	0
a.86	4	0
c.106	2	0
d.81	23	0.217391
a.207	2	0
g.49	5	0
c.78	12	0.5
c.8	12	0.166667
a.1	37	0.837838
c.86	2	0
c.50	5	0
b.39	2	0
b.74	4	0.5
f.36	2	1
b.40	108	0.453704
a.101	3	0.333333
b.105	2	0
d.87	15	0.666667
a.102	36	0.388889
c.93	14	0.642857
a.28	11	0.272727
a.142	2	0
a.87	7	0.571429
d.77	2	0
b.26	10	0.3
a.26	27	0.444444
b.43	30	0.666667
c.51	16	0.5
a.204	2	0
c.87	8	0
c.79	9	0.444444
b.41	3	0
d.218	15	0.2
a.216	2	0
c.129	2	0
a.140	3	0.666667
c.95	24	0.875
a.35	14	0.428571
d.37	9	1
d.153	29	0.689655
c.107	2	0
d.38	19	0.526316
a.96	8	0.5
c.122	2	0
b.83	2	0
d.20	11	0.636364
d.79	25	0.56
b.42	38	0.815789
c.80	9	0.444444
b.84	16	0.375
b.76	2	0
d.230	3	0
b.108	2	0
b.106	3	0
d.160	4	0.5
d.43	3	0
a.89	2	0
d.189	4	0
d.145	10	0.5
a.3	33	0.787879
d.44	4	0.75
b.87	4	0.25
b.29	48	0.4375
b.81	12	0.416667
a.2	22	0.181818
c.94	39	0.692308
c.9	2	0
a.177	5	0
b.77	6	0.5
c.52	29	0.172414
f.13	4	0.25
f.14	4	0
b.107	2	0
d.161	3	0
d.162	16	0.8125
a.97	2	0
a.110	2	1
c.15	6	0.5
d.88	2	0
d.82	4	0
d.40	3	0.666667
a.29	17	0.470588
a.98	2	0
c.97	8	0.5
d.31	5	0
b.88	4	0
a.91	6	0.833333
c.89	2	0
c.10	22	0.681818
c.90	3	0.666667
b.110	2	0
f.23	6	0.5
d.95	11	0.363636
f.19	3	0.666667
a.111	4	0
d.52	13	0.153846
c.16	3	0
a.99	4	0
d.154	2	0
d.89	7	0.428571
d.1	5	0.2
d.146	2	0
a.36	3	0
d.45	2	0
d.41	15	0.733333
d.83	3	0
d.32	24	0.583333
a.100	16	0.4375
d.90	5	0.6
c.91	4	0
c.17	3	0
b.82	51	0.54902
c.92	13	0.461538
e.52	2	0
f.21	9	0
e.43	2	1
a.143	2	0
d.194	4	0.75
d.167	5	1
b.30	24	0.541667
a.37	2	0
a.103	3	0
d.156	2	0
d.96	10	0.9
d.163	7	0
b.91	2	0
d.93	19	0.684211
a.144	5	0
b.92	11	0.636364
b.44	7	0.714286
b.85	18	0.5
b.118	3	0
d.168	4	0.5
a.113	2	1
d.157	12	0.583333
a.104	15	0.933333
d.54	11	0.818182
c.18	4	0
d.92	26	0.153846
d.2	12	0.333333
a.32	2	0
b.93	2	1
b.49	11	0.545455
b.45	7	0.571429
c.12	2	0
g.7	12	0.583333
b.139	2	0
d.173	2	0
d.258	3	0
c.131	2	1
d.169	30	0.733333
a.115	3	0
a.45	26	0.846154
d.49	2	0
a.156	6	0.666667
a.39	50	0.36
c.19	4	0
a.116	5	0.4
c.1	253	0.44664
b.131	3	0.666667
d.42	8	0.875
d.50	13	0.538462
d.159	12	0.25
c.13	6	0.5
b.50	15	0.8
b.46	3	0
d.174	2	0
f.24	3	0
d.105	3	0
d.165	9	0.888889
d.175	2	0
b.137	2	0
d.106	3	0.666667
d.55	2	0
d.56	2	0
c.124	13	0.384615
d.233	2	0
a.146	2	0
d.265	8	0.375
c.22	2	0
d.240	5	0.4
a.4	183	0.650273
c.14	19	0.473684
b.86	5	0.4
b.47	37	0.648649
f.27	2	1
f.25	2	0
total	6540	0.486544

## Sheet: sfamily SSEF
classification group	# members	accuracy
b.100.1	3	0.666667
c.124.1	13	0.769231
c.23.15	2	0
a.118.6	2	1
d.100.1	2	0
a.4.12	3	0.333333
c.23.16	21	0.809524
c.23.1	23	0.782609
b.53.1	3	0
e.3.1	21	1
d.112.1	3	0.666667
b.68.5	2	0.5
e.29.1	4	0.25
b.68.6	2	0
d.58.1	17	0.705882
d.101.1	3	1
a.46.2	4	1
d.235.1	2	1
b.55.1	43	0.976744
c.111.1	3	1
g.10.1	3	0
d.113.1	18	0.833333
b.69.12	3	0.666667
a.118.8	12	0.916667
a.47.1	2	0
d.285.1	2	0.5
d.103.1	2	1
c.55.4	4	0
c.24.1	3	0
c.1.3	2	1
c.1.4	15	0.666667
c.109.1	4	1
b.2.3	13	0.0769231
a.130.1	2	0
b.113.1	6	0.833333
c.1.26	2	0.5
a.60.6	3	1
d.115.1	5	1
f.26.1	2	1
g.4.1	2	0
a.60.7	3	0
a.47.2	4	0
b.1.2	56	0.714286
d.116.1	2	1
e.4.1	2	1
d.104.1	17	0.764706
a.118.9	6	0.666667
d.170.1	2	1
c.25.1	11	0.636364
c.55.5	3	0.666667
c.134.1	2	0
d.58.38	2	1
a.160.1	3	0.666667
c.116.1	12	0.916667
a.132.1	10	1
d.117.1	3	1
b.2.5	11	0.272727
e.5.1	3	1
c.55.6	2	0.5
a.133.1	5	0.6
b.44.2	4	0.25
a.60.8	2	0
d.171.1	3	1
d.58.2	2	0.5
c.55.7	3	0.333333
d.58.3	4	0
c.1.9	18	1
g.14.1	3	0
c.62.1	12	0.916667
f.32.1	2	0
a.60.9	3	0
e.6.1	8	0.875
b.82.6	2	0.5
d.118.1	4	0.75
a.119.1	2	1
b.85.6	3	0.666667
c.1.19	4	0.5
c.56.1	2	0
c.34.1	3	1
b.63.1	2	1
c.56.2	10	0.9
c.1.10	28	0.75
e.7.1	8	1
a.61.1	5	0.4
d.9.1	13	1
d.120.1	5	1
b.64.1	5	0.8
c.1.20	2	0.5
b.1.3	2	0
a.121.1	9	0.777778
c.36.1	27	0.962963
a.4.6	9	0.666667
c.1.21	4	0.25
b.65.1	2	0.5
c.26.1	31	0.935484
a.52.1	7	0.142857
c.56.3	2	1
d.79.5	2	1
g.27.1	3	0
d.220.1	3	0.666667
e.23.1	6	1
e.24.1	3	1
b.103.1	3	1
c.65.1	4	1
b.66.1	5	1
c.1.22	4	1
a.184.1	2	0
c.56.5	16	0.875
b.56.1	3	1
f.4.4	2	0
a.71.2	2	1
b.57.1	3	1
d.223.1	3	0.666667
g.28.1	2	0
e.25.1	2	1
b.3.1	4	0.5
e.8.1	20	0.75
g.16.2	2	0
d.122.1	14	0.928571
c.1.23	3	0.333333
a.63.1	2	0.5
c.66.1	60	0.9
c.2.1	148	0.891892
a.211.1	6	0.833333
b.68.1	9	0.666667
d.206.1	2	0
e.26.1	3	1
b.3.2	2	0
a.64.1	5	0.4
c.37.1	173	0.861272
g.32.1	2	0
e.28.1	2	0.5
f.1.1	2	0
b.3.5	3	0.666667
a.65.1	3	0.666667
b.31.1	2	0
d.124.1	7	1
a.24.15	2	1
d.58.32	5	0.8
d.224.1	4	0.5
b.3.6	4	0
b.34.13	6	0.166667
f.1.3	3	1
c.3.1	55	1
b.33.1	8	0.75
a.29.5	2	0
b.69.2	5	0.8
a.102.5	2	0.5
d.52.6	2	0
d.58.33	2	0
g.35.1	3	0
f.1.4	7	0.857143
d.58.34	2	0
a.186.1	2	0
b.4.1	4	1
d.10.1	5	0.6
a.138.1	20	0.5
a.66.1	2	0.5
b.34.1	4	0.5
b.69.4	12	0.666667
g.41.5	2	0
d.58.40	2	1
d.265.1	8	0.75
d.58.36	2	0
g.37.1	4	0.5
d.59.1	2	0
d.15.5	4	0
d.11.1	2	1
c.67.1	48	1
a.8.5	2	0
b.34.2	28	0.535714
d.12.1	3	0.666667
b.69.5	2	0
b.30.5	18	0.833333
d.212.1	3	0
a.22.1	15	0.6
d.58.42	2	0
d.60.1	3	1
d.15.6	9	0.888889
c.39.1	2	1
b.124.1	2	0
a.8.6	2	0
d.13.1	7	0.714286
b.70.1	3	1
g.41.7	2	0
g.41.8	4	0
a.172.1	2	1
d.61.1	3	0.666667
c.41.1	6	1
b.40.2	16	0.875
c.6.2	4	0.75
e.37.1	2	0.5
a.69.3	2	1
d.68.4	2	1
d.58.44	4	0
a.173.1	3	1
b.19.1	7	0.428571
d.284.1	3	0.666667
b.71.1	33	0.575758
a.190.1	2	0
d.64.1	2	0
c.120.1	6	0.5
d.15.7	2	0.5
b.121.3	2	1
e.38.1	2	1
e.39.1	2	1
a.149.1	3	0
d.143.1	4	0
d.79.2	4	0.75
d.21.1	8	1
c.81.1	8	1
d.65.1	4	0
b.125.1	2	1
c.42.1	5	1
b.34.3	4	0.25
g.44.1	8	0.375
d.144.1	40	0.975
d.22.1	3	0.666667
b.21.1	3	0
d.79.3	7	0.857143
b.11.1	12	0.333333
d.66.1	7	0.142857
d.16.1	18	0.833333
c.4.1	8	0.75
b.34.4	5	0.8
c.43.1	9	1
f.35.1	2	0
b.22.1	11	0.818182
d.250.1	3	0.666667
c.82.1	9	0.888889
d.24.1	5	0
d.79.4	5	0.4
c.48.1	6	0.833333
c.6.3	2	0
d.67.1	2	1
b.40.3	4	0.75
a.194.1	3	1
b.72.1	5	0.6
c.5.1	3	0.666667
c.44.1	3	1
b.40.4	71	0.478873
c.6.1	3	1
a.93.1	7	0.714286
d.80.1	10	0.9
b.23.1	5	1
d.67.2	2	0
c.83.1	2	1
d.26.1	16	0.6875
a.24.3	7	0.285714
c.70.1	3	1
c.49.1	5	1
c.84.1	6	0.833333
c.44.2	2	0
b.72.2	3	0.666667
c.71.1	11	1
c.45.1	16	0.875
c.7.1	6	1
d.68.3	3	0
b.24.1	6	1
a.27.1	10	0.6
c.106.1	2	1
d.81.1	23	0.826087
a.207.1	2	0
g.49.1	5	0.8
c.49.2	2	0
b.82.3	11	1
b.42.5	5	0.2
c.8.1	2	0
c.86.1	2	1
c.50.1	5	0.8
b.74.1	4	1
f.36.1	2	0.5
b.6.2	2	0
a.28.1	7	0.285714
b.26.1	10	0.1
c.8.2	2	0.5
d.26.3	7	0.857143
a.24.5	2	0
c.51.1	9	1
c.87.1	8	0.375
b.82.5	2	0
d.218.1	15	0.733333
a.216.1	2	0
d.159.1	12	1
b.42.6	2	1
a.142.1	2	1
c.129.1	2	1
c.95.1	24	0.958333
c.107.1	2	0.5
b.43.4	16	0.9375
c.122.1	2	1
b.83.1	2	0
a.1.2	4	0.75
c.8.5	3	1
c.51.3	2	0.5
b.43.5	2	1
b.106.1	3	0
a.96.1	8	0.75
d.43.1	3	0.666667
d.160.1	4	1
a.28.3	3	0.666667
b.84.1	7	0.571429
d.145.1	10	1
d.44.1	4	1
b.69.13	2	0
b.29.1	48	0.8125
c.51.4	4	0.25
a.177.1	5	0
b.77.2	3	0
f.13.1	4	0.5
f.14.1	4	0
b.107.1	2	0.5
d.161.1	3	1
d.162.1	16	1
a.97.1	2	0
a.2.2	2	0
a.24.13	4	0.5
a.98.1	2	0.5
d.79.7	2	0
c.97.1	6	0.833333
a.2.3	6	0
c.52.1	25	0.2
d.31.1	5	0.2
d.82.2	2	1
c.89.1	2	0
c.10.1	5	1
b.84.2	6	0.333333
b.43.3	11	0.727273
a.110.1	2	1
b.61.4	2	0.5
f.19.1	3	1
a.111.1	4	0
a.29.2	5	0.6
d.110.4	6	1
a.99.1	4	1
d.1.1	5	0.6
d.146.1	2	0
d.45.1	2	1
c.90.1	3	1
d.83.1	2	0
d.32.1	24	0.958333
a.100.1	16	0.5625
c.91.1	4	0.75
a.2.5	2	0
c.10.2	16	0.75
f.21.1	3	0
f.21.2	5	0.4
a.143.1	2	0
d.129.7	2	1
d.92.2	5	0.8
d.163.1	7	0.714286
b.84.3	2	0
d.52.7	2	0
a.2.7	3	0
b.44.1	3	0.333333
b.85.1	2	0
b.118.1	3	1
d.93.1	19	0.789474
a.113.1	2	0
a.144.1	4	0.25
c.23.4	2	0.5
c.1.5	3	1
d.2.1	12	0.333333
a.32.1	2	0
c.23.5	16	0.8125
b.49.1	2	1
c.1.6	8	1
b.45.1	7	0.571429
g.7.1	12	0.666667
b.139.1	2	0.5
d.173.1	2	0.5
d.258.1	3	1
c.131.1	2	1
a.115.1	3	0
d.49.1	2	1
d.58.4	14	0.714286
b.49.2	7	0.571429
c.12.1	2	0
d.50.1	10	0.8
b.85.4	5	0.8
c.13.1	3	1
b.46.1	3	0.333333
d.174.1	2	1
d.105.1	3	1
a.116.1	5	0.8
d.165.1	9	1
d.58.5	7	0.714286
d.175.1	2	0
c.52.2	3	1
a.5.7	3	0
d.106.1	3	1
c.1.7	8	0.625
b.50.1	15	0.866667
c.13.2	3	1
a.7.8	2	0
d.240.1	5	1
b.86.1	5	0.6
c.14.1	19	0.842105
b.47.1	37	0.972973
f.27.1	2	0.5
b.1.4	3	0
b.49.3	2	0
a.158.1	3	0.666667
d.107.1	3	0
b.1.5	8	0.5
a.123.1	16	0.9375
g.3.9	4	0.25
d.177.1	6	1
b.34.9	9	0.555556
d.108.1	28	0.964286
d.58.7	28	0.714286
a.39.2	5	0.6
c.23.6	4	0.25
a.4.2	2	1
c.1.8	78	0.884615
d.58.48	4	0.75
d.198.1	7	0.857143
f.28.1	2	0.5
b.1.6	7	0
d.178.1	2	1
b.1.7	2	1
a.118.1	26	0.846154
a.39.3	2	0
b.85.7	5	0.2
b.34.14	3	0.666667
g.3.11	15	0.466667
d.51.1	9	0.777778
d.94.1	3	1
a.4.3	4	0
a.40.1	9	0.777778
d.166.1	13	0.615385
c.53.2	4	0.75
g.68.1	10	0.6
d.58.49	2	1
a.25.2	3	0.666667
g.69.1	2	0
d.198.2	3	0.666667
d.3.1	24	0.75
d.179.1	2	1
c.26.2	19	0.736842
b.1.8	4	0.25
d.217.1	3	0
b.58.1	5	0.4
a.55.1	5	0.6
c.1.11	10	0.5
a.5.1	3	0.333333
a.4.5	100	0.78
a.41.1	2	1
c.55.1	30	0.8
c.23.10	6	0.333333
c.98.2	2	1
d.181.1	2	1
d.109.1	14	1
a.124.1	3	0.666667
a.5.2	11	0.272727
c.26.3	2	0
a.42.1	3	0.333333
c.57.1	5	0.8
a.5.3	3	0
d.58.8	3	0.666667
b.60.1	26	0.923077
c.27.1	3	1
a.43.1	2	0
b.51.1	4	0.5
g.17.1	12	0.0833333
g.8.1	9	0.777778
b.1.9	3	0
a.56.1	3	0
b.1.10	5	0.4
d.126.1	10	0.9
c.58.1	14	0.714286
d.68.5	3	0.666667
c.1.12	11	0.545455
a.156.1	6	0.5
d.58.9	3	0.333333
c.28.1	5	1
c.23.12	10	0.8
b.52.1	3	0
d.208.1	2	0.5
e.10.1	3	0.333333
b.1.11	5	1
a.126.1	6	0.833333
f.38.1	2	1
d.110.1	3	1
e.11.1	2	1
e.1.1	6	1
a.127.1	6	0.833333
a.6.1	14	0.642857
d.58.10	4	1
c.55.2	3	1
c.55.3	26	0.807692
b.52.2	14	0.857143
c.117.1	3	1
b.6.1	43	0.813953
d.127.1	7	1
c.114.1	2	1
a.60.12	3	0.666667
d.110.2	7	0.571429
b.1.13	2	0
c.30.1	13	0.846154
d.58.11	6	0.5
d.268.1	2	0
d.110.3	8	1
c.59.1	7	1
d.58.12	2	0
a.7.1	9	0.222222
a.60.1	12	0.416667
c.1.14	3	0.666667
d.201.1	3	0
e.13.1	2	1
a.24.17	2	0
d.128.1	4	0.75
g.18.1	18	0.722222
a.24.16	4	0
g.9.1	11	0.636364
b.1.14	6	0
a.69.1	2	0
a.128.1	10	0.9
c.60.1	8	0.875
d.111.1	3	0.333333
a.7.3	5	0.8
b.68.9	2	0
c.1.15	7	0.714286
d.58.16	3	0.333333
c.119.1	4	1
g.19.1	2	0
a.69.2	2	0
b.1.1	125	0.8
d.4.1	7	0
d.58.17	12	0.416667
b.2.2	8	0.25
d.129.1	5	0.6
d.264.1	2	0
a.60.2	4	0
c.23.17	2	1
a.60.3	2	0.5
a.7.5	2	0
c.31.1	15	0.866667
d.14.1	30	0.7
e.17.1	4	1
a.71.1	2	0
a.129.1	2	1
d.129.2	2	0
c.61.1	18	0.833333
a.60.4	3	0
d.5.1	4	1
a.8.1	2	0.5
b.61.1	2	1
c.1.16	7	0.857143
a.118.18	2	1
d.68.6	3	0.666667
d.210.1	2	1
d.68.7	2	0.5
d.58.18	7	0.428571
e.18.1	2	1
d.129.3	9	0.777778
a.73.1	3	0.666667
g.22.1	3	0
b.61.2	4	1
b.61.3	2	1
d.225.1	2	1
g.39.1	16	0.375
d.58.19	5	0.4
a.10.1	3	0
d.58.20	2	0
d.130.1	3	0.666667
a.74.1	17	0.705882
d.15.1	24	0.791667
d.131.1	19	1
c.32.1	2	0.5
c.100.1	2	0.5
c.1.17	2	1
d.6.1	2	0
b.62.1	3	0
c.1.18	5	0.6
c.33.1	6	0.666667
a.4.14	2	1
a.174.1	3	1
c.101.1	2	1
b.7.1	13	0.538462
f.4.1	4	0.5
g.23.1	3	0.666667
c.108.1	22	0.727273
g.24.1	5	0
a.11.1	2	1
d.248.1	2	1
d.58.23	2	0
b.34.5	9	0.666667
c.68.1	20	0.8
a.11.2	3	0
f.4.3	11	0.909091
d.58.24	2	0
a.75.1	2	1
e.22.1	7	1
a.76.1	2	0
b.34.6	4	0.5
d.133.1	4	1
b.12.1	4	0.5
d.68.2	4	1
d.17.1	5	0.6
d.58.26	10	1
b.7.2	3	0.333333
b.34.7	2	1
a.77.1	14	0.857143
d.58.28	2	0
b.121.4	30	0.833333
b.35.1	18	0.888889
a.152.1	2	0
d.109.2	2	1
d.134.1	2	0.5
c.1.28	3	0
a.14.1	2	0
d.211.2	2	0
c.72.1	15	1
d.17.2	10	0.8
d.58.29	3	1
f.6.1	4	0.75
b.8.1	3	0.666667
c.69.1	63	0.904762
d.15.2	8	0.125
b.121.5	7	0
b.129.1	3	0
b.121.6	2	0
a.153.1	2	0
g.50.1	2	0
b.121.1	4	0
d.136.1	7	0.714286
a.29.3	7	0.571429
d.17.3	2	0
a.16.1	2	0
d.137.1	3	0
b.121.2	6	0
c.72.2	7	1
c.46.1	16	0.8125
f.7.1	3	0
d.17.4	19	0.947368
d.15.3	7	0.428571
b.121.7	3	0.666667
d.58.31	3	0.666667
a.4.13	7	0.285714
g.51.1	2	0
a.79.1	5	0.6
f.8.1	2	0
a.80.1	9	0.666667
c.73.1	2	1
d.73.1	2	0
c.47.1	69	0.956522
d.17.6	3	0
d.15.4	16	0.75
c.74.1	4	1
b.36.1	38	0.894737
g.52.1	6	1
d.227.1	6	1
a.24.9	10	0.2
d.139.1	5	0.6
b.15.1	4	0.5
g.41.3	8	0
b.1.20	2	0
f.10.1	2	0
b.77.3	2	1
a.24.10	4	0
d.140.1	2	1
a.19.1	2	0
d.74.1	2	0
d.18.1	2	0
c.76.1	8	1
d.185.1	13	1
g.53.1	2	0
b.2.8	2	1
d.141.1	4	1
a.83.1	2	0
d.74.2	2	0.5
a.24.11	3	1
c.98.1	2	1
d.19.1	15	1
b.17.1	3	0.666667
a.20.1	3	0.666667
d.74.3	3	0.333333
d.142.1	18	0.833333
c.121.1	2	1
a.21.1	8	1
c.77.1	7	0.857143
b.37.1	2	0
a.8.3	3	0
b.34.10	2	0
d.148.1	2	1
c.92.1	4	0.75
d.85.1	3	1
a.25.1	26	0.769231
d.74.4	2	0.5
b.18.1	41	0.731707
c.92.2	9	1
d.75.1	3	0.666667
b.80.1	18	1
b.40.5	2	0
b.38.1	11	0.727273
b.122.1	12	1
b.1.15	4	0
g.3.1	2	0
d.150.1	3	1
a.85.1	2	1
d.75.2	2	1
d.151.1	8	1
d.86.1	2	1
a.86.1	4	0.25
c.78.1	8	0.875
b.40.6	9	0.777778
a.1.1	33	0.969697
b.39.1	2	1
a.101.1	3	0
b.105.1	2	0
d.87.1	11	0.818182
a.102.1	15	0.8
c.93.1	14	1
a.87.1	7	0.571429
d.77.1	2	0
a.2.11	4	0.5
a.26.1	27	0.814815
c.78.2	4	0
b.40.7	2	1
a.204.1	2	0
c.79.1	9	0.888889
b.41.1	3	0
a.35.1	14	0.428571
d.37.1	9	1
d.153.1	28	0.928571
d.142.2	6	0.833333
d.38.1	19	1
d.20.1	11	1
d.79.1	4	0.75
b.42.1	8	0.25
c.80.1	9	1
b.80.5	2	0
a.146.1	2	1
b.108.1	2	0
a.102.2	4	1
a.89.1	2	0.5
a.3.1	33	0.515152
d.87.2	4	1
d.189.1	4	1
b.87.1	4	0
b.81.1	10	0.2
a.102.3	6	0.666667
b.34.11	2	0
c.94.1	39	0.948718
g.3.6	3	0.333333
d.88.1	2	0
c.15.1	6	0.666667
d.40.1	3	1
a.102.4	9	0.777778
a.91.1	6	1
b.88.1	4	0.25
b.42.2	12	0.416667
c.110.1	2	0
b.110.1	2	0
d.95.2	10	0.9
d.52.1	2	0
c.16.1	3	0.666667
d.89.1	7	0.428571
d.154.1	2	1
a.36.1	3	0
d.41.1	5	0.8
d.90.1	5	0.8
c.17.1	3	0.666667
b.82.1	23	0.304348
b.42.3	2	0
b.42.4	7	0.714286
e.52.1	2	1
d.15.10	3	0
e.43.1	2	1
d.52.3	4	0.5
d.194.1	4	0.75
a.7.7	4	0
a.37.1	2	0
a.103.1	3	1
d.156.1	2	0
b.30.2	5	1
b.91.1	2	1
d.41.2	5	0.4
b.92.1	11	0.363636
b.82.2	11	0.818182
b.67.2	4	0
d.167.1	5	1
d.96.1	10	1
d.211.1	14	0.928571
d.168.1	4	0.5
d.157.1	12	0.916667
a.104.1	15	1
d.54.1	11	0.818182
d.41.3	3	1
c.18.1	4	0
d.92.1	21	0.809524
b.93.1	2	0
d.110.6	2	0.5
d.169.1	30	0.833333
a.45.1	26	0.961538
b.1.18	51	0.333333
g.3.7	21	0.857143
a.39.1	42	0.690476
d.110.7	3	1
c.19.1	4	0.5
c.1.1	3	0.666667
b.131.1	3	0.333333
d.42.1	8	0.875
f.24.1	3	1
a.118.3	2	1
b.137.1	2	0
d.55.1	2	1
c.23.13	2	0
d.56.1	2	0.5
c.23.14	2	0
d.233.1	2	1
c.22.1	2	1
a.4.1	51	0.686275
c.1.2	16	0.9375
f.25.1	2	0
total	6273	0.711781

## Sheet: sfamily LFF
classification group	# members	accuracy
b.100.1	3	0.666667
c.124.1	13	0.384615
c.23.15	2	0.5
a.118.6	2	1
d.100.1	2	0
a.4.12	3	0.666667
c.23.16	21	0.47619
c.23.1	23	0.826087
b.53.1	3	0
e.3.1	21	1
d.112.1	3	0.666667
b.68.5	2	1
e.29.1	4	1
b.68.6	2	1
d.58.1	17	0.588235
d.101.1	3	0
a.46.2	4	1
d.235.1	2	0
b.55.1	43	0.72093
c.111.1	3	0.666667
g.10.1	3	0.666667
d.113.1	18	0.722222
b.69.12	3	1
a.118.8	12	0.916667
a.47.1	2	0
d.285.1	2	0.5
d.103.1	2	0
c.55.4	4	0.25
c.24.1	3	0
c.1.3	2	0.5
c.1.4	15	0.733333
c.109.1	4	0.75
b.2.3	13	0.384615
a.130.1	2	0
b.113.1	6	0.833333
c.1.26	2	0
a.60.6	3	0.666667
d.115.1	5	0.4
f.26.1	2	1
g.4.1	2	1
a.60.7	3	0.333333
a.47.2	4	0
b.1.2	56	0.767857
d.116.1	2	0
e.4.1	2	1
d.104.1	17	0.588235
a.118.9	6	0.666667
d.170.1	2	0.5
c.25.1	11	0.909091
c.55.5	3	0.666667
c.134.1	2	0
d.58.38	2	1
a.160.1	3	0
c.116.1	12	0.916667
a.132.1	10	0.9
d.117.1	3	0.666667
b.2.5	11	0.181818
e.5.1	3	1
c.55.6	2	0
a.133.1	5	0.6
b.44.2	4	0.5
a.60.8	2	0
d.171.1	3	1
d.58.2	2	1
c.55.7	3	0
d.58.3	4	0
c.1.9	18	0.722222
g.14.1	3	0
c.62.1	12	0.583333
f.32.1	2	0
a.60.9	3	0
e.6.1	8	0.875
b.82.6	2	1
d.118.1	4	0.5
a.119.1	2	0.5
b.85.6	3	0.333333
c.1.19	4	0.5
c.56.1	2	0
c.34.1	3	1
b.63.1	2	1
c.56.2	10	0.9
c.1.10	28	0.642857
e.7.1	8	0.625
a.61.1	5	0.4
d.9.1	13	1
d.120.1	5	0.8
b.64.1	5	0.6
c.1.20	2	1
b.1.3	2	0
a.121.1	9	0.555556
c.36.1	27	0.888889
a.4.6	9	0.888889
c.1.21	4	0
b.65.1	2	0
c.26.1	31	0.677419
a.52.1	7	0
c.56.3	2	1
d.79.5	2	1
g.27.1	3	0.333333
d.220.1	3	0
e.23.1	6	1
e.24.1	3	0.666667
b.103.1	3	1
b.104.1	2	1
c.65.1	4	1
b.66.1	5	1
c.1.22	4	0.5
a.184.1	2	0
c.56.5	16	0.75
b.56.1	3	1
f.4.4	2	1
a.71.2	2	0
b.57.1	3	0.666667
d.223.1	3	0.666667
g.28.1	2	0
e.25.1	2	1
b.3.1	4	0.5
e.8.1	20	0.7
g.16.2	2	1
d.122.1	14	0.785714
c.1.23	3	0.666667
a.63.1	2	0
c.66.1	60	0.716667
c.2.1	148	0.898649
a.211.1	6	0.666667
b.68.1	9	1
d.206.1	2	0
e.26.1	3	0.666667
b.3.2	2	0
a.64.1	5	0.2
c.37.1	173	0.722543
g.32.1	2	0
e.28.1	2	1
f.1.1	2	0
b.3.5	3	0.666667
a.65.1	3	0.666667
b.31.1	2	0
d.124.1	7	1
a.24.15	2	1
d.58.32	5	0.8
d.224.1	4	0.5
b.3.6	4	1
b.34.13	6	0.333333
f.1.3	3	1
c.3.1	55	0.872727
b.33.1	8	0.75
a.29.5	2	0.5
b.69.2	5	0.8
a.102.5	2	1
d.52.6	2	0
d.58.33	2	0
g.35.1	3	1
f.1.4	7	0.285714
d.58.34	2	0
a.186.1	2	0
b.4.1	4	1
d.10.1	5	0
a.138.1	20	0.7
a.66.1	2	0.5
b.34.1	4	0.25
b.69.4	12	0.916667
g.41.5	2	0
d.58.40	2	0
d.265.1	8	0.625
d.58.36	2	0
g.37.1	4	0
d.59.1	2	0
d.15.5	4	0.5
d.11.1	2	1
c.67.1	48	0.9375
a.8.5	2	1
b.34.2	28	0.785714
d.12.1	3	0.333333
b.69.5	2	0
b.30.5	18	0.777778
d.212.1	3	0.666667
a.22.1	15	1
d.58.42	2	0
d.60.1	3	1
d.15.6	9	1
c.39.1	2	1
b.124.1	2	0.5
a.8.6	2	0
d.13.1	7	0.285714
b.70.1	3	1
g.41.7	2	1
g.41.8	4	0
a.172.1	2	1
d.61.1	3	0.666667
c.41.1	6	1
b.40.2	16	0.75
c.6.2	4	0.25
e.37.1	2	0
a.69.3	2	1
d.68.4	2	0.5
d.58.44	4	0.5
a.173.1	3	0
b.19.1	7	0.714286
d.284.1	3	0.666667
b.71.1	33	0.424242
a.190.1	2	0
d.64.1	2	0
c.120.1	6	0.166667
d.15.7	2	1
b.121.3	2	0
e.38.1	2	1
e.39.1	2	1
a.149.1	3	1
d.143.1	4	0
d.79.2	4	1
d.21.1	8	0.75
c.81.1	8	1
d.65.1	4	0
b.125.1	2	0
c.42.1	5	1
b.34.3	4	0
g.44.1	8	0.875
d.144.1	40	0.875
d.22.1	3	1
b.21.1	3	0.666667
d.79.3	7	0.571429
b.11.1	12	0.583333
d.66.1	7	0.428571
d.16.1	18	0.555556
c.4.1	8	0.5
b.34.4	5	0.8
c.43.1	9	0.555556
f.35.1	2	1
b.22.1	11	1
d.250.1	3	1
c.82.1	9	0.888889
d.24.1	5	0
d.79.4	5	0.8
c.48.1	6	0.5
c.6.3	2	0
d.67.1	2	1
b.40.3	4	0.75
a.194.1	4	0
b.72.1	5	0
c.5.1	3	1
c.44.1	3	1
b.40.4	71	0.549296
c.6.1	3	1
a.93.1	7	1
d.80.1	10	1
b.23.1	5	0.4
d.67.2	2	0
c.83.1	2	1
d.26.1	16	0.6875
a.24.3	7	0.857143
c.70.1	3	1
c.49.1	5	0.8
c.84.1	6	0.5
c.44.2	2	0
b.72.2	3	0.333333
c.71.1	11	0.909091
c.45.1	16	0.8125
c.7.1	6	0.666667
d.68.3	3	0.333333
b.24.1	6	0.833333
a.27.1	10	0.4
c.106.1	2	0.5
d.81.1	23	0.478261
a.207.1	2	0.5
g.49.1	5	0.4
c.49.2	2	0
b.82.3	11	1
b.42.5	5	1
c.8.1	2	0
c.86.1	2	1
c.50.1	5	0.4
b.74.1	4	1
f.36.1	2	1
b.6.2	2	0
a.28.1	7	0.285714
b.26.1	10	0.6
c.8.2	2	0
d.26.3	7	0.857143
a.24.5	2	1
c.51.1	9	0.777778
c.87.1	8	0.5
b.82.5	2	0
d.218.1	15	0.533333
a.216.1	2	0
d.159.1	12	0.75
b.42.6	2	0
a.142.1	2	0
c.129.1	2	0
c.95.1	24	0.916667
c.107.1	2	0
b.43.4	16	0.875
c.122.1	2	1
b.83.1	2	0
a.1.2	4	0.75
c.8.5	3	0.666667
c.51.3	2	0
b.43.5	2	0
b.106.1	3	0
a.96.1	8	0.75
d.43.1	3	0.666667
d.160.1	4	1
a.28.3	3	0.666667
b.84.1	7	0.857143
d.145.1	10	1
d.44.1	4	1
b.69.13	2	0
b.29.1	48	0.875
c.51.4	4	0.75
a.177.1	5	0
b.77.2	3	0.666667
f.13.1	4	0.75
f.14.1	4	0.5
b.107.1	2	0
d.161.1	3	1
d.162.1	16	1
a.97.1	2	0
a.2.2	2	0
a.24.13	4	0
a.98.1	2	0.5
d.79.7	2	1
c.97.1	6	0.5
a.2.3	6	0
c.52.1	25	0.12
d.31.1	5	0.6
d.82.2	2	1
c.89.1	2	0
c.10.1	5	1
b.84.2	6	0.333333
b.43.3	11	0.727273
a.110.1	2	1
b.61.4	2	1
f.19.1	3	1
a.111.1	4	0.75
a.29.2	5	1
d.110.4	6	0.666667
a.99.1	4	1
d.1.1	5	0.2
d.146.1	2	1
d.45.1	2	0
c.90.1	3	0.666667
d.83.1	2	0
d.32.1	24	0.875
a.100.1	16	0.5
c.91.1	4	1
a.2.5	2	0.5
c.10.2	16	0.9375
f.21.1	3	0
f.21.2	5	0.2
a.143.1	2	0
d.129.7	2	1
d.92.2	5	0.4
d.163.1	7	0.285714
b.84.3	2	0
d.52.7	2	1
a.2.7	3	0
b.44.1	3	0
b.85.1	2	1
b.118.1	3	0.666667
d.93.1	19	0.894737
a.113.1	2	1
a.144.1	4	0
c.23.4	2	1
c.1.5	3	1
d.2.1	12	0.75
a.32.1	2	0
c.23.5	16	0.8125
b.49.1	2	1
c.1.6	8	0.875
b.45.1	7	0.857143
g.7.1	12	0.75
b.139.1	2	1
d.173.1	2	0
d.258.1	3	1
c.131.1	2	0.5
a.115.1	3	0.333333
d.49.1	2	0
d.58.4	14	0.714286
b.49.2	7	1
c.12.1	2	0
d.50.1	10	0.8
b.85.4	5	0.8
c.13.1	3	0.666667
b.46.1	3	0
f.23.14	2	0
d.174.1	2	1
d.105.1	3	1
a.116.1	5	0.8
d.165.1	9	1
d.58.5	7	0.571429
d.175.1	2	0
c.52.2	3	0.666667
a.5.7	3	0
d.106.1	3	1
c.1.7	8	1
b.50.1	15	1
c.13.2	3	1
a.7.8	2	0
d.240.1	5	1
b.86.1	5	0.6
c.14.1	19	0.842105
b.47.1	37	0.945946
f.27.1	2	1
b.1.4	3	0.666667
b.49.3	2	0
a.158.1	3	0
d.107.1	3	0
b.1.5	8	1
a.123.1	16	1
g.3.9	4	0.75
d.177.1	6	0.833333
b.34.9	9	0.666667
d.108.1	28	0.714286
d.58.7	28	0.5
a.39.2	5	0.8
c.23.6	4	0.5
a.4.2	2	1
c.1.8	78	0.910256
d.58.48	4	0.75
d.198.1	7	1
f.28.1	2	0
b.1.6	7	0
d.178.1	2	1
b.1.7	2	1
a.118.1	26	0.730769
a.39.3	2	0
b.85.7	5	0.4
b.34.14	3	0.666667
g.3.11	15	0.6
d.51.1	9	0.666667
d.94.1	3	1
a.4.3	4	0
a.40.1	9	1
d.166.1	13	0.384615
c.53.2	4	1
g.68.1	10	0.8
d.58.49	2	0.5
a.25.2	3	0.666667
g.69.1	2	0.5
d.198.2	3	0
d.3.1	24	0.625
d.179.1	2	1
c.26.2	19	0.631579
b.1.8	4	0.75
d.217.1	3	0.666667
b.58.1	5	0.8
a.55.1	5	0.6
c.1.11	10	0.8
a.5.1	3	0.666667
a.4.5	100	0.71
a.41.1	2	1
c.55.1	30	0.433333
c.23.10	6	0
c.98.2	2	1
d.181.1	2	0
d.109.1	14	0.785714
a.124.1	3	1
a.5.2	11	0.272727
c.26.3	2	0
a.42.1	3	0.666667
c.57.1	5	1
a.5.3	3	0
d.58.8	3	0.666667
b.60.1	26	0.923077
c.27.1	3	1
a.43.1	3	0
b.51.1	4	1
g.17.1	12	0.583333
g.8.1	9	0.666667
b.1.9	3	0
a.56.1	3	1
b.1.10	5	0.6
d.126.1	10	0.9
c.58.1	14	0.785714
d.68.5	3	0.666667
c.1.12	11	0.636364
d.184.1	2	0
a.156.1	6	0.666667
d.58.9	3	1
c.28.1	5	1
c.23.12	10	0.7
b.52.1	3	0
d.208.1	2	0.5
e.10.1	3	1
b.1.11	5	0.6
a.126.1	6	0.833333
f.38.1	2	0
d.110.1	3	0.666667
e.11.1	2	0
e.1.1	6	1
a.127.1	6	0.833333
a.6.1	14	0.428571
d.58.10	4	1
c.55.2	3	0
c.55.3	26	0.346154
b.52.2	14	0.714286
c.117.1	3	1
b.6.1	43	0.744186
d.127.1	7	1
c.114.1	2	0
a.60.12	3	0.666667
d.110.2	7	1
b.1.13	2	0
c.30.1	13	0.153846
d.58.11	6	0.333333
d.268.1	2	0
d.110.3	8	0.75
c.59.1	7	0.571429
d.58.12	2	0
a.7.1	9	0.777778
a.60.1	12	0.75
c.1.14	3	1
d.201.1	3	1
e.13.1	2	0
a.24.17	2	1
d.128.1	4	0.75
g.18.1	18	0.888889
a.24.16	4	0.5
g.9.1	11	0.727273
b.1.14	6	0.666667
a.69.1	2	0
a.128.1	10	0.7
c.60.1	8	1
d.111.1	3	0.666667
a.7.3	5	0.8
b.68.9	2	0
c.1.15	7	0.428571
d.58.16	3	0
c.119.1	4	1
g.19.1	2	1
a.69.2	2	0
b.1.1	125	0.84
d.4.1	7	0
d.58.17	12	0.833333
b.2.2	8	0.25
d.129.1	5	0.6
d.264.1	2	0
a.60.2	4	0
c.23.17	2	1
a.60.3	2	0
a.7.5	2	0
c.31.1	15	0.6
d.14.1	30	0.533333
e.17.1	4	0.75
a.71.1	2	0
a.24.19	2	0
a.129.1	2	1
d.129.2	2	0
c.61.1	18	0.611111
a.60.4	3	1
d.5.1	4	0.5
a.8.1	2	1
b.61.1	2	0.5
c.1.16	7	0.714286
a.118.18	2	1
d.68.6	3	1
d.210.1	2	0
d.68.7	2	0
d.58.18	7	0.285714
e.18.1	2	1
d.129.3	9	0.777778
a.73.1	3	0
g.22.1	3	0.666667
b.61.2	4	1
b.61.3	2	0
d.225.1	2	1
g.39.1	16	0.625
d.58.19	5	0.8
a.10.1	3	0.333333
d.58.20	2	0
d.130.1	3	0
a.74.1	17	0.764706
d.15.1	24	0.5
d.131.1	19	0.947368
c.32.1	2	0.5
c.100.1	2	0
c.1.17	2	1
d.6.1	2	0
b.62.1	3	0.666667
c.1.18	5	0
c.33.1	6	1
a.4.14	2	0.5
a.174.1	3	0
c.101.1	2	1
b.7.1	13	0.692308
f.4.1	4	1
g.23.1	3	1
c.108.1	22	0.727273
g.24.1	5	0
a.11.1	2	1
d.248.1	2	1
d.58.23	2	0
b.34.5	9	0.444444
c.68.1	20	0.65
a.11.2	3	1
f.4.3	11	1
d.58.24	2	0
a.75.1	2	1
e.22.1	7	1
a.76.1	2	0
b.34.6	4	0.75
d.133.1	4	1
b.12.1	4	0.25
d.68.2	4	1
d.17.1	5	0.2
d.58.26	10	0.8
b.7.2	3	0.333333
b.34.7	2	0
a.77.1	14	0.571429
d.58.28	2	1
b.121.4	30	0.933333
b.35.1	18	0.944444
a.152.1	2	0
d.109.2	2	0
d.134.1	2	0
c.1.28	3	0
a.14.1	2	0
d.211.2	2	1
c.72.1	15	0.933333
d.17.2	10	0.8
d.58.29	3	1
f.6.1	4	0.75
b.8.1	3	0.666667
c.69.1	63	0.746032
d.15.2	8	0.375
b.121.5	7	0.857143
b.129.1	3	0
b.121.6	2	0
a.153.1	2	0
g.50.1	2	0
b.121.1	4	0
d.136.1	7	0.142857
a.29.3	7	0.857143
d.17.3	2	0
a.16.1	2	0
d.137.1	3	0.333333
b.121.2	6	0.166667
c.72.2	7	0.857143
c.46.1	16	0.6875
f.7.1	3	0
d.17.4	19	0.842105
d.15.3	7	0.285714
b.121.7	3	0
d.58.31	3	0
a.4.13	7	1
g.51.1	2	0
a.79.1	5	0.6
f.8.1	2	0
a.80.1	9	0.666667
c.73.1	2	0
d.73.1	2	0.5
c.47.1	69	0.782609
d.17.6	3	0
d.15.4	16	0.6875
c.74.1	4	1
b.36.1	38	0.947368
g.52.1	6	0.833333
d.227.1	6	1
a.24.9	10	0.8
d.139.1	5	0.8
b.15.1	4	0.5
g.41.3	8	0.25
b.1.20	2	0
f.10.1	2	1
b.77.3	2	1
a.24.10	4	0.5
d.140.1	2	0.5
a.19.1	2	0
d.74.1	2	0
d.18.1	2	0
c.76.1	8	0.75
d.185.1	13	0.923077
g.53.1	2	0.5
g.54.1	2	1
b.2.8	2	1
d.141.1	4	0.75
a.83.1	2	1
d.74.2	2	1
a.24.11	3	0.666667
c.98.1	2	0.5
d.19.1	15	0.933333
b.17.1	3	0
a.20.1	3	0
d.74.3	3	0
d.142.1	18	0.833333
c.121.1	2	1
a.21.1	8	0.75
c.77.1	7	0.571429
b.37.1	2	0
a.8.3	3	0
b.34.10	2	1
d.148.1	2	1
c.92.1	4	0.5
d.85.1	3	1
a.25.1	26	0.846154
d.74.4	2	0
b.18.1	41	0.731707
c.92.2	9	0.888889
d.75.1	3	1
b.80.1	18	1
b.40.5	2	0
b.38.1	11	0.818182
b.122.1	12	0.916667
b.1.15	4	0
g.3.1	2	1
d.150.1	3	0
a.85.1	2	1
d.75.2	2	1
d.151.1	8	0.875
d.86.1	2	0.5
a.86.1	4	0.5
c.78.1	8	0.75
b.40.6	9	0.666667
a.1.1	33	0.969697
b.39.1	2	0.5
a.101.1	3	1
b.105.1	2	0
d.87.1	11	0.727273
a.102.1	15	0.866667
c.93.1	14	1
a.87.1	7	1
d.77.1	2	0
a.2.11	4	0
a.26.1	27	0.518519
c.78.2	4	0.25
b.40.7	2	0.5
a.204.1	2	0
c.79.1	9	0.888889
b.41.1	3	0
a.35.1	14	0.5
d.37.1	9	1
d.153.1	28	0.892857
d.142.2	6	0.333333
d.38.1	19	1
d.20.1	11	0.727273
d.79.1	4	0.75
b.42.1	8	0.625
c.80.1	9	1
b.80.5	2	1
a.146.1	2	1
b.108.1	2	0
a.102.2	4	1
a.89.1	2	1
a.3.1	33	0.787879
d.87.2	4	1
d.189.1	4	0.75
b.87.1	4	0.5
b.81.1	10	0.9
a.102.3	6	0.833333
b.34.11	2	0
c.94.1	39	0.948718
g.3.6	3	0
d.88.1	2	1
c.15.1	6	0
d.40.1	3	0.666667
a.102.4	9	0.888889
a.91.1	6	1
b.88.1	4	0.5
b.42.2	12	0.916667
c.110.1	2	0.5
b.110.1	2	1
d.95.2	10	0.6
d.52.1	2	0
c.16.1	3	0.666667
d.89.1	7	0.428571
d.154.1	2	0
a.36.1	3	0
d.41.1	5	1
d.90.1	5	0.8
c.17.1	3	0.666667
b.82.1	23	0.608696
b.42.3	2	1
b.42.4	7	1
e.52.1	2	1
d.15.10	3	0.666667
e.43.1	2	1
d.52.3	4	0
d.194.1	4	0.75
a.7.7	4	0
a.37.1	2	0
a.103.1	3	1
d.156.1	2	0
b.30.2	5	1
b.91.1	2	0
d.41.2	5	0.6
b.92.1	11	0.636364
b.82.2	11	0.636364
b.67.2	4	0
d.167.1	5	1
d.96.1	10	0.9
d.211.1	14	1
d.168.1	4	0.25
d.157.1	12	0.833333
a.104.1	15	1
d.54.1	11	0.727273
d.41.3	3	1
c.18.1	4	0
d.92.1	21	0.333333
b.93.1	2	1
d.110.6	2	0
d.169.1	30	0.8
a.45.1	26	0.961538
b.1.18	51	0.372549
g.3.7	21	0.714286
a.8.4	2	0
a.39.1	42	0.833333
d.110.7	3	1
c.19.1	4	0.5
c.1.1	3	0.666667
b.131.1	3	0.666667
d.42.1	8	1
f.24.1	3	1
a.118.3	2	1
b.137.1	2	0
d.55.1	2	0.5
c.23.13	2	1
d.56.1	2	0
c.23.14	2	0
d.233.1	2	1
c.22.1	2	0
a.4.1	51	0.647059
c.1.2	16	0.6875
f.25.1	2	0
total	6287	0.685701

[truncated: 2 more sheets: sfamily SGM, sfamily PRIDE]
