# Supplementary material for: Secondary structure spatial conformation footprint: a novel method for fast protein structure comparison and classification
Source: BMC Struct Biol. 2006 Jun 8;6:12. doi: 10.1186/1472-6807-6-12 (PMC1526735; doi:10.1186/1472-6807-6-12)
Supplement: Additional File 6 — CATH 2.6 nearest neighbor classification. An Excel workbook that contains nearest neighbor classification accuracies. The PRIDE2 data is not shown due to technical difficulties of running the program on the CATH dataset. [file 1472-6807-6-12-S6.xls]

## Sheet: topology SSEF
classification group	# members	accuracy
1.10.555	3	1
3.30.780	2	0
1.10.1160	2	0
1.10.486	3	0
2.40.70	24	0.833333
1.10.1090	2	0
1.20.200	5	0.4
2.40.180	2	0.5
2.10.60	12	0.5
3.40.430	9	1
1.10.630	13	0.923077
2.60.270	5	0.8
1.10.560	2	1
2.10.69	2	0
3.30.930	15	0.8
1.10.490	30	0.9
4.10.880	2	0
2.70.98	9	0.777778
1.10.565	15	0.933333
3.20.70	2	0.5
1.10.1240	2	1
1.10.494	2	0
1.10.1170	5	1
1.10.569	2	1
3.90.110	8	1
2.40.260	2	0
1.20.210	2	0.5
1.20.140	6	0
1.20.141	2	0
1.20.142	2	1
2.10.70	13	0.615385
1.20.144	2	0
3.90.10	14	0.714286
1.10.640	2	0.5
2.10.77	2	0
3.65.10	5	1
3.40.449	2	1
1.10.645	2	1
3.40.1030	3	0.666667
3.30.870	3	1
1.10.575	3	0.666667
3.20.80	3	1
3.90.120	3	0
2.80.10	24	0.958333
2.40.270	2	0.5
1.20.150	3	0
2.120.10	16	0.6875
2.10.80	2	0
1.10.720	2	1
3.90.20	2	0
3.90.25	9	0.666667
3.40.1110	2	0
1.10.1400	2	0
1.10.580	4	0.75
3.60.10	4	1
3.60.15	8	0.875
3.90.209	2	0.5
3.40.600	5	0.2
1.10.800	3	1
3.40.605	7	0.857143
3.40.532	2	1
2.10.90	12	0.416667
1.10.730	8	0.75
3.40.390	13	0.769231
3.40.1050	3	0.666667
3.30.890	3	0
3.90.210	4	0.75
1.10.599	2	1
3.60.20	26	0.961538
3.60.21	8	1
3.90.215	3	0.666667
2.40.290	2	0
3.90.148	2	1
1.20.245	2	0.5
3.30.10	3	0.333333
3.40.470	4	0.25
3.90.45	3	1
3.40.1060	2	0
1.10.1280	2	0
3.90.150	2	0
3.90.226	11	0.454545
3.50.4	2	0
3.90.228	2	0
3.50.6	3	1
3.50.7	3	0.666667
3.30.110	5	0.8
3.40.1210	2	0
1.10.10	140	0.7
1.10.12	2	0
3.90.55	3	0.666667
3.90.56	4	0.5
1.10.15	2	0
3.90.230	4	0.75
2.20.20	3	0
3.10.100	26	0.923077
2.20.25	9	0
3.10.105	2	1
3.40.630	35	0.885714
1.20.190	3	0.666667
3.30.30	19	0.736842
1.10.760	29	0.517241
1.10.20	18	0.777778
3.40.1080	2	0
1.10.1370	3	0
3.90.245	2	1
3.10.110	7	0.857143
3.90.175	2	1
3.40.710	16	0.9375
3.40.640	32	1
1.20.272	4	0.75
3.30.40	7	0.285714
3.40.718	3	1
3.30.200	37	0.864865
3.30.43	8	0.5
3.90.70	12	0.833333
1.10.30	7	0.714286
1.10.1520	2	0
3.40.1160	2	1
3.90.76	2	0
3.90.320	2	0
3.90.78	2	0
3.90.79	10	0.5
3.90.180	9	1
2.70.130	2	0
3.10.120	6	1
2.30.100	7	0.857143
3.40.720	7	1
3.10.129	11	0.909091
3.40.580	2	0
3.30.50	5	0
3.30.210	3	1
3.40.1310	4	0.5
1.10.1600	2	0
3.30.54	2	0
3.90.80	2	0
3.30.56	2	0.5
1.10.40	8	0.125
3.40.1170	3	0.666667
3.90.400	2	0
1.10.45	2	0
3.90.190	17	0.882353
3.10.200	4	1
3.10.130	5	1
2.30.110	5	0.4
3.40.800	3	1
3.90.199	2	1
3.90.1010	2	0.5
3.30.60	9	0.555556
3.30.62	2	1
1.10.790	2	0
1.10.1610	2	0
3.90.340	3	1
3.100.10	2	0
2.10.109	4	0.75
3.30.1010	2	0
2.30.120	2	0.5
1.10.940	3	0.666667
3.30.300	22	0.863636
3.30.70	147	0.85034
3.30.230	18	0.611111
2.160.10	11	0.454545
3.30.160	15	0.666667
3.40.1260	2	1
1.10.60	3	0
2.10.110	5	0.6
3.40.1190	13	1
3.90.280	3	1
3.60.90	3	1
2.20.70	3	0
2.70.160	2	1
3.10.150	3	1
3.75.10	4	1
1.10.950	2	0
3.30.310	10	0.7
2.170.120	2	1
2.160.20	18	0.833333
1.10.1490	2	1
3.90.290	2	0
2.130.10	18	0.888889
2.30.140	4	0.75
3.90.1110	2	0
4.10.410	7	0.857143
4.10.340	3	0.333333
2.170.200	2	0
1.10.890	2	0
3.40.1350	4	0.75
2.170.130	5	0.2
3.70.10	4	1
3.40.1280	9	1
3.30.1110	2	1
3.30.1040	2	0
3.10.310	4	1
1.20.1020	2	0
3.10.170	3	0
1.10.100	3	0.333333
1.10.101	2	1
2.60.15	2	0
2.100.10	6	0.5
3.30.260	2	1
3.40.1360	2	0
3.30.190	5	0.4
1.50.10	25	0.96
1.10.8	37	0.162162
3.30.1120	4	1
1.25.10	10	0.9
3.30.1050	2	1
3.10.320	3	1
3.90.1200	2	0
3.10.180	16	0.9375
3.40.850	4	1
2.60.20	12	0.583333
1.10.110	3	0
3.30.410	2	0
3.30.413	2	0
3.40.1370	2	1
2.170.150	2	0
1.10.1660	4	0
2.10.150	2	1
3.30.1200	2	0
2.30.18	4	0
3.30.1130	3	0.666667
3.10.400	2	1
3.30.1060	2	0
3.10.330	6	0.5
3.40.20	12	0.833333
3.10.260	2	0.5
3.40.930	2	0.5
1.10.120	2	0
3.90.1140	2	0.5
2.60.34	2	0
3.30.420	38	0.868421
3.10.10	2	1
3.40.1380	6	0.666667
1.10.1670	5	0.6
3.30.428	5	0
3.30.429	3	1
3.90.470	2	1
1.50.30	2	0.5
2.30.27	2	0.5
2.30.29	29	0.965517
3.40.30	60	0.966667
1.20.1050	24	0.75
3.40.33	2	0
2.60.40	344	0.889535
3.90.1150	33	0.969697
4.10.520	4	0.5
1.10.132	3	0.333333
3.30.500	9	1
1.10.135	2	0
3.30.505	17	0.882353
3.30.360	16	0.6875
1.10.1750	2	0
3.10.20	67	0.820896
1.10.1680	3	0
3.40.1390	4	0.5
3.30.365	14	0.857143
2.30.30	70	0.742857
3.90.550	17	0.705882
2.30.33	2	0
3.10.28	10	0.9
2.30.38	3	1
1.20.1200	2	0
2.30.39	15	1
3.10.420	2	1
1.25.40	53	0.716981
1.20.1060	3	0.333333
3.40.47	7	0.142857
3.90.700	3	0.333333
3.30.519	2	0
2.30.42	29	0.896552
3.30.1300	2	1
3.30.379	3	1
3.10.360	2	0.5
3.40.50	754	0.96817
1.20.1070	4	0.5
3.10.290	5	0.2
1.10.220	15	0.733333
2.60.60	4	0.5
1.10.150	43	0.395349
3.90.1170	10	0.8
1.10.225	4	0.5
4.10.470	9	0.777778
3.30.450	22	0.772727
3.60.110	3	1
3.30.380	2	1
3.10.40	2	0
3.30.457	2	0
3.90.640	5	0.8
3.30.386	2	0
3.30.1310	3	0.666667
1.10.300	2	0.5
1.20.1080	3	1
1.10.230	4	0.75
3.40.109	4	1
1.20.50	3	0
1.10.162	4	0.25
3.30.530	5	0.8
1.10.164	2	0
1.10.238	61	0.590164
3.30.460	5	0.4
3.60.120	3	1
1.10.167	5	0.6
1.20.58	24	0.5
3.30.390	19	0.947368
3.10.50	21	0.904762
3.30.465	7	0.857143
3.30.538	2	0
1.20.5	6	0.5
3.10.450	37	0.810811
1.20.1090	4	0.25
3.40.980	4	0.75
1.10.240	4	0.25
1.10.245	2	1
3.30.540	8	1
1.10.246	13	0.538462
2.170.16	5	0.8
4.10.490	2	0
3.30.470	22	0.863636
3.90.800	2	0
3.90.730	5	1
3.90.660	2	0
3.30.479	3	0.666667
1.20.900	6	0.333333
3.30.1330	13	0.923077
3.40.120	7	0.428571
3.10.390	3	0.666667
3.40.80	3	0.666667
2.60.90	2	0
1.10.183	4	0.5
3.90.810	3	0
2.60.98	2	0
3.90.740	4	0.5
3.30.559	4	0.5
2.140.10	3	0.666667
1.20.910	4	0.75
3.30.1340	2	1
1.20.840	2	0
3.30.1270	2	1
1.20.1250	26	0.730769
1.10.400	2	0
3.40.91	7	0.285714
1.10.405	3	0.666667
3.30.700	3	0.333333
1.10.260	12	0.333333
3.80.10	13	0.769231
2.170.30	2	0.5
1.20.80	6	0.666667
3.55.10	2	0.5
1.10.268	3	0.666667
1.20.85	4	0
1.10.196	3	0.333333
3.30.565	13	0.846154
2.40.100	2	0.5
1.20.89	2	1
3.30.497	10	1
3.30.499	4	0.25
1.20.920	3	0
1.20.1260	8	0.375
3.40.140	6	0.833333
2.60.120	154	0.87013
1.10.340	7	0.714286
2.110.10	5	1
3.30.710	8	1
3.80.20	4	0
1.10.418	8	0.875
1.20.90	4	0.75
1.20.91	2	0
1.10.275	6	0
3.30.572	3	1
3.90.830	2	0
2.40.110	2	0
1.20.930	3	0
3.30.1360	16	0.4375
2.70.20	2	0
2.60.200	10	0.2
1.20.1270	6	0
3.30.9	6	0.666667
2.60.130	3	0
1.10.420	5	0.8
3.40.225	4	1
3.40.228	4	1
2.40.10	79	0.797468
1.10.357	2	0.5
1.10.286	2	0
1.10.287	29	0.137931
2.40.15	2	1
1.10.288	3	0
3.90.770	2	1
3.30.1440	2	0
2.40.128	34	0.970588
3.30.1370	15	0.733333
2.60.210	3	0.666667
1.20.1280	7	0.428571
3.40.309	5	0.8
2.102.10	7	0.571429
1.10.506	2	0
3.20.10	4	1
1.10.290	3	0.333333
1.10.437	7	0.857143
1.10.1040	8	0.25
1.10.439	3	0.333333
3.20.16	3	1
3.30.590	2	0
3.20.19	2	1
3.90.850	3	0.666667
3.50.30	5	0.6
3.30.1450	2	1
2.10.10	7	0.571429
3.30.1380	2	0
2.70.40	6	0.666667
2.60.220	4	0.75
1.10.510	21	1
1.10.443	5	1
3.20.20	186	0.989247
1.10.375	5	0.8
2.40.30	28	0.714286
2.40.31	2	1
2.40.33	3	0.666667
3.90.930	5	0.8
2.40.37	4	0.5
3.30.1460	7	0.571429
1.20.960	3	0.333333
3.30.1390	5	1
2.70.50	2	1
2.10.25	15	0.333333
3.40.250	7	0.857143
1.10.520	7	0.571429
1.10.1200	12	0.0833333
3.30.750	4	0.25
1.10.455	2	1
2.40.40	14	0.642857
1.10.1060	4	1
3.90.940	3	0
3.90.870	5	1
3.50.50	40	0.95
2.40.155	2	0.5
1.20.970	3	0.666667
1.10.530	9	0.222222
3.40.190	59	0.966102
1.10.460	3	0.666667
1.10.533	12	0.916667
1.10.606	3	0
3.40.192	10	0.8
3.30.830	11	0.909091
1.10.390	3	0
2.60.175	2	1
3.30.760	2	1
1.10.465	2	1
1.10.468	2	0
2.40.50	113	0.681416
1.10.1070	2	0.5
3.90.950	3	0.333333
2.40.160	4	1
1.10.540	4	1
1.10.615	6	0.666667
1.10.470	2	0
4.10.860	2	0
1.10.472	18	0.722222
1.10.1080	2	0
2.40.240	4	0.5
2.40.170	6	1
1.20.120	40	0.35
2.10.50	3	0
3.40.420	6	1
3.30.1490	24	0.583333
1.20.990	3	0
1.10.620	6	0.833333
2.60.260	2	0
3.30.920	2	1
total	5233	0.758838

## Sheet: topology LFF
classification group	# members	accuracy
1.10.555	3	1
3.30.780	2	0
1.10.1160	2	0
1.10.486	3	0
2.40.70	24	0.916667
1.10.1090	2	1
1.20.200	5	0.8
2.40.180	2	1
2.10.60	12	0.75
3.40.430	9	1
1.10.630	13	1
2.60.270	5	0.8
1.10.560	2	1
2.10.69	2	0
3.30.930	15	0.8
1.10.490	30	0.866667
4.10.880	2	0.5
2.70.98	9	0.888889
1.10.565	15	1
3.20.70	2	0.5
1.10.1240	2	0
1.10.494	2	0
1.10.1170	5	0.8
1.10.569	2	1
3.90.110	8	1
2.40.260	2	0
1.20.210	2	1
1.20.140	6	0.5
1.20.141	2	0
1.20.142	2	1
2.10.70	13	0.769231
1.20.144	2	0
3.90.10	14	0.857143
1.10.640	2	1
2.10.77	2	0
3.65.10	5	1
3.40.449	2	1
1.10.645	2	1
3.40.1030	3	0.666667
3.30.870	3	0.333333
1.10.575	3	1
3.20.80	3	1
3.90.120	3	0
2.80.10	24	1
2.40.270	2	0
1.20.150	3	0
2.120.10	16	0.5
2.10.80	2	0
1.10.720	2	0.5
3.90.20	4	0.25
3.90.25	9	0.444444
3.40.1110	2	0.5
1.10.1400	2	0
1.10.580	4	1
3.60.10	4	0.75
3.60.15	8	0.875
3.90.209	2	1
3.40.600	5	0
1.10.800	3	1
3.40.605	7	1
3.40.532	2	1
2.10.90	12	0.583333
1.10.730	8	0.625
3.40.390	13	0.0769231
3.40.1050	3	1
3.30.890	3	0
3.90.210	4	0.75
1.10.599	2	1
3.60.20	26	0.961538
3.60.21	8	0.75
3.90.215	3	0.666667
2.40.290	2	0.5
3.90.148	2	1
1.20.245	2	1
3.30.10	3	0.666667
3.40.470	4	0
3.90.45	3	1
3.40.1060	2	0
1.10.1280	2	0
3.90.150	2	1
3.90.226	11	0.636364
3.50.4	2	0
3.90.228	2	0
3.50.6	3	0.666667
3.50.7	3	0.666667
3.30.110	5	0.8
3.40.1210	2	0
1.10.10	140	0.692857
1.10.12	3	0.333333
3.90.55	3	0
3.90.56	4	0.75
1.10.15	2	0
3.90.230	4	1
2.20.20	3	0
3.10.100	26	0.923077
2.20.25	9	0.333333
3.10.105	2	1
3.40.630	35	0.742857
1.20.190	3	0.333333
3.30.30	19	0.736842
1.10.760	29	0.827586
1.10.20	18	0.944444
3.40.1080	2	0
1.10.1370	3	1
3.90.245	2	1
3.10.110	7	0.857143
3.90.175	2	0
3.40.710	16	0.9375
3.40.640	32	0.9375
1.20.272	4	1
3.30.40	7	0.857143
3.40.718	3	1
3.30.200	37	0.783784
3.30.43	8	0.375
3.90.70	12	0.916667
1.10.30	7	0.857143
1.10.1520	2	1
3.40.1160	2	0
3.90.76	2	0
3.90.320	2	0
3.90.78	2	1
3.90.79	10	0.7
3.90.180	9	0.888889
2.70.130	2	0
3.10.120	6	0.833333
2.30.100	7	0.857143
3.40.720	7	0.857143
3.10.129	11	0.909091
3.40.580	2	0
3.30.50	5	0.6
3.30.210	3	1
3.40.1310	4	0.5
1.10.1600	2	1
3.30.54	2	0
3.90.80	2	0
3.30.56	2	1
1.10.40	8	0.75
3.40.1170	3	0
3.90.400	2	0
1.10.45	2	0
3.90.190	17	0.647059
3.10.200	4	1
3.10.130	5	0.8
2.30.110	5	0.6
3.40.800	3	1
3.90.199	2	1
3.90.1010	2	1
3.30.60	9	0.333333
3.30.62	2	1
1.10.790	2	0
1.10.1610	2	0.5
3.90.340	3	1
3.100.10	2	0
2.10.109	4	0.75
3.30.1010	2	0
2.30.120	2	0
1.10.940	3	0
3.30.300	22	0.5
3.30.70	147	0.653061
3.30.230	18	0.333333
2.160.10	11	1
3.30.160	15	0.4
3.40.1260	2	0
1.10.60	3	0
2.10.110	5	0.8
3.40.1190	13	0.615385
3.90.280	3	0.666667
3.60.90	3	1
2.20.70	3	0
2.70.160	2	1
3.10.150	3	0.666667
3.75.10	4	0.5
1.10.950	2	0
3.30.310	10	0.8
4.10.260	2	0.5
2.170.120	2	0
2.160.20	18	0.833333
1.10.1490	2	1
3.90.290	2	1
2.130.10	18	0.833333
2.30.140	4	1
3.90.1110	2	0
4.10.410	7	0.857143
4.10.340	3	1
2.170.200	2	0.5
1.10.890	2	0
3.40.1350	4	0.75
2.170.130	5	0.4
3.70.10	4	1
3.40.1280	9	0.888889
3.30.1110	2	1
3.30.1040	2	0
3.10.310	4	0
1.20.1020	2	1
3.10.170	3	0.333333
1.10.100	3	0
1.10.101	2	0
2.60.15	2	1
2.100.10	6	1
4.10.280	2	0
3.30.260	2	0
3.40.1360	2	0
3.30.190	5	0.8
1.50.10	25	0.96
1.10.8	37	0.405405
3.30.1120	4	0
1.25.10	10	0.8
3.30.1050	2	1
3.10.320	3	0.666667
3.90.1200	2	0
3.10.180	16	1
3.40.850	4	1
2.60.20	12	0.666667
1.10.110	3	0
3.30.410	2	0
3.30.413	2	0
3.40.1370	2	0
2.170.150	2	0
1.10.1660	4	1
2.10.150	2	1
3.30.1200	2	0
2.30.18	4	1
3.30.1130	3	1
3.10.400	2	1
3.30.1060	2	1
3.10.330	6	0.333333
3.40.20	12	0.666667
3.10.260	2	0
3.40.930	2	1
1.10.120	2	0
3.90.1140	2	1
2.60.34	2	0
3.30.420	38	0.421053
3.10.10	2	0
3.40.1380	6	0.666667
1.10.1670	5	0.6
3.30.428	5	0
3.30.429	3	1
3.90.470	2	1
1.50.30	2	1
2.30.27	2	1
2.30.29	29	0.793103
3.40.30	60	0.766667
1.20.1050	24	0.916667
3.40.33	2	0
2.60.40	344	0.811047
3.90.1150	33	0.848485
4.10.520	4	0.75
1.10.132	3	0.666667
3.30.500	9	1
1.10.135	2	1
3.30.505	17	0.882353
3.30.360	16	0.4375
1.10.1750	2	1
3.10.20	67	0.507463
1.10.1680	3	1
3.40.1390	4	0.5
3.30.365	14	0.785714
2.30.30	70	0.8
3.90.550	17	0.764706
2.30.33	2	0
3.10.28	10	0.5
2.30.38	3	1
1.20.1200	2	0
2.30.39	15	0.933333
3.10.420	2	1
1.25.40	53	0.849057
1.20.1060	3	0
3.40.47	7	0.142857
3.90.700	3	0.333333
3.30.519	2	1
2.10.250	2	1
2.30.42	29	0.965517
3.30.1300	2	1
3.30.379	3	0.666667
3.10.360	2	1
3.40.50	754	0.895225
1.20.1070	4	0.75
3.10.290	5	0.8
1.10.220	15	0.8
2.60.60	4	0.5
1.10.150	43	0.55814
3.90.1170	10	0.9
1.10.225	4	0.25
4.10.470	9	0.777778
3.30.450	22	0.545455
3.60.110	3	1
3.30.380	2	1
3.10.40	2	0.5
3.30.457	2	0
3.90.640	5	0.6
3.30.386	2	0
3.30.1310	3	1
1.10.300	2	1
1.20.1080	3	1
1.10.230	4	0.5
3.40.109	4	1
1.20.50	3	0
1.10.162	4	0.75
3.30.530	5	0.6
1.10.164	2	0
1.10.238	61	0.770492
3.30.460	5	0
3.60.120	3	1
1.10.167	5	1
1.20.58	24	0.625
3.30.390	19	0.684211
3.10.50	21	0.619048
3.30.465	7	0.571429
3.30.538	2	0
1.20.5	17	0.647059
3.10.450	37	0.567568
1.20.1090	4	0.5
3.40.980	4	0.75
1.10.240	4	0
1.10.245	2	1
3.30.540	8	0.625
1.10.246	13	0.538462
2.170.16	5	0.8
4.10.490	2	1
3.30.470	22	0.454545
3.90.800	2	0
3.90.730	5	0.8
3.90.660	2	0
3.30.479	3	0.333333
1.20.900	6	1
3.30.1330	13	0.538462
3.40.120	7	0.571429
3.10.390	3	0.666667
3.40.80	3	0.333333
2.60.90	2	1
1.10.183	4	0.5
3.90.810	3	0
2.60.98	2	1
3.90.740	4	0.75
3.30.559	4	0.5
2.140.10	3	0.666667
1.20.910	4	0.75
3.30.1340	2	1
1.20.840	2	1
3.30.1270	2	1
1.20.1250	26	0.653846
1.10.400	2	0.5
3.40.91	7	0.285714
1.10.405	3	1
3.30.700	3	0
1.10.260	12	0.416667
3.80.10	13	0.923077
2.170.30	2	1
1.20.80	6	0.833333
3.55.10	2	0.5
1.10.268	3	0.666667
1.20.85	5	0.4
1.10.196	3	1
3.30.565	13	0.769231
2.40.100	2	1
1.20.89	2	1
3.30.497	10	1
3.30.499	4	1
1.20.920	3	1
1.20.1260	8	1
3.40.140	6	0.666667
2.60.120	154	0.857143
1.10.340	7	0.714286
2.110.10	5	1
3.30.710	8	0.875
3.80.20	4	1
1.10.418	8	1
1.20.90	4	0.75
1.20.91	2	0
1.10.275	6	0.333333
3.30.572	3	0.666667
3.90.830	2	0.5
2.40.110	2	1
1.20.930	3	0
3.30.1360	16	0.3125
2.70.20	2	1
2.60.200	10	0.8
1.20.1270	6	0.333333
3.30.9	6	0
2.60.130	3	0
1.10.420	5	0.8
3.40.225	4	1
3.40.228	4	1
2.40.10	79	0.822785
1.10.357	2	0.5
1.10.286	2	0
1.10.287	31	0.290323
2.40.15	2	1
1.10.288	3	0.666667
3.90.770	2	0.5
3.30.1440	2	0
2.40.128	34	0.911765
3.30.1370	16	0.5
2.60.210	3	0.666667
1.20.1280	7	0.285714
3.40.309	5	0.6
2.102.10	7	0.571429
1.10.506	2	0
3.20.10	4	0.75
1.10.290	3	1
1.10.437	7	0.571429
1.10.1040	8	0.375
1.10.439	3	0
3.20.16	3	0.666667
3.30.590	2	0
3.20.19	2	0.5
3.90.850	3	1
3.50.30	5	0
3.30.1450	2	0
2.10.10	7	0.714286
3.30.1380	2	0
2.70.40	6	0.666667
2.60.220	4	0.75
1.10.510	21	1
1.10.443	5	0.6
3.20.20	186	0.973118
1.10.375	5	0.4
2.40.30	28	0.714286
2.40.31	2	0.5
2.40.33	3	1
3.90.930	5	0.6
2.40.37	4	0.5
3.30.1460	7	0.714286
1.20.960	3	0
3.30.1390	5	0.4
2.70.50	2	1
2.10.25	15	0.6
3.40.250	7	0.571429
1.10.520	7	0.714286
1.10.1200	12	0.416667
3.30.750	4	0.5
1.10.455	2	1
2.40.40	14	0.571429
1.10.1060	4	1
3.90.940	3	0
3.90.870	5	0.4
3.50.50	40	0.825
2.40.155	2	1
1.20.970	3	1
1.10.530	9	0.666667
3.40.190	59	0.728814
1.10.460	3	1
1.10.533	12	0.583333
1.10.606	3	0.666667
3.40.192	10	0.8
3.30.830	11	0.909091
1.10.390	3	0.666667
2.60.175	2	1
3.30.760	2	0
1.10.465	2	1
1.10.468	2	0.5
2.40.50	113	0.663717
1.10.1070	2	0.5
3.90.950	3	0.666667
2.40.160	4	0.75
1.10.540	4	1
1.10.615	6	0.833333
1.10.470	2	0
4.10.860	2	1
1.10.472	18	0.611111
1.10.1080	2	0
2.40.240	4	0.5
2.40.170	6	1
1.20.120	40	0.725
2.10.50	3	0
3.40.420	6	0.833333
3.30.1490	24	0.541667
1.20.990	3	0
1.10.620	6	0.5
2.60.260	2	0
3.30.920	2	1
total	5257	0.734069

## Sheet: topology SGM
classification group	# members	accuracy
1.10.555	3	1
3.30.780	2	0
1.10.1160	2	0
1.10.486	3	0.666667
2.40.70	18	0.833333
1.10.1090	2	0
1.20.200	5	0.8
2.10.60	11	0.818182
3.40.430	8	1
1.10.630	9	1
2.60.270	5	0.8
1.10.560	2	0
2.10.69	2	0.5
3.30.930	14	0.571429
1.10.490	28	0.928571
4.10.880	2	0
2.70.98	7	1
1.10.565	13	0.923077
1.10.1240	2	0
1.10.494	2	0
1.10.1170	5	0.4
1.10.569	2	1
3.90.110	7	1
2.40.260	2	0
1.20.210	2	1
1.20.140	5	0.4
1.20.141	2	0
1.20.142	2	1
2.10.70	13	0.769231
1.20.144	2	0
3.90.10	10	0.3
1.10.640	2	0
2.10.77	2	0
3.65.10	5	0.4
3.40.449	2	1
1.10.645	2	1
3.40.1030	3	0.666667
3.30.870	3	0
1.10.575	3	1
3.20.80	3	1
3.90.120	3	0
2.80.10	24	0.916667
2.40.270	2	0.5
1.20.150	3	0.666667
2.120.10	11	0.818182
2.10.80	2	0.5
1.10.720	2	0
3.90.20	4	0.5
3.90.25	8	0.625
3.40.1110	2	0
1.10.580	3	1
3.60.10	4	0.75
3.60.15	4	0.75
3.90.209	2	1
3.40.600	5	0
1.10.800	3	0.333333
3.40.605	6	0.5
3.40.532	2	0.5
2.10.90	12	0.75
1.10.730	8	0.5
3.40.390	12	0.166667
3.40.1050	3	0.666667
3.30.890	3	0.333333
3.90.210	4	0
1.10.599	2	1
3.60.20	24	0.75
3.60.21	8	0.125
3.90.215	3	0.666667
2.40.290	2	0.5
3.90.148	2	1
3.30.10	3	1
3.40.470	4	0
3.90.45	3	0.666667
3.40.1060	2	0
1.10.1280	2	0
3.90.150	2	1
3.90.226	10	0.2
3.50.4	2	0
3.90.228	2	0
3.50.6	2	1
3.50.7	3	0
3.30.110	5	0.8
3.40.1210	2	0
1.10.10	136	0.698529
1.10.12	3	0
3.90.55	3	0
3.90.56	4	0
1.10.15	2	0
3.90.230	4	0.75
2.20.20	3	0
3.10.100	24	0.958333
2.20.25	9	0.333333
3.10.105	2	1
3.40.630	35	0.771429
1.20.190	3	0.666667
3.30.30	17	0.647059
1.10.760	28	0.607143
1.10.20	17	0.941176
1.10.1370	3	1
3.90.245	2	0.5
3.10.110	6	0.666667
3.40.710	11	0.818182
3.40.640	32	1
1.20.272	4	0
3.30.40	7	0.142857
3.40.718	2	1
3.30.200	37	0.702703
3.30.43	8	0.375
3.90.70	8	0.5
1.10.30	7	0.571429
1.10.1520	2	1
3.40.1160	2	0
3.90.76	2	0
3.90.320	2	0
3.90.78	2	0
3.90.79	10	0.6
3.90.180	9	1
2.70.130	2	1
3.10.120	6	0.666667
2.30.100	7	0.857143
3.40.720	6	0.5
3.10.129	11	0.545455
3.40.580	2	0
3.30.50	5	0.6
3.30.210	3	0.666667
3.40.1310	2	0
1.10.1600	2	0
3.30.54	2	0
3.30.56	2	1
1.10.40	8	0.75
3.40.1170	3	0
3.90.400	2	1
1.10.45	2	0
3.90.190	15	0.733333
3.10.200	4	1
3.10.130	5	1
2.30.110	4	0.25
3.40.800	3	0.666667
3.90.199	2	1
3.90.1010	2	1
3.30.60	9	0.444444
3.30.62	2	1
1.10.790	2	0
1.10.1610	2	1
3.90.340	3	0.666667
3.100.10	2	0
2.10.109	4	0.75
3.30.1010	2	0
1.10.940	3	0.333333
3.30.300	20	0.65
3.30.70	141	0.70922
3.30.230	16	0.375
2.160.10	10	0.8
3.30.160	14	0.428571
3.40.1260	2	1
1.10.60	3	0
2.10.110	5	0.8
3.40.1190	13	0.769231
3.90.280	2	0
3.60.90	2	1
2.20.70	3	0
2.70.160	2	1
3.10.150	3	0
3.75.10	4	0.5
1.10.950	2	0
3.30.310	10	0.6
2.170.120	2	0.5
2.160.20	16	0.75
1.10.1490	2	0
3.90.290	2	1
2.130.10	17	0.647059
2.30.140	4	0.75
3.90.1110	2	1
4.10.410	6	0.666667
4.10.340	3	0.666667
2.170.200	2	0
1.10.890	2	0
3.40.1350	4	0.25
2.170.130	5	0.8
3.70.10	4	1
3.40.1280	8	1
3.30.1110	2	0
3.30.1040	2	0
3.10.310	3	0.666667
1.20.1020	2	0
3.10.170	2	0
1.10.100	3	0
1.10.101	2	0
2.60.15	2	1
2.100.10	5	0.8
4.10.280	2	0
3.30.260	2	0
3.40.1360	2	0
3.30.190	5	0.6
1.50.10	20	0.8
1.10.8	37	0.567568
3.30.1120	4	0.5
1.25.10	10	0.8
3.30.1050	2	1
3.10.320	3	1
3.90.1200	2	0
3.10.180	13	0.692308
3.40.850	4	0.75
2.60.20	12	0.75
1.10.110	3	0
3.40.1370	2	0
2.170.150	2	0
1.10.1660	4	0
2.10.150	2	1
3.30.1200	2	0
2.30.18	3	0.666667
3.30.1130	3	0.666667
3.10.400	2	1
3.30.1060	2	0
3.10.330	6	1
3.40.20	12	0.833333
3.10.260	2	0
3.40.930	2	1
1.10.120	2	1
3.30.420	38	0.605263
3.10.10	2	0
3.40.1380	6	0.666667
1.10.1670	4	0.25
3.30.428	5	0.2
3.30.429	3	1
3.90.470	2	0
1.50.30	2	0
2.30.29	29	0.758621
3.40.30	58	0.827586
1.20.1050	24	0.875
3.40.33	2	0
2.60.40	324	0.87963
3.90.1150	31	0.870968
4.10.520	4	0.75
1.10.132	3	0.666667
3.30.500	8	1
1.10.135	2	0
3.30.505	17	0.823529
3.30.360	16	0.5
1.10.1750	2	1
3.10.20	62	0.822581
1.10.1680	3	0
3.40.1390	4	0.5
3.30.365	14	0.785714
2.30.30	65	0.738462
3.90.550	14	0.785714
3.10.28	10	0.6
2.30.38	3	1
2.30.39	15	0.666667
3.10.420	2	1
1.25.40	48	0.645833
1.20.1060	3	0
3.40.47	5	0.4
3.90.700	3	0
3.30.519	2	0
2.10.250	2	1
2.30.42	29	0.758621
3.30.379	3	0.666667
3.10.360	2	1
3.40.50	685	0.852555
1.20.1070	4	0.75
3.10.290	5	0.4
1.10.220	15	0.666667
2.60.60	3	0.666667
1.10.150	42	0.428571
3.90.1170	10	0.8
1.10.225	4	0.5
4.10.470	9	0.777778
3.30.450	20	0.8
3.60.110	3	1
3.30.380	2	1
3.10.40	2	0
3.30.457	2	0
3.90.640	5	0.8
3.30.386	2	0
3.30.1310	2	1
1.10.300	2	0
1.20.1080	3	0.666667
1.10.230	4	0.75
3.40.109	4	0.75
1.20.50	3	0.333333
1.10.162	4	0.75
3.30.530	5	0.6
1.10.164	2	0
1.10.238	55	0.654545
3.30.460	5	0.4
3.60.120	3	1
1.10.167	5	1
1.20.58	24	0.875
3.30.390	19	0.736842
3.10.50	20	0.75
3.30.465	7	0.571429
3.30.538	2	0
1.20.5	17	0.529412
3.10.450	32	0.65625
1.20.1090	3	0.333333
3.40.980	4	0
1.10.240	4	0
1.10.245	2	1
3.30.540	7	0.571429
1.10.246	13	0.461538
2.170.16	5	0.6
3.30.470	20	0.5
3.90.800	2	0
3.90.730	5	1
3.90.660	2	0
3.30.479	3	0.666667
1.20.900	6	0.833333
3.30.1330	11	0.818182
3.40.120	4	0
3.10.390	3	0.666667
3.40.80	3	0
2.60.90	2	1
1.10.183	4	0.5
3.90.810	3	0
2.60.98	2	1
3.90.740	4	0.75
3.30.559	4	0.75
2.140.10	3	0.666667
1.20.910	4	0.75
3.30.1340	2	0.5
1.20.840	2	0
3.30.1270	2	1
1.20.1250	26	0.923077
1.10.400	2	0
3.40.91	6	0
1.10.405	3	0
3.30.700	3	0.666667
1.10.260	12	0.25
3.80.10	13	0.923077
1.20.80	6	0.833333
3.55.10	2	0.5
1.10.268	3	0.666667
1.20.85	5	0
1.10.196	3	0.333333
3.30.565	11	0.272727
2.40.100	2	1
1.20.89	2	0
3.30.497	10	0.6
3.30.499	4	0
1.20.920	3	0
1.20.1260	6	0.833333
3.40.140	6	0.166667
2.60.120	139	0.848921
1.10.340	6	0.333333
2.110.10	5	1
3.30.710	8	0.875
3.80.20	3	1
1.10.418	8	1
1.20.90	3	0.666667
1.20.91	2	0
1.10.275	6	0.5
3.30.572	3	0.333333
3.90.830	2	0
2.40.110	2	0.5
1.20.930	3	0
3.30.1360	16	0.3125
2.60.200	10	0.4
1.20.1270	6	0.5
3.30.9	5	0.2
2.60.130	3	0.333333
1.10.420	4	0.5
3.40.225	2	1
3.40.228	4	1
2.40.10	68	0.647059
1.10.357	2	0
1.10.286	2	0
1.10.287	29	0.206897
2.40.15	2	1
1.10.288	3	0
3.90.770	2	0.5
3.30.1440	2	0
2.40.128	31	0.870968
3.30.1370	16	0.5625
2.60.210	3	0.666667
1.20.1280	7	0.428571
3.40.309	5	0.4
2.102.10	5	0.2
1.10.506	2	0
3.20.10	3	1
1.10.290	2	0
1.10.437	7	0.571429
1.10.1040	8	0.375
1.10.439	2	0
3.20.16	3	1
3.30.590	2	0
3.20.19	2	0.5
3.90.850	3	0
3.50.30	5	0.2
3.30.1450	2	1
2.10.10	7	0.571429
3.30.1380	2	0
2.70.40	5	0.6
2.60.220	3	0.666667
1.10.510	21	0.761905
1.10.443	5	0.4
3.20.20	159	0.918239
1.10.375	3	0.666667
2.40.30	27	0.592593
2.40.31	2	0
2.40.33	3	0.666667
3.90.930	5	0.8
2.40.37	4	0.25
3.30.1460	7	0.428571
1.20.960	3	0.333333
3.30.1390	5	0.8
2.70.50	2	0
2.10.25	15	0.533333
3.40.250	7	0.571429
1.10.520	6	0.166667
1.10.1200	12	0.5
1.10.455	2	0
3.30.750	4	0.5
2.40.40	14	0.785714
1.10.1060	4	0.5
3.90.940	3	0.333333
3.90.870	5	0.2
3.50.50	36	0.75
2.40.155	2	1
1.20.970	3	0.333333
1.10.530	7	0.428571
3.40.190	51	0.843137
1.10.460	2	1
1.10.533	12	0.666667
1.10.606	3	0.666667
3.40.192	10	0.6
3.30.830	11	0.909091
1.10.390	2	0
2.60.175	2	0
1.10.465	2	1
3.30.760	2	0
2.40.50	108	0.694444
1.10.1070	2	1
3.90.950	2	1
2.40.160	4	1
1.10.540	4	1
1.10.615	6	0.833333
1.10.470	2	0.5
4.10.860	2	0
1.10.472	18	0.666667
2.40.240	4	0.5
2.40.170	6	0.666667
1.20.120	37	0.540541
2.10.50	3	0
3.40.420	6	1
3.30.1490	23	0.521739
1.20.990	3	0
1.10.620	6	0.833333
2.60.260	2	0
3.30.920	2	0.5
total	4865	0.696403

## Sheet: homologous sfamily SSEF
classification group	# members	accuracy
3.30.70.60	3	0.666667
2.60.200.10	2	1
3.10.20.120	7	1
3.55.10.10	2	0.5
3.10.400.10	2	1
3.10.28.10	10	0.9
2.10.50.10	3	0
3.30.710.10	8	1
3.40.33.10	2	0
1.10.246.10	11	0.636364
2.10.25.10	15	0.333333
1.10.8.50	2	0
3.30.540.10	8	1
2.40.30.10	24	0.75
3.30.450.60	3	1
2.40.50.100	16	0.4375
2.60.200.20	8	0
3.50.4.10	2	0
2.30.18.10	4	0
3.40.420.10	6	1
3.40.50.1820	55	0.872727
3.40.250.10	7	0.857143
3.40.225.10	4	1
1.10.8.60	13	0.384615
2.10.69.10	2	0
3.40.50.261	2	0.5
1.20.900.10	6	0.333333
3.30.559.10	4	0.5
2.40.30.20	4	0.25
2.40.50.110	11	0.181818
3.30.70.80	2	0
2.100.10.10	2	0
1.10.300.10	2	0.5
1.20.1070.10	4	0.5
3.40.50.410	6	1
2.60.40.320	4	0
1.10.238.10	53	0.622642
1.10.1370.10	3	0
3.40.50.270	3	0.666667
3.30.70.610	2	0
2.40.50.120	4	0.25
3.30.70.470	2	0
3.40.1210.10	2	0
3.40.50.10200	2	1
2.60.40.10	130	0.8
3.40.50.20	10	0.2
2.70.98.10	6	0.666667
3.30.1340.10	2	1
2.60.15.10	2	0
1.10.238.20	5	0.6
3.30.310.10	4	0.5
1.10.8.80	2	0
3.40.50.280	4	0
2.30.100.10	7	0.857143
2.100.10.30	3	1
2.70.98.20	3	1
2.30.30.160	3	0.666667
2.60.40.340	3	1
1.20.89.10	2	1
2.60.120.10	26	0.538462
3.10.10.10	2	1
2.40.50.140	57	0.649123
3.40.1360.10	2	0
3.40.1190.10	5	1
1.10.620.20	6	0.833333
2.30.27.10	2	0.5
3.10.320.10	3	1
3.10.150.10	3	1
1.10.494.10	2	0
2.10.110.10	5	0.6
1.10.506.10	2	0
3.30.1490.10	2	0
2.170.200.10	2	0
3.40.50.1860	4	0
2.60.40.30	53	0.641509
2.30.30.170	2	0
3.30.460.10	5	0.4
2.60.40.350	2	0
3.20.16.10	3	1
2.60.120.20	28	0.857143
1.10.940.10	3	0.666667
3.90.180.10	9	1
2.40.50.150	2	0
3.20.20.210	2	1
2.40.10.120	3	0.666667
3.10.20.180	2	0
1.10.10.160	2	1
3.40.1190.20	8	1
1.10.575.10	3	0.666667
3.30.1490.20	12	0.833333
3.40.50.1870	2	0
3.30.1110.10	2	1
3.40.50.450	3	0.333333
2.60.40.360	4	0.75
3.40.50.10090	2	0
2.40.31.10	2	1
2.60.270.10	4	1
3.20.20.220	2	0
3.30.420.100	2	0
3.90.1010.10	2	0.5
3.90.199.10	2	1
1.10.220.10	10	1
1.10.486.10	3	0
1.10.183.10	4	0.5
3.30.780.10	2	0
2.30.30.190	2	0
3.40.50.460	2	0
3.30.310.50	3	0.666667
3.30.479.20	2	1
2.60.120.40	10	0.7
3.30.420.110	2	0.5
1.10.220.20	2	0.5
3.90.76.10	2	0
2.60.40.60	2	0
1.20.970.10	3	0.666667
3.30.230.10	18	0.611111
3.90.120.10	3	0
1.10.540.10	4	1
1.20.144.10	2	0
3.20.20.240	2	1
3.40.50.1100	10	0.7
3.40.50.620	38	0.763158
3.40.50.80	11	0.545455
2.60.210.10	3	0.666667
3.40.980.10	4	0.75
3.40.1280.10	9	1
3.50.30.10	2	0
3.30.420.130	3	1
2.10.60.10	12	0.5
3.40.50.1110	4	0
2.170.120.12	2	1
1.10.1400.10	2	0
3.80.10.10	13	0.769231
3.30.380.10	2	1
1.10.1060.10	4	1
2.40.40.10	2	0
1.10.40.30	7	0.142857
2.40.15.10	2	1
3.30.70.830	3	1
3.90.245.10	2	1
3.40.600.10	4	0.25
2.70.20.10	2	0
1.10.10.350	2	0
3.40.430.10	9	1
3.30.1200.10	2	0
1.10.167.10	5	0.6
3.30.1490.70	4	0.25
1.20.910.10	4	0.75
2.40.40.20	10	0.8
3.10.390.10	3	0.666667
1.20.1250.10	26	0.730769
1.10.443.10	5	1
1.20.1080.10	3	1
3.30.870.10	3	1
1.10.418.10	8	0.875
3.40.449.10	2	1
3.90.930.12	4	1
3.40.1050.10	3	0.666667
3.50.6.10	3	1
3.40.580.10	2	0
1.10.8.100	2	0
1.20.80.10	5	0.8
3.40.50.800	7	1
2.60.40.710	2	0
2.30.110.10	5	0.4
3.30.428.10	4	0
3.90.210.10	4	0.75
1.10.800.10	3	1
1.10.630.10	13	0.923077
1.10.460.10	3	0.666667
3.90.148.10	2	1
1.10.290.10	3	0.333333
2.60.40.720	2	0
3.30.497.10	10	1
3.40.50.670	2	0
2.60.130.10	3	0
3.10.20.10	7	0.714286
3.40.1370.10	2	1
3.30.70.870	3	0.666667
3.10.330.10	4	0.25
1.20.1020.10	2	0
1.10.132.20	2	0.5
3.90.25.10	9	0.666667
3.30.470.10	4	1
3.90.700.10	3	0.333333
2.60.40.730	2	0
1.10.950.10	2	0
3.90.190.10	12	0.916667
2.60.120.200	32	0.875
3.10.330.20	2	1
1.25.10.10	10	0.9
3.30.1120.10	4	1
3.30.470.20	15	0.8
2.60.40.1070	3	0
1.50.10.100	3	0.666667
4.10.860.10	2	0
3.10.20.30	19	0.578947
3.90.190.20	5	0.8
1.10.400.10	2	0
3.40.50.5600	2	0
3.30.70.890	2	0
1.10.533.10	12	0.916667
1.10.230.10	4	0.75
2.60.40.1220	2	0
2.60.34.10	2	0
3.30.30.10	15	0.933333
2.70.160.11	2	1
3.30.470.30	3	1
3.90.850.10	3	0.666667
2.60.40.1080	2	0
3.60.110.10	3	1
3.30.70.100	10	0.6
3.60.10.10	4	1
3.40.1310.10	2	1
2.60.120.220	2	0.5
3.10.100.10	26	0.923077
3.30.1440.10	2	0
2.40.290.10	2	0
3.30.1270.10	2	1
2.60.40.1230	2	1
3.30.410.10	2	0
3.30.30.20	2	0
2.60.40.1090	4	0
3.40.50.850	4	0.5
2.40.33.10	3	0.666667
3.40.1310.20	2	0
2.60.120.230	3	0
3.50.7.10	3	0.666667
1.20.5.320	3	1
2.30.29.30	29	0.965517
3.40.120.10	7	0.428571
3.40.228.10	4	1
2.60.220.10	4	0.75
3.30.429.10	3	1
2.60.40.770	2	0
3.30.70.120	3	0.666667
3.10.420.10	2	1
3.90.1170.20	2	0
1.10.606.10	3	0
2.10.70.10	13	0.615385
1.10.569.10	2	1
2.170.130.10	4	0.25
3.40.309.10	5	0.8
3.30.390.10	9	0.888889
3.90.78.10	2	0
1.10.1070.11	2	0.5
3.30.365.10	14	0.857143
2.60.40.920	3	0
3.90.280.10	3	1
2.30.38.10	3	1
3.90.1170.30	2	1
3.40.718.10	3	1
3.40.50.2300	26	0.461538
3.80.20.20	4	0
1.20.920.10	3	0
3.40.50.1360	2	1
3.40.50.880	17	0.823529
2.60.40.790	4	0.25
2.60.175.10	2	1
3.90.1110.10	2	0
1.20.1260.10	8	0.375
1.20.1090.10	4	0.25
2.60.120.260	25	0.64
3.90.940.10	2	0
2.130.10.10	14	0.857143
3.30.390.30	7	1
3.90.770.10	2	1
3.40.50.1370	5	1
1.20.200.10	5	0.4
3.40.930.10	2	0.5
3.40.1060.10	2	0
3.30.70.150	2	0.5
3.10.20.90	21	0.666667
2.10.10.10	4	0.5
3.90.1170.50	4	0.75
1.10.150.20	19	0.421053
3.30.1360.10	3	0.333333
3.30.500.10	9	1
1.20.90.10	4	0.75
2.30.120.10	2	0.5
3.40.50.1380	4	0
2.40.50.40	18	0.833333
3.20.19.10	2	1
1.10.640.10	2	0.5
1.10.470.10	2	0
1.10.615.10	6	0.666667
2.10.10.20	3	0.666667
2.60.60.20	4	0.5
1.10.275.10	6	0
3.30.1360.20	2	0.5
3.30.160.20	6	0.833333
2.130.10.30	2	0
3.30.519.10	2	0
3.30.390.50	3	1
3.40.1380.10	2	0
3.100.10.10	2	0
1.20.1200.10	2	0
3.10.170.10	2	0
2.60.120.290	4	0.75
1.10.1160.10	2	0
1.10.790.10	2	0
3.40.1380.20	4	1
3.90.175.10	2	1
1.10.437.10	7	0.857143
3.40.190.10	51	0.941176
3.30.1300.10	2	1
1.10.150.50	7	0.142857
3.30.1130.10	3	0.666667
3.30.1360.40	4	0.5
3.90.79.10	10	0.5
1.20.840.10	2	0
3.30.499.10	4	0.25
1.50.10.10	11	0.818182
3.90.1200.10	2	0
3.30.70.330	32	0.5625
2.30.39.10	15	1
1.10.240.10	4	0.25
1.20.120.230	3	0.333333
3.30.40.10	7	0.285714
1.10.150.60	3	0
3.60.120.10	3	1
2.170.30.10	2	0.5
3.65.10.10	4	0.5
3.40.50.140	3	0
3.60.20.10	26	0.961538
1.50.10.20	8	0.75
1.20.120.10	7	0.285714
3.40.850.10	4	1
3.30.70.340	3	0.666667
3.10.110.10	7	0.857143
2.20.25.10	7	0
3.30.1450.10	2	1
3.30.420.10	16	0.8125
1.20.990.10	3	0
1.10.60.10	3	0
2.60.40.200	3	0.333333
3.30.160.60	4	0.5
3.40.50.150	40	0.925
1.10.730.10	8	0.75
1.20.120.20	2	0
1.10.560.10	2	1
2.40.50.90	2	0
1.10.390.10	3	0
3.10.129.10	11	0.909091
1.10.150.80	2	0
3.30.1360.70	2	0
3.40.50.300	116	0.784483
3.40.50.1580	7	1
3.30.160.70	2	0
2.110.10.10	5	1
4.10.470.10	9	0.777778
1.20.245.10	2	0.5
3.10.260.10	2	0.5
2.10.80.10	2	0
2.20.25.30	2	0
1.20.120.260	2	0.5
3.90.800.10	2	0
1.10.1080.10	2	0
1.10.150.90	3	0.666667
3.30.1360.80	2	0.5
3.90.290.10	2	0
3.40.50.170	2	1
1.50.10.50	2	1
2.70.40.10	5	0.8
2.40.240.10	4	0.5
3.30.70.370	3	0
1.10.357.10	2	0.5
3.30.1050.10	2	1
3.30.420.40	12	0.5
2.60.40.230	2	0
3.30.70.520	2	0
1.10.287.110	4	0
3.40.80.10	3	0.666667
3.30.890.10	3	0
1.10.135.10	2	0
1.10.268.10	3	0.666667
1.25.40.120	2	1
3.90.950.10	3	0.333333
3.20.10.10	4	1
1.20.210.10	2	0.5
4.10.410.10	7	0.857143
2.80.10.50	24	0.958333
1.20.1270.20	2	0
3.10.200.10	4	1
3.30.1370.10	7	0.857143
3.20.20.100	7	0.714286
3.20.20.105	2	0
3.40.190.80	7	0.857143
3.90.400.10	2	0
3.90.230.10	4	0.75
3.60.21.10	7	0.857143
1.10.455.10	2	1
1.20.120.70	2	0
1.10.10.200	2	0
3.20.20.110	3	0.333333
3.40.47.10	6	0.166667
3.40.50.1910	2	0
3.10.40.10	2	0
3.60.90.10	3	1
3.40.50.1770	2	0
3.40.1390.10	2	0
1.20.190.10	2	1
3.10.180.10	16	0.9375
1.10.100.10	3	0.333333
1.20.1270.40	2	0
3.40.20.10	12	0.833333
1.20.120.80	2	0
3.30.830.10	11	0.909091
3.90.70.10	12	0.833333
3.50.50.60	40	0.95
1.10.196.10	3	0.333333
3.30.1370.30	2	0.5
3.90.45.10	3	1
3.20.20.120	8	0.5
1.10.1170.10	5	1
3.30.465.10	4	0.75
3.90.550.10	17	0.705882
2.30.30.10	2	0
3.40.50.1780	2	1
3.40.1390.20	2	1
3.40.710.10	16	0.9375
3.40.50.360	9	0.777778
1.10.472.10	16	0.6875
2.40.160.10	4	1
3.30.1310.10	3	0.666667
3.10.20.240	3	0.666667
3.30.1370.40	4	0.5
3.30.413.10	2	0
3.30.465.20	3	0.333333
4.10.880.10	2	0
3.40.50.10150	2	0.5
1.20.58.60	8	0.25
2.60.40.420	36	0.777778
1.10.420.10	5	0.8
1.10.472.20	2	1
1.10.1660.10	2	0
1.10.225.10	4	0.5
1.10.1490.10	2	1
3.30.50.10	5	0
3.90.870.10	5	1
3.20.20.140	10	0.9
3.30.110.20	2	0.5
3.40.50.1000	12	0.25
3.40.50.1940	11	0.727273
1.20.58.70	3	0
2.30.30.30	4	0
3.40.1160.10	2	1
2.60.40.290	3	0
3.40.532.10	2	1
3.10.120.10	6	1
3.30.1460.10	4	1
3.90.10.10	14	0.714286
1.10.439.10	3	0.333333
1.10.1660.20	2	0
3.40.192.10	10	0.8
2.60.98.10	2	0
3.30.260.10	2	1
3.20.20.150	6	0.333333
3.30.538.10	2	0
3.30.110.30	2	0.5
1.25.40.180	5	0.2
3.40.50.1010	6	0.5
1.10.45.10	2	0
3.40.50.1950	3	1
3.90.150.10	2	0
2.30.30.40	24	0.666667
1.10.375.10	5	0.8
3.40.140.10	4	0.5
3.30.1460.20	3	0
2.40.100.10	2	0.5
3.30.70.590	2	1
3.20.80.10	3	1
1.20.58.90	2	0
2.30.30.50	3	0.666667
2.10.90.10	12	0.416667
3.30.920.10	2	1
1.10.1600.10	2	0
1.10.286.10	2	0
2.170.150.10	2	0
3.40.140.20	2	0
3.90.810.10	3	0
1.10.1090.10	2	0
2.40.70.10	24	0.833333
3.90.640.10	5	0.8
3.90.470.10	2	1
3.40.50.1970	4	1
3.40.800.10	2	1
3.40.630.10	11	0.909091
3.40.50.10190	6	0.666667
3.40.605.10	7	0.857143
3.40.50.9600	5	1
1.10.101.10	2	1
3.30.1060.10	2	0
3.30.750.24	2	0.5
1.10.10.10	82	0.756098
1.20.272.10	2	1
3.40.50.1980	19	0.526316
1.10.510.10	21	1
3.40.630.20	2	0.5
1.10.340.10	7	0.714286
2.30.30.70	5	0.4
1.10.1750.10	2	0
3.30.70.900	3	1
3.30.572.10	3	1
3.30.200.20	37	0.864865
3.20.20.10	4	1
3.20.20.190	4	0.5
2.40.37.10	4	0.5
1.20.272.20	2	0
2.160.10.10	9	0.333333
3.40.1080.10	2	0
3.40.630.30	22	0.909091
2.70.50.30	2	1
3.30.1380.10	2	0
1.10.1200.10	5	0
1.20.85.10	4	0
2.30.140.10	4	0.75
2.40.10.10	75	0.813333
3.20.20.20	2	0
3.40.50.2000	14	0.214286
2.102.10.10	7	0.571429
2.170.16.10	5	0.8
3.90.215.10	3	0.666667
3.40.50.720	125	0.84
2.160.10.20	2	0
1.10.490.10	23	1
1.10.465.10	2	1
2.30.30.90	3	0.333333
1.10.162.10	4	0.25
2.40.128.10	2	1
3.20.20.30	5	0.8
3.10.50.10	6	0.833333
3.10.360.10	2	0.5
1.10.490.20	4	1
1.20.1050.10	21	0.857143
2.10.150.10	2	1
1.10.110.10	3	0
3.40.30.10	59	0.966102
3.90.80.10	2	0
1.10.1520.10	2	0
3.30.70.930	2	1
3.90.55.10	3	0.666667
3.30.43.10	8	0.5
3.30.70.790	2	1
1.10.1200.30	4	0.25
3.90.730.10	5	1
2.40.128.20	22	1
3.70.10.10	4	1
3.20.20.40	3	1
3.40.50.2020	15	0.666667
3.40.50.1220	10	0.6
3.40.720.10	7	1
3.40.50.740	4	0.75
1.10.490.30	2	0
1.20.1280.50	3	0.333333
2.60.20.10	7	0.857143
2.40.170.10	2	1
1.10.287.10	2	0
1.25.40.10	15	0.8
2.40.128.30	2	0.5
3.30.386.10	2	0
1.10.10.60	40	0.575
1.50.30.10	2	0.5
3.40.50.2030	5	0.2
1.10.405.10	3	0.666667
1.20.1050.30	2	0
1.10.1670.10	5	0.6
2.40.170.20	4	1
1.25.40.20	12	0.916667
1.10.287.20	2	0.5
1.20.50.20	2	0
3.20.20.60	9	0.555556
1.20.140.10	4	0
2.60.40.1140	2	0
3.10.50.40	13	0.846154
3.40.50.1240	5	1
3.60.15.10	8	0.875
3.40.1170.10	2	1
2.20.70.10	3	0
4.10.340.10	3	0.333333
3.10.130.10	5	1
3.40.91.10	3	0.666667
3.90.20.10	2	0
3.10.105.10	2	1
2.60.20.30	4	0
3.30.60.20	2	0
2.40.128.50	2	1
3.20.20.70	58	0.862069
1.20.140.20	2	0
1.10.580.10	4	0.75
1.10.555.10	3	1
1.20.58.100	4	0.75
1.10.260.30	3	0.333333
2.60.40.680	2	1
3.40.91.20	2	0
2.40.110.10	2	0
2.10.109.10	4	0.75
1.10.287.40	2	0
3.30.60.30	6	0.833333
2.40.128.60	2	0.5
3.40.50.1400	6	0.666667
3.20.20.80	55	0.909091
4.10.490.10	2	0
3.40.50.2060	2	0.5
3.10.450.10	5	0.4
3.40.50.920	5	1
3.30.930.10	15	0.8
1.10.1610.10	2	0
1.10.599.10	2	1
1.10.260.40	9	0.333333
3.30.760.10	2	1
3.40.91.30	2	0
2.140.10.10	2	1
3.30.590.10	2	0
2.70.130.10	2	0
3.30.565.10	12	0.916667
3.30.70.980	2	0.5
2.40.128.70	3	1
3.40.1110.10	2	0
3.40.640.10	32	1
2.60.40.1170	2	0
3.40.470.10	4	0.25
2.40.260.10	2	0
3.40.50.790	3	0.666667
3.90.56.10	4	0.5
3.30.210.10	3	1
1.25.40.60	2	0
1.10.20.10	18	0.777778
2.60.120.170	3	0.333333
2.60.40.1320	2	0
1.10.520.10	6	0.666667
3.90.1140.10	2	0.5
2.60.40.1180	22	0.636364
3.10.450.30	5	0.6
1.10.288.10	3	0
3.30.9.10	6	0.666667
2.60.120.320	2	0
1.25.40.70	3	0
2.60.120.180	5	0.4
3.40.1260.10	2	1
2.160.20.10	12	0.75
3.10.450.40	8	0.875
2.60.90.10	2	0
3.30.700.10	3	0.333333
3.30.1390.10	3	1
3.30.360.10	15	0.733333
3.30.505.10	17	0.882353
3.40.109.10	4	1
1.10.1040.10	8	0.25
3.30.190.10	3	0.333333
2.60.120.330	4	0.75
1.25.40.80	3	0.666667
1.20.5.420	2	0
1.10.12.10	2	0
1.10.150.110	3	0.666667
1.20.141.10	2	0
2.160.20.20	2	0
1.10.645.10	2	1
3.10.450.50	13	1
3.40.50.960	4	0.75
3.30.1390.20	2	0.5
3.30.530.20	5	0.8
3.30.1010.10	2	0
3.30.190.20	2	0.5
2.60.120.340	2	1
1.25.40.90	4	0.5
1.10.287.90	2	0
3.30.379.10	3	1
1.10.150.120	2	0
1.20.1060.10	3	0.333333
1.10.120.10	2	0
3.10.450.60	2	0
3.40.50.970	17	1
3.90.740.10	4	0.5
3.75.10.10	4	1
1.10.150.130	2	0
3.40.1030.10	3	0.666667
3.40.50.1460	5	0.8
3.40.390.10	13	0.769231
2.40.180.10	2	0.5
1.10.164.10	2	0
3.40.50.980	6	0.5
2.40.155.10	2	0.5
3.30.300.10	6	0.666667
3.30.70.240	3	0.666667
1.20.120.140	3	0
2.30.33.40	2	0
3.40.50.1470	2	1
1.10.1680.10	3	0
1.10.245.10	2	1
3.30.1330.20	2	0.5
3.40.50.9100	2	0
3.30.300.20	10	1
3.30.70.250	2	0
2.120.10.10	8	0.875
2.30.42.10	29	0.896552
3.40.1350.10	4	0.75
1.20.150.10	2	0
4.10.520.10	4	0.5
3.10.310.10	4	1
3.40.50.200	5	1
3.30.1330.30	6	1
3.30.70.20	17	0.882353
3.30.300.30	3	0
3.30.70.260	2	0
3.90.340.10	3	1
1.20.120.160	3	0
1.10.760.10	29	0.517241
1.10.565.10	15	0.933333
3.90.209.20	2	0.5
1.10.8.10	10	0.1
3.30.1330.40	3	0.666667
3.30.62.10	2	1
3.30.450.20	8	0.875
2.60.260.10	2	0
3.30.70.270	16	0.4375
1.20.120.310	2	1
2.120.10.30	5	0.6
1.20.142.10	2	1
3.90.226.10	11	0.454545
3.10.290.10	5	0.2
3.30.10.10	3	0.333333
1.10.1280.10	2	0
3.30.450.30	3	1
3.90.830.10	2	0
3.30.70.420	2	0
3.90.660.10	2	0
3.30.300.50	2	0
1.20.120.320	2	0
2.20.20.10	3	0
2.30.30.100	11	0.636364
2.40.270.10	2	0.5
3.30.450.40	3	0.333333
1.10.30.10	7	0.714286
1.20.120.330	4	0
3.90.110.10	8	1
3.40.50.2600	11	0.545455
1.10.530.10	8	0.125
3.90.1150.10	33	0.969697
2.30.30.110	4	0.5
1.10.468.10	2	0
2.60.40.150	9	0.555556
2.10.77.10	2	0
1.20.960.20	2	0.5
3.30.450.50	2	0
total	4921	0.676692

## Sheet: homologous super-family LFF
classification group	# members	accuracy
3.30.70.60	3	0
2.60.200.10	2	1
3.10.20.120	7	1
3.55.10.10	2	0.5
3.10.400.10	2	1
3.10.28.10	10	0.5
2.10.50.10	3	0
3.30.710.10	8	0.875
3.40.33.10	2	0
1.10.246.10	11	0.636364
2.10.25.10	15	0.6
1.10.8.50	2	0
3.30.540.10	8	0.625
2.40.30.10	24	0.75
3.30.450.60	3	0.666667
2.40.50.100	16	0.4375
2.60.200.20	8	0.75
3.50.4.10	2	0
2.30.18.10	4	1
3.40.420.10	6	0.833333
3.40.50.1820	55	0.836364
3.40.250.10	7	0.571429
3.40.225.10	4	1
1.10.8.60	13	0.461538
2.10.69.10	2	0
3.40.50.261	2	0.5
1.20.900.10	6	1
3.30.559.10	4	0.5
2.40.30.20	4	0.5
2.40.50.110	11	0.272727
3.30.70.80	2	0
2.100.10.10	2	1
1.10.300.10	2	1
1.20.1070.10	4	0.75
3.40.50.410	6	0.833333
2.60.40.320	4	0.5
1.10.238.10	53	0.811321
1.10.1370.10	3	1
3.40.50.270	3	0.666667
3.30.70.610	2	0
2.40.50.120	4	0.75
3.30.70.470	2	0
3.40.1210.10	2	0
3.40.50.10200	2	0
2.60.40.10	130	0.761538
3.40.50.20	10	0.1
2.70.98.10	6	0.833333
3.30.1340.10	2	1
2.60.15.10	2	1
1.10.238.20	5	0.8
3.30.310.10	4	0.75
1.10.8.80	2	0
3.40.50.280	4	0.75
2.30.100.10	7	0.857143
1.10.287.210	3	1
2.100.10.30	3	1
2.70.98.20	3	1
2.30.30.160	3	0.666667
2.60.40.340	3	0.333333
1.20.89.10	2	1
2.60.120.10	26	0.692308
3.10.10.10	2	0
2.40.50.140	57	0.596491
3.40.1360.10	2	0
3.40.1190.10	5	0.6
1.10.620.20	6	0.5
2.30.27.10	2	1
3.10.320.10	3	0.666667
3.10.150.10	3	0.666667
1.10.494.10	2	0
2.10.110.10	5	0.8
1.10.506.10	2	0
3.30.1490.10	2	1
2.170.200.10	2	0.5
3.40.50.1860	4	0
2.60.40.30	53	0.811321
2.30.30.170	2	0
3.30.460.10	5	0
2.60.40.350	2	0
3.20.16.10	3	0.666667
2.60.120.20	28	0.857143
1.10.940.10	3	0
3.90.180.10	9	0.888889
2.40.50.150	2	0
3.20.20.210	2	1
2.40.10.120	3	1
3.10.20.180	2	0
1.10.10.160	2	1
3.40.1190.20	8	0.625
1.10.575.10	3	1
3.30.1490.20	12	0.666667
3.40.50.1870	2	0
3.30.1110.10	2	1
3.40.50.450	3	0
2.60.40.360	4	0.25
3.40.50.10090	2	0
2.40.31.10	2	0.5
2.60.270.10	4	1
3.20.20.220	2	0
3.30.420.100	2	0
3.90.1010.10	2	1
3.90.199.10	2	1
1.10.220.10	10	1
1.10.486.10	3	0
1.10.183.10	4	0.5
3.30.780.10	2	0
2.30.30.190	2	1
3.40.50.460	2	0
3.30.310.50	3	0.333333
3.30.479.20	2	0.5
2.60.120.40	10	1
3.30.420.110	2	0
1.10.220.20	2	1
3.90.76.10	2	0
2.60.40.60	2	0
1.20.970.10	3	1
3.30.230.10	18	0.333333
3.90.120.10	3	0
1.10.540.10	4	1
1.20.144.10	2	0
3.20.20.240	2	1
3.40.50.1100	10	0.5
3.40.50.620	38	0.631579
3.40.50.80	11	0.727273
2.60.210.10	3	0.666667
3.40.980.10	4	0.75
3.40.1280.10	9	0.888889
3.50.30.10	2	0
4.10.280.10	2	0
3.30.420.130	3	0.666667
2.10.60.10	12	0.75
3.40.50.1110	4	0.25
2.170.120.12	2	0
1.10.1400.10	2	0
3.80.10.10	13	0.923077
3.30.380.10	2	1
1.10.1060.10	4	1
2.40.40.10	2	0
1.10.40.30	7	0.857143
2.40.15.10	2	1
3.30.70.830	3	1
3.90.245.10	2	1
3.40.600.10	4	0
2.70.20.10	2	1
1.10.10.350	2	1
3.40.430.10	9	1
3.30.1200.10	2	0
1.10.167.10	5	1
3.30.1490.70	4	0.75
1.20.910.10	4	0.75
2.40.40.20	10	0.7
1.20.5.110	2	1
3.10.390.10	3	0.666667
1.20.1250.10	26	0.653846
1.10.443.10	5	0.6
1.20.1080.10	3	1
3.30.870.10	3	0.333333
1.10.418.10	8	1
3.40.449.10	2	1
3.90.930.12	4	0.75
3.40.1050.10	3	1
3.50.6.10	3	0.666667
3.40.580.10	2	0
1.10.8.100	2	0
1.20.80.10	5	1
3.40.50.800	7	1
2.60.40.710	2	0
2.30.110.10	5	0.6
3.30.428.10	4	0
3.90.210.10	4	0.75
1.10.800.10	3	1
1.10.630.10	13	1
1.10.460.10	3	1
3.90.148.10	2	1
1.10.290.10	3	1
2.60.40.720	2	0
3.30.497.10	10	1
3.40.50.670	2	1
2.60.130.10	3	0
3.10.20.10	7	0.571429
3.40.1370.10	2	0
3.30.70.870	3	0.666667
3.10.330.10	4	0
1.20.1020.10	2	1
1.10.132.20	2	1
3.90.25.10	9	0.444444
3.30.470.10	4	0.75
3.90.700.10	3	0.333333
2.60.40.730	2	0
1.10.950.10	2	0
3.90.190.10	12	0.75
2.60.120.200	32	0.9375
3.10.330.20	2	1
1.25.10.10	10	0.8
3.30.1120.10	4	0
3.30.470.20	15	0.466667
2.60.40.1070	3	0.666667
1.50.10.100	3	1
4.10.860.10	2	1
3.10.20.30	19	0.368421
3.90.190.20	5	0.4
1.10.400.10	2	0.5
3.40.50.5600	2	1
3.30.70.890	2	0
1.10.533.10	12	0.583333
1.10.230.10	4	0.5
2.60.40.1220	2	0
2.60.34.10	2	0
3.30.30.10	15	0.8
2.70.160.11	2	1
3.30.470.30	3	0
3.90.850.10	3	1
2.60.40.1080	2	0
3.60.110.10	3	1
3.30.70.100	10	0.9
3.60.10.10	4	0.75
3.40.1310.10	2	1
2.60.120.220	2	0
3.10.100.10	26	0.923077
3.30.1440.10	2	0
2.40.290.10	2	0.5
1.20.5.170	2	0
3.30.1270.10	2	1
2.60.40.1230	2	0.5
3.30.410.10	2	0
3.30.30.20	2	1
2.60.40.1090	4	0
3.40.50.850	4	0.75
2.40.33.10	3	1
3.40.1310.20	2	0
2.60.120.230	3	0
3.50.7.10	3	0.666667
1.20.5.320	4	0.5
2.30.29.30	29	0.793103
3.40.120.10	7	0.571429
3.40.228.10	4	1
2.60.220.10	4	0.75
3.30.429.10	3	1
2.60.40.770	2	0
3.30.70.120	3	0
3.10.420.10	2	1
3.90.1170.20	2	1
1.10.606.10	3	0.666667
2.10.70.10	13	0.769231
1.10.569.10	2	1
2.170.130.10	4	0.5
3.40.309.10	5	0.6
3.30.390.10	9	0.666667
3.90.78.10	2	1
1.10.1070.11	2	0.5
3.30.365.10	14	0.785714
2.60.40.920	3	0.666667
3.90.280.10	3	0.666667
2.30.38.10	3	1
3.90.1170.30	2	1
3.40.718.10	3	1
3.40.50.2300	26	0.538462
3.80.20.20	4	1
1.20.920.10	3	1
3.40.50.1360	2	0.5
3.40.50.880	17	0.588235
2.60.40.790	4	0.75
2.60.175.10	2	1
3.90.1110.10	2	0
1.20.1260.10	8	1
1.20.1090.10	4	0.5
2.60.120.260	25	0.84
3.90.940.10	2	0
2.130.10.10	14	0.928571
3.30.390.30	7	0.714286
3.90.770.10	2	0.5
3.40.50.1370	5	0.6
1.20.200.10	5	0.8
3.40.930.10	2	1
3.40.1060.10	2	0
3.30.70.150	2	1
3.10.20.90	21	0.428571
2.10.10.10	4	0.75
3.90.1170.50	4	1
1.10.150.20	19	0.578947
3.30.1360.10	3	0
3.30.500.10	9	1
1.20.90.10	4	0.75
2.30.120.10	2	0
3.40.50.1380	4	0.5
2.40.50.40	18	0.888889
3.20.19.10	2	0.5
1.10.640.10	2	1
1.10.470.10	2	0
1.10.615.10	6	0.833333
2.10.10.20	3	0.666667
2.60.60.20	4	0.5
1.10.275.10	6	0.333333
3.30.1360.20	2	0
3.30.160.20	6	1
2.130.10.30	2	0
3.30.519.10	2	1
3.30.390.50	3	0.666667
3.40.1380.10	2	0
3.100.10.10	2	0
1.20.1200.10	2	0
3.10.170.10	2	0.5
2.60.120.290	4	0.5
1.10.1160.10	2	0
1.10.790.10	2	0
3.40.1380.20	4	1
3.90.175.10	2	0
1.10.437.10	7	0.571429
3.40.190.10	51	0.764706
3.30.1300.10	2	1
1.10.150.50	7	0.428571
3.30.1130.10	3	1
3.30.1360.40	4	0.5
3.90.79.10	10	0.7
1.20.840.10	2	1
3.30.499.10	4	1
1.50.10.10	11	0.727273
3.90.1200.10	2	0
3.30.70.330	32	0.5
2.30.39.10	15	0.933333
1.10.240.10	4	0
1.20.120.230	3	0.333333
3.30.40.10	7	0.857143
1.10.150.60	3	0
3.60.120.10	3	1
2.170.30.10	2	1
3.65.10.10	4	0.75
3.40.50.140	3	0.666667
3.60.20.10	26	0.961538
1.50.10.20	8	0.75
1.20.120.10	7	0.857143
3.40.850.10	4	1
3.30.70.340	3	0
3.10.110.10	7	0.857143
2.20.25.10	7	0.428571
3.30.1450.10	2	0
3.30.420.10	16	0.375
1.20.990.10	3	0
1.10.60.10	3	0
2.60.40.200	3	0.666667
3.30.160.60	4	0
3.40.50.150	40	0.525
1.10.730.10	8	0.625
1.20.120.20	2	0
1.10.560.10	2	1
2.40.50.90	2	0
1.10.390.10	3	0.666667
3.10.129.10	11	0.909091
1.10.150.80	2	0
3.30.1360.70	2	0.5
3.40.50.300	116	0.551724
3.40.50.1580	7	1
3.30.160.70	2	0
2.110.10.10	5	1
4.10.470.10	9	0.777778
1.20.245.10	2	1
3.10.260.10	2	0
2.10.80.10	2	0
2.20.25.30	2	0
1.20.120.260	2	1
3.90.800.10	2	0
1.10.1080.10	2	0
1.10.150.90	3	0
3.30.1360.80	2	1
3.90.290.10	2	1
3.40.50.170	2	1
1.50.10.50	2	1
2.70.40.10	5	0.8
2.40.240.10	4	0.5
3.30.70.370	3	0
1.10.357.10	2	0.5
3.30.1050.10	2	1
3.30.420.40	12	0.5
2.60.40.230	2	0
3.30.70.520	2	0
1.10.287.110	4	0
3.40.80.10	3	0.333333
3.30.890.10	3	0
1.10.135.10	2	1
1.10.268.10	3	0.666667
1.25.40.120	2	1
3.90.950.10	3	0.666667
3.20.10.10	4	0.75
1.20.210.10	2	1
4.10.410.10	7	0.857143
2.80.10.50	24	1
1.20.1270.20	2	0
3.10.200.10	4	1
3.30.1370.10	7	0.714286
3.20.20.100	7	0.857143
3.20.20.105	2	0.5
3.40.190.80	7	0.428571
3.90.400.10	2	0
3.90.230.10	4	1
3.60.21.10	7	0.428571
1.10.455.10	2	1
1.20.120.70	2	1
1.10.10.200	2	0
3.20.20.110	3	0.666667
3.40.47.10	6	0.166667
3.40.50.1910	2	0
1.20.5.50	4	0.5
3.10.40.10	2	0.5
3.60.90.10	3	1
3.40.50.1770	2	1
3.40.1390.10	2	0
1.20.190.10	2	0.5
3.10.180.10	16	1
1.10.100.10	3	0
1.20.1270.40	2	1
3.40.20.10	12	0.666667
1.20.120.80	2	0
3.30.830.10	11	0.909091
3.90.70.10	12	0.916667
3.50.50.60	40	0.825
1.10.196.10	3	1
3.30.1370.30	2	0
3.90.45.10	3	1
3.20.20.120	8	0.625
1.10.1170.10	5	0.8
3.30.465.10	4	1
3.90.550.10	17	0.764706
2.30.30.10	2	0
3.40.50.1780	2	1
3.40.1390.20	2	1
3.40.710.10	16	0.9375
3.40.50.360	9	0.777778
1.10.472.10	16	0.625
2.40.160.10	4	0.75
3.30.1310.10	3	1
3.10.20.240	3	0
3.30.1370.40	5	0.4
3.30.413.10	2	0
3.30.465.20	3	0
4.10.880.10	2	0.5
3.40.50.10150	2	0
1.20.58.60	8	0.875
2.60.40.420	36	0.777778
1.10.420.10	5	0.8
1.10.472.20	2	0.5
1.10.1660.10	2	1
1.10.225.10	4	0.25
1.10.1490.10	2	1
3.30.50.10	5	0.6
3.90.870.10	5	0.4
3.20.20.140	10	0.3
3.30.110.20	2	1
3.40.50.1000	12	0.666667
3.40.50.1940	11	0.545455
1.20.58.70	3	0
2.30.30.30	4	0
3.40.1160.10	2	0
2.60.40.290	3	0
3.40.532.10	2	1
3.10.120.10	6	0.833333
3.30.1460.10	4	1
3.90.10.10	14	0.857143
1.10.439.10	3	0
1.10.1660.20	2	1
3.40.192.10	10	0.8
2.60.98.10	2	1
3.30.260.10	2	0
3.20.20.150	6	0
3.30.538.10	2	0
3.30.110.30	2	1
1.25.40.180	5	1
3.40.50.1010	6	0.5
1.10.45.10	2	0
3.40.50.1950	3	1
3.90.150.10	2	1
2.30.30.40	24	0.833333
1.10.375.10	5	0.4
3.40.140.10	4	0.5
3.30.1460.20	3	0.333333
2.40.100.10	2	1
3.30.70.590	2	0
3.20.80.10	3	1
1.20.58.90	2	0
2.30.30.50	3	0.666667
2.10.90.10	12	0.583333
3.30.920.10	2	1
1.10.1600.10	2	1
1.10.286.10	2	0
2.170.150.10	2	0
3.40.140.20	2	0.5
3.90.810.10	3	0
1.10.1090.10	2	1
2.40.70.10	24	0.916667
3.90.640.10	5	0.6
3.90.470.10	2	1
3.40.50.1970	4	0.75
3.40.800.10	2	0.5
3.40.630.10	11	0.909091
3.40.50.10190	6	0.166667
3.40.605.10	7	1
3.40.50.9600	5	1
1.10.101.10	2	0
3.30.1060.10	2	1
3.30.750.24	2	1
1.10.10.10	82	0.707317
1.20.272.10	2	0.5
3.40.50.1980	19	0.526316
1.10.510.10	21	1
3.40.630.20	2	1
1.10.340.10	7	0.714286
2.30.30.70	5	0.4
1.10.1750.10	2	1
3.30.70.900	3	0.666667
3.30.572.10	3	0.666667
3.30.200.20	37	0.783784
3.20.20.10	4	0.75
3.20.20.190	4	0
2.40.37.10	4	0.5
1.20.272.20	2	0.5
2.160.10.10	9	1
3.40.1080.10	2	0
3.40.630.30	22	0.636364
2.70.50.30	2	1
3.30.1380.10	2	0
1.10.1200.10	5	0.4
1.20.85.10	5	0.4
2.30.140.10	4	1
2.40.10.10	75	0.813333
3.20.20.20	2	0
3.40.50.2000	14	0.142857
2.102.10.10	7	0.571429
2.170.16.10	5	0.8
3.90.215.10	3	0.666667
3.40.50.720	125	0.8
2.160.10.20	2	1
1.10.490.10	23	0.913043
1.10.465.10	2	1
2.30.30.90	3	1
1.10.162.10	4	0.75
2.40.128.10	2	1
3.20.20.30	5	0.8
3.10.50.10	6	0.833333
3.10.360.10	2	1
1.10.490.20	4	1
1.20.1050.10	21	0.952381
2.10.150.10	2	1
1.10.110.10	3	0
3.40.30.10	59	0.779661
3.90.80.10	2	0
1.10.1520.10	2	1
3.30.70.930	2	0.5
3.90.55.10	3	0
3.30.43.10	8	0.375
3.30.70.790	2	1
1.10.1200.30	4	0.75
3.90.730.10	5	0.8
2.40.128.20	22	0.909091
3.70.10.10	4	1
3.20.20.40	3	1
3.40.50.2020	15	0.466667
3.40.50.1220	10	0.8
3.40.720.10	7	0.857143
3.40.50.740	4	0.25
1.10.490.30	2	0
1.20.1280.50	3	0.666667
2.60.20.10	7	1
2.40.170.10	2	1
1.10.287.10	2	0
1.25.40.10	15	0.866667
2.40.128.30	2	1
3.30.386.10	2	0
1.10.10.60	40	0.625
1.50.30.10	2	1
3.40.50.2030	5	0
1.10.405.10	3	1
1.20.1050.30	2	1
1.10.1670.10	5	0.6
2.40.170.20	4	1
1.25.40.20	12	0.916667
1.10.287.20	2	0
1.20.50.20	2	0
3.20.20.60	9	0.333333
1.20.140.10	4	0.75
2.60.40.1140	2	0
3.10.50.40	13	0.615385
3.40.50.1240	5	0.4
3.60.15.10	8	0.875
3.40.1170.10	2	0
2.20.70.10	3	0
4.10.340.10	3	1
3.10.130.10	5	0.8
3.40.91.10	3	0.666667
3.90.20.10	4	0.25
3.10.105.10	2	1
2.60.20.30	4	0.25
3.30.60.20	2	0
2.40.128.50	2	0
3.20.20.70	58	0.810345
1.20.140.20	2	0
1.10.580.10	4	1
1.10.555.10	3	1
1.20.58.100	4	0.75
1.10.260.30	3	0.666667
2.60.40.680	2	1
3.40.91.20	2	0
2.40.110.10	2	1
2.10.109.10	4	0.75
1.10.287.40	2	0
3.30.60.30	6	0.5
2.40.128.60	2	1
3.40.50.1400	6	0.333333
3.20.20.80	55	0.872727
4.10.490.10	2	1
3.40.50.2060	2	1
3.10.450.10	5	0.2
3.40.50.920	5	0.4
3.30.930.10	15	0.8
1.10.1610.10	2	0.5
1.10.599.10	2	1
1.10.260.40	9	0.333333
3.30.760.10	2	0
3.40.91.30	2	0
2.140.10.10	2	1
3.30.590.10	2	0
2.70.130.10	2	0
3.30.565.10	12	0.75
3.30.70.980	2	1
2.40.128.70	3	1
3.40.1110.10	2	0.5
3.40.640.10	32	0.9375
2.60.40.1170	2	0
3.40.470.10	4	0
2.40.260.10	2	0
3.40.50.790	3	0.666667
3.90.56.10	4	0.75
3.30.210.10	3	1
1.25.40.60	2	0
1.10.20.10	18	0.944444
2.60.120.170	3	0.666667
2.60.40.1320	2	0
1.10.520.10	6	0.833333
3.90.1140.10	2	1
2.60.40.1180	22	0.409091
3.10.450.30	5	0.2
1.10.288.10	3	0.666667
3.30.9.10	6	0
2.60.120.320	2	0
1.25.40.70	3	0.666667
2.60.120.180	5	1
3.40.1260.10	2	0
2.160.20.10	12	1
3.10.450.40	8	1
2.60.90.10	2	1
3.30.1390.10	3	0.666667
3.30.700.10	3	0
3.30.360.10	15	0.466667
3.30.505.10	17	0.882353
3.40.109.10	4	1
1.10.1040.10	8	0.375
3.30.190.10	3	0.666667
2.60.120.330	4	0.5
1.25.40.80	3	0.666667
1.20.5.420	2	1
1.10.12.10	3	0.333333
1.10.150.110	3	0.666667
1.20.141.10	2	0
2.160.20.20	2	0
1.10.645.10	2	1
3.10.450.50	13	0.846154
3.40.50.960	4	1
3.30.1390.20	2	0
3.30.530.20	5	0.6
3.30.1010.10	2	0
3.30.190.20	2	1
2.60.120.340	2	0
1.25.40.90	4	0.75
1.10.287.90	2	0
3.30.379.10	3	0.666667
1.10.150.120	2	1
1.20.1060.10	3	0
1.10.120.10	2	0
3.10.450.60	2	0
3.40.50.970	17	0.882353
3.90.740.10	4	0.75
3.75.10.10	4	0.5
1.10.150.130	2	0.5
3.40.1030.10	3	0.666667
3.40.50.1460	5	1
3.40.390.10	13	0.0769231
2.40.180.10	2	1
1.10.164.10	2	0
3.40.50.980	6	1
2.40.155.10	2	1
3.30.300.10	6	0.666667
3.30.70.240	3	0.666667
1.20.120.140	3	0
2.30.33.40	2	0
3.40.50.1470	2	1
1.10.1680.10	3	1
1.10.245.10	2	1
3.30.1330.20	2	1
3.40.50.9100	2	1
3.30.300.20	10	0.4
3.30.70.250	2	0
2.120.10.10	8	1
2.30.42.10	29	0.965517
3.40.1350.10	4	0.75
1.20.150.10	2	0
4.10.520.10	4	0.75
3.10.310.10	4	0
3.40.50.200	5	1
3.30.1330.30	6	0.5
3.30.70.20	17	0.882353
3.30.300.30	3	1
3.30.70.260	2	0
3.90.340.10	3	1
1.20.120.160	3	0
1.10.760.10	29	0.827586
1.10.565.10	15	1
3.90.209.20	2	1
1.10.8.10	10	0.5
3.30.1330.40	3	0.666667
3.30.62.10	2	1
3.30.450.20	8	0.625
2.60.260.10	2	0
3.30.70.270	16	0.4375
1.20.120.310	2	1
2.120.10.30	5	0
1.20.142.10	2	1
3.90.226.10	11	0.636364
3.10.290.10	5	0.8
2.10.250.10	2	1
3.30.10.10	3	0.666667
1.10.1280.10	2	0
3.30.450.30	3	0.666667
3.90.830.10	2	0.5
3.30.70.420	2	0
3.90.660.10	2	0
3.30.300.50	2	0
1.20.120.320	2	1
2.20.20.10	3	0
2.30.30.100	11	1
2.40.270.10	2	0
3.30.450.40	3	0.333333
1.10.30.10	7	0.857143
1.20.120.330	4	0.5
3.90.110.10	8	1
3.40.50.2600	11	0.272727
1.10.530.10	8	0.5
3.90.1150.10	33	0.848485
2.30.30.110	4	1
1.10.468.10	2	0.5
2.60.40.150	9	0.555556
2.10.77.10	2	0
1.20.960.20	2	0
3.30.450.50	2	0
total	4942	0.674221

## Sheet: homologous sfamily SGM
classification group	# members	accuracy
3.30.70.60	3	0.333333
2.60.200.10	2	0
3.10.20.120	7	0.857143
3.55.10.10	2	0.5
3.10.400.10	2	1
3.10.28.10	10	0.6
2.10.50.10	3	0
3.30.710.10	8	0.875
3.40.33.10	2	0
1.10.246.10	11	0.454545
2.10.25.10	15	0.533333
1.10.8.50	2	0
3.30.540.10	7	0.571429
2.40.30.10	23	0.521739
3.30.450.60	3	1
2.40.50.100	16	0.4375
2.60.200.20	8	0.5
3.50.4.10	2	0
2.30.18.10	3	0.666667
3.40.420.10	6	1
3.40.50.1820	48	0.666667
3.40.250.10	7	0.571429
3.40.225.10	2	1
1.10.8.60	13	0.615385
2.10.69.10	2	0.5
3.40.50.261	2	0
1.20.900.10	6	0.833333
3.30.559.10	4	0.75
2.40.30.20	4	0.5
2.40.50.110	10	0.5
3.30.70.80	2	0.5
1.10.300.10	2	0
1.20.1070.10	4	0.75
3.40.50.410	6	0.666667
2.60.40.320	4	0
1.10.238.10	47	0.723404
1.10.1370.10	3	1
3.40.50.270	3	0
3.30.70.610	2	0
2.40.50.120	4	0.25
3.30.70.470	2	0
3.40.1210.10	2	0
3.40.50.10200	2	1
2.60.40.10	122	0.795082
3.40.50.20	9	0.111111
2.70.98.10	4	1
3.30.1340.10	2	0.5
2.60.15.10	2	1
1.10.238.20	5	0
3.30.310.10	4	0.5
1.10.8.80	2	0
3.40.50.280	4	0
2.30.100.10	7	0.857143
1.10.287.210	3	0.333333
2.100.10.30	3	1
2.70.98.20	3	1
2.30.30.160	3	0.666667
2.60.40.340	3	1
1.20.89.10	2	0
2.60.120.10	25	0.52
3.10.10.10	2	0
2.40.50.140	54	0.555556
3.40.1360.10	2	0
3.40.1190.10	5	1
1.10.620.20	6	0.833333
3.10.320.10	3	1
3.10.150.10	3	0
1.10.494.10	2	0
2.10.110.10	5	0.8
1.10.506.10	2	0
3.30.1490.10	2	0.5
2.170.200.10	2	0
3.40.50.1860	4	0
2.60.40.30	51	0.705882
2.30.30.170	2	1
3.30.460.10	5	0.4
2.60.40.350	2	1
3.20.16.10	3	1
2.60.120.20	25	0.76
1.10.940.10	3	0.333333
3.90.180.10	9	1
2.40.50.150	2	0
2.40.10.120	3	0.666667
3.10.20.180	2	0
1.10.10.160	2	1
3.40.1190.20	8	0.5
1.10.575.10	3	1
3.30.1490.20	12	0.416667
3.40.50.1870	2	0
3.30.1110.10	2	0
3.40.50.450	3	0
2.60.40.360	3	0
3.40.50.10090	2	0
2.40.31.10	2	0
2.60.270.10	4	1
3.20.20.220	2	0
3.30.420.100	2	0
3.90.1010.10	2	1
3.90.199.10	2	1
1.10.220.10	10	0.8
1.10.486.10	3	0.666667
1.10.183.10	4	0.5
3.30.780.10	2	0
2.30.30.190	2	0
3.40.50.460	2	0
3.30.310.50	3	0.666667
3.30.479.20	2	1
2.60.120.40	10	1
3.30.420.110	2	0
1.10.220.20	2	1
3.90.76.10	2	0
1.20.970.10	3	0.333333
3.30.230.10	16	0.375
3.90.120.10	3	0
1.10.540.10	4	1
1.20.144.10	2	0
3.20.20.240	2	0
3.40.50.1100	10	0.6
3.40.50.620	36	0.638889
3.40.50.80	10	0.8
2.60.210.10	3	0.666667
3.40.980.10	4	0
3.40.1280.10	8	1
3.50.30.10	2	0
4.10.280.10	2	0
3.30.420.130	3	0.666667
2.10.60.10	11	0.818182
3.40.50.1110	4	0
2.170.120.12	2	0.5
3.80.10.10	13	0.923077
3.30.380.10	2	1
1.10.1060.10	4	0.5
2.40.40.10	2	0
1.10.40.30	7	0.857143
2.40.15.10	2	1
3.30.70.830	3	1
3.90.245.10	2	0.5
3.40.600.10	4	0
1.10.10.350	2	0
3.40.430.10	8	1
3.30.1200.10	2	0
1.10.167.10	5	1
3.30.1490.70	4	0.25
1.20.910.10	4	0.75
2.40.40.20	10	0.8
1.20.5.110	2	0
3.10.390.10	3	0.666667
1.20.1250.10	26	0.923077
1.10.443.10	5	0.4
1.20.1080.10	3	0.666667
3.30.870.10	3	0
1.10.418.10	8	1
3.40.449.10	2	1
3.90.930.12	4	1
3.40.1050.10	3	0.666667
3.50.6.10	2	1
3.40.580.10	2	0
1.10.8.100	2	0
1.20.80.10	5	1
3.40.50.800	7	1
2.60.40.710	2	0
2.30.110.10	4	0.25
3.30.428.10	4	0.25
3.90.210.10	4	0
1.10.800.10	3	0.333333
1.10.630.10	9	1
1.10.460.10	2	1
3.90.148.10	2	1
1.10.290.10	2	0
2.60.40.720	2	0
3.30.497.10	10	0.6
3.40.50.670	2	0
2.60.130.10	3	0.333333
3.10.20.10	6	0.5
3.40.1370.10	2	0
3.30.70.870	2	1
3.10.330.10	4	1
1.20.1020.10	2	0
1.10.132.20	2	1
3.90.25.10	8	0.625
3.30.470.10	3	1
3.90.700.10	3	0
2.60.40.730	2	0.5
1.10.950.10	2	0
3.90.190.10	10	0.8
2.60.120.200	30	0.8
3.10.330.20	2	1
1.25.10.10	10	0.8
3.30.1120.10	4	0.5
3.30.470.20	14	0.428571
2.60.40.1070	3	0.666667
1.50.10.100	2	1
4.10.860.10	2	0
3.10.20.30	16	0.4375
3.90.190.20	5	0.6
1.10.400.10	2	0
3.40.50.5600	2	1
3.30.70.890	2	0
1.10.533.10	12	0.666667
1.10.230.10	4	0.75
3.30.30.10	13	0.769231
2.70.160.11	2	1
3.30.470.30	3	0
3.90.850.10	3	0
2.60.40.1080	2	0
3.60.110.10	3	1
3.30.70.100	10	0.8
3.60.10.10	4	0.75
2.60.120.220	2	0
3.10.100.10	24	0.958333
3.30.1440.10	2	0
1.20.5.170	2	0
2.40.290.10	2	0.5
3.30.1270.10	2	1
2.60.40.1230	2	0.5
3.30.30.20	2	0.5
2.60.40.1090	4	0
3.40.50.850	3	0
2.40.33.10	3	0.666667
3.40.1310.20	2	0
2.60.120.230	2	0
3.50.7.10	3	0
1.20.5.320	4	0.5
2.30.29.30	29	0.758621
3.40.120.10	4	0
3.40.228.10	4	1
2.60.220.10	3	0.666667
3.30.429.10	3	1
2.60.40.770	2	0.5
3.30.70.120	3	0
3.10.420.10	2	1
3.90.1170.20	2	1
1.10.606.10	3	0.666667
2.10.70.10	13	0.769231
1.10.569.10	2	1
2.170.130.10	4	1
3.40.309.10	5	0.4
3.30.390.10	9	0.888889
3.90.78.10	2	0
1.10.1070.11	2	1
3.30.365.10	14	0.785714
2.60.40.920	3	0.666667
3.90.280.10	2	0
2.30.38.10	3	1
3.90.1170.30	2	1
3.40.718.10	2	1
3.40.50.2300	23	0.652174
3.80.20.20	3	1
1.20.920.10	3	0
3.40.50.880	14	0.357143
2.60.40.790	4	0.5
2.60.175.10	2	0
3.90.1110.10	2	1
1.20.1260.10	6	0.833333
1.20.1090.10	3	0.333333
2.60.120.260	25	0.56
3.90.940.10	2	0
2.130.10.10	13	0.615385
3.30.390.30	7	0.571429
3.90.770.10	2	0.5
3.40.50.1370	5	1
1.20.200.10	5	0.8
3.40.930.10	2	1
3.40.1060.10	2	0
3.30.70.150	2	0
3.10.20.90	20	0.65
2.10.10.10	4	1
3.90.1170.50	4	1
1.10.150.20	19	0.315789
3.30.1360.10	3	0.333333
3.30.500.10	8	1
1.20.90.10	3	0.666667
3.40.50.1380	4	0
2.40.50.40	17	0.941176
3.20.19.10	2	0.5
1.10.640.10	2	0
1.10.470.10	2	0.5
1.10.615.10	6	0.833333
2.10.10.20	3	0
2.60.60.20	3	0.666667
1.10.275.10	6	0.5
3.30.1360.20	2	0
3.30.160.20	5	0.8
2.130.10.30	2	0
3.30.519.10	2	0
3.30.390.50	3	0.666667
3.40.1380.10	2	0
3.100.10.10	2	0
2.60.120.290	4	1
1.10.1160.10	2	0
1.10.790.10	2	0
3.40.1380.20	4	1
1.10.437.10	7	0.571429
3.40.190.10	44	0.840909
1.10.150.50	6	0.333333
3.30.1130.10	3	0.666667
3.30.1360.40	4	0.5
3.90.79.10	10	0.6
1.20.840.10	2	0
3.30.499.10	4	0
1.50.10.10	7	0.571429
3.90.1200.10	2	0
3.30.70.330	31	0.548387
2.30.39.10	15	0.666667
1.10.240.10	4	0
1.20.120.230	2	0
3.30.40.10	7	0.142857
1.10.150.60	3	0.333333
3.60.120.10	3	1
3.65.10.10	4	0.5
3.40.50.140	2	0
3.60.20.10	24	0.75
1.50.10.20	8	0.625
1.20.120.10	7	0.857143
3.40.850.10	4	0.75
3.10.110.10	6	0.666667
2.20.25.10	7	0.428571
3.30.1450.10	2	1
3.30.420.10	16	0.6875
1.20.990.10	3	0
1.10.60.10	3	0
2.60.40.200	3	0
3.30.160.60	4	0
3.40.50.150	37	0.702703
1.10.730.10	8	0.5
1.20.120.20	2	0
1.10.560.10	2	0
2.40.50.90	2	0
1.10.390.10	2	0
3.10.129.10	11	0.545455
1.10.150.80	2	1
3.30.1360.70	2	0
3.40.50.300	101	0.623762
3.40.50.1580	6	0.833333
3.30.160.70	2	1
2.110.10.10	5	1
4.10.470.10	9	0.777778
3.10.260.10	2	0
2.10.80.10	2	0.5
2.20.25.30	2	0
1.20.120.260	2	0
3.90.800.10	2	0
1.10.150.90	3	0.333333
3.30.1360.80	2	1
3.90.290.10	2	1
3.40.50.170	2	0.5
1.50.10.50	2	1
2.70.40.10	4	0.75
2.40.240.10	4	0.5
3.30.70.370	3	0
1.10.357.10	2	0
3.30.1050.10	2	1
3.30.420.40	12	0.5
2.60.40.230	2	0
3.30.70.520	2	0.5
1.10.287.110	4	0.25
3.40.80.10	3	0
3.30.890.10	3	0.333333
1.10.135.10	2	0
1.10.268.10	3	0.666667
1.25.40.120	2	1
3.90.950.10	2	1
3.20.10.10	3	1
1.20.210.10	2	1
4.10.410.10	6	0.666667
2.80.10.50	24	0.916667
1.20.1270.20	2	0
3.10.200.10	4	1
3.30.1370.10	7	0.571429
3.20.20.100	5	0.4
3.40.190.80	6	0.833333
3.90.400.10	2	1
3.90.230.10	4	0.75
3.60.21.10	7	0
1.10.455.10	2	0
1.20.120.70	2	0.5
1.10.10.200	2	0
3.20.20.110	3	0.333333
3.40.47.10	4	0.5
3.40.50.1910	2	0
1.20.5.50	4	0
3.10.40.10	2	0
3.60.90.10	2	1
3.40.50.1770	2	1
3.40.1390.10	2	0
1.20.190.10	2	1
3.10.180.10	13	0.692308
1.10.100.10	3	0
1.20.1270.40	2	1
1.20.120.80	2	1
3.30.830.10	11	0.909091
3.40.20.10	12	0.833333
3.90.70.10	8	0.5
3.50.50.60	36	0.75
1.10.196.10	3	0.333333
3.30.1370.30	2	1
3.90.45.10	3	0.666667
3.20.20.120	8	0.625
1.10.1170.10	5	0.4
3.30.465.10	4	1
3.90.550.10	14	0.785714
2.30.30.10	2	0
3.40.1390.20	2	1
3.40.710.10	11	0.818182
3.40.50.360	8	0.625
1.10.472.10	16	0.75
2.40.160.10	4	1
3.30.1310.10	2	1
3.10.20.240	3	0
3.30.1370.40	5	0.4
3.30.465.20	3	0
4.10.880.10	2	0
3.40.50.10150	2	0
1.20.58.60	8	1
2.60.40.420	33	0.636364
1.10.420.10	4	0.5
1.10.472.20	2	0
1.10.1660.10	2	0
1.10.225.10	4	0.5
1.10.1490.10	2	0
3.30.50.10	5	0.6
3.90.870.10	5	0.2
3.20.20.140	10	0.3
3.30.110.20	2	1
3.40.50.1000	8	0
3.40.50.1940	9	0.555556
1.20.58.70	3	0.333333
2.30.30.30	3	0
3.40.1160.10	2	0
2.60.40.290	3	0
3.40.532.10	2	0.5
3.10.120.10	6	0.666667
3.30.1460.10	4	0.75
3.90.10.10	10	0.3
1.10.439.10	2	0
1.10.1660.20	2	0
3.40.192.10	10	0.6
2.60.98.10	2	1
3.30.260.10	2	0
3.20.20.150	4	0
3.30.538.10	2	0
3.30.110.30	2	1
1.25.40.180	5	0.4
3.40.50.1010	6	0
1.10.45.10	2	0
3.40.50.1950	3	1
3.90.150.10	2	1
2.30.30.40	21	0.761905
1.10.375.10	3	0.666667
3.40.140.10	4	0.25
3.30.1460.20	3	0
2.40.100.10	2	1
3.30.70.590	2	0
3.20.80.10	3	1
1.20.58.90	2	0
2.30.30.50	3	0
2.10.90.10	12	0.75
3.30.920.10	2	0.5
1.10.1600.10	2	0
1.10.286.10	2	0
2.170.150.10	2	0
3.40.140.20	2	0
3.90.810.10	3	0
1.10.1090.10	2	0
2.40.70.10	18	0.833333
3.90.640.10	5	0.8
3.90.470.10	2	0
3.40.50.1970	4	0.75
3.40.800.10	2	1
3.40.630.10	11	0.818182
3.40.50.10190	6	0.5
3.40.605.10	6	0.5
3.40.50.9600	5	0.8
1.10.101.10	2	0
3.30.1060.10	2	0
3.30.750.24	2	1
1.10.10.10	80	0.6625
1.20.272.10	2	0
3.40.50.1980	18	0.5
1.10.510.10	21	0.761905
3.40.630.20	2	1
1.10.340.10	6	0.333333
2.30.30.70	5	0.4
1.10.1750.10	2	1
3.30.70.900	3	0
3.30.572.10	3	0.333333
3.30.200.20	37	0.702703
3.20.20.10	4	0.5
3.20.20.190	4	0.75
2.40.37.10	4	0.25
1.20.272.20	2	0
2.160.10.10	8	0.5
3.40.630.30	22	0.727273
2.70.50.30	2	0
3.30.1380.10	2	0
1.10.1200.10	5	0.6
1.20.85.10	5	0
2.30.140.10	4	0.75
2.40.10.10	64	0.65625
3.20.20.20	2	0
3.40.50.2000	13	0.307692
2.102.10.10	5	0.2
2.170.16.10	5	0.6
3.90.215.10	3	0.666667
3.40.50.720	115	0.713043
2.160.10.20	2	0.5
1.10.490.10	22	1
1.10.465.10	2	1
2.30.30.90	3	0
1.10.162.10	4	0.75
2.40.128.10	2	0.5
3.20.20.30	4	0
3.10.50.10	5	0.6
3.10.360.10	2	1
1.10.490.20	4	1
1.20.1050.10	21	0.904762
2.10.150.10	2	1
1.10.110.10	3	0
3.40.30.10	57	0.842105
1.10.1520.10	2	1
3.30.70.930	2	0
3.90.55.10	3	0
3.30.43.10	8	0.375
3.30.70.790	2	1
1.10.1200.30	4	0.75
3.90.730.10	5	1
2.40.128.20	20	0.85
3.70.10.10	4	1
3.20.20.40	2	0
3.40.50.2020	13	0.461538
3.40.50.1220	10	0.7
3.40.720.10	6	0.5
3.40.50.740	4	0
1.10.490.30	2	0
1.20.1280.50	3	1
2.60.20.10	7	0.857143
2.40.170.10	2	0.5
1.10.287.10	2	0
1.25.40.10	12	0.583333
3.30.386.10	2	0
1.10.10.60	38	0.710526
1.50.30.10	2	0
3.40.50.2030	5	0
1.10.405.10	3	0
1.20.1050.30	2	0
1.10.1670.10	4	0.25
2.40.170.20	4	0.75
1.25.40.20	10	0.8
1.10.287.20	2	1
1.20.50.20	2	0.5
3.20.20.60	9	0.444444
1.20.140.10	4	0.5
2.60.40.1140	2	0
3.10.50.40	13	0.846154
3.40.50.1240	4	0.25
3.60.15.10	4	0.75
3.40.1170.10	2	0
2.20.70.10	3	0
4.10.340.10	3	0.666667
3.10.130.10	5	1
3.40.91.10	2	0
3.90.20.10	4	0.5
3.10.105.10	2	1
2.60.20.30	4	0
3.30.60.20	2	0
2.40.128.50	2	1
3.20.20.70	46	0.695652
1.10.580.10	3	1
1.10.555.10	3	1
1.20.58.100	4	0.75
1.10.260.30	3	0.666667
2.60.40.680	2	1
3.40.91.20	2	0
2.40.110.10	2	0.5
2.10.109.10	4	0.75
1.10.287.40	2	0
3.30.60.30	6	0.666667
2.40.128.60	2	1
3.40.50.1400	6	0.5
3.20.20.80	48	0.729167
3.40.50.2060	2	1
3.10.450.10	5	1
3.40.50.920	4	0
3.30.930.10	14	0.571429
1.10.1610.10	2	1
1.10.599.10	2	1
1.10.260.40	9	0.111111
3.30.760.10	2	0
3.40.91.30	2	0
2.140.10.10	2	1
3.30.590.10	2	0
2.70.130.10	2	1
3.30.565.10	10	0.3
3.30.70.980	2	0.5
2.40.128.70	3	0.666667
3.40.1110.10	2	0
3.40.640.10	32	1
2.60.40.1170	2	0
3.40.470.10	4	0
2.40.260.10	2	0
3.40.50.790	3	1
3.90.56.10	4	0
3.30.210.10	3	0.666667
1.25.40.60	2	0
1.10.20.10	17	0.941176
2.60.120.170	3	0
2.60.40.1320	2	0
1.10.520.10	5	0.2
2.60.40.1180	21	0.761905
3.10.450.30	3	0
1.10.288.10	3	0
3.30.9.10	5	0.2
2.60.120.320	2	0
1.25.40.70	3	0.666667
2.60.120.180	2	0
3.40.1260.10	2	1
2.160.20.10	10	0.9
3.10.450.40	8	1
2.60.90.10	2	1
3.30.700.10	3	0.666667
3.30.1390.10	3	1
3.30.360.10	15	0.533333
3.30.505.10	17	0.823529
3.40.109.10	4	0.75
1.10.1040.10	8	0.375
3.30.190.10	3	1
2.60.120.330	3	0
1.25.40.80	3	0.666667
1.20.5.420	2	1
1.10.12.10	3	0
1.10.150.110	3	0
1.20.141.10	2	0
2.160.20.20	2	1
1.10.645.10	2	1
3.10.450.50	12	0.666667
3.40.50.960	4	0.5
3.30.1390.20	2	0
3.30.530.20	5	0.6
3.30.1010.10	2	0
3.30.190.20	2	0
2.60.120.340	2	1
1.25.40.90	4	0.5
3.30.379.10	3	0.666667
1.10.150.120	2	0
1.20.1060.10	3	0
1.10.120.10	2	1
3.40.50.970	15	0.666667
3.90.740.10	4	0.75
3.75.10.10	4	0.5
1.10.150.130	2	0.5
3.40.1030.10	3	0.666667
3.40.50.1460	5	0.8
3.40.390.10	12	0.166667
1.10.164.10	2	0
3.40.50.980	6	0.666667
2.40.155.10	2	1
3.30.300.10	6	0.333333
3.30.70.240	3	0
1.20.120.140	2	1
3.40.50.1470	2	1
1.10.1680.10	3	0
1.10.245.10	2	1
3.30.1330.20	2	0.5
3.40.50.9100	2	1
3.30.300.20	9	0.555556
3.30.70.250	2	0
2.120.10.10	5	1
2.30.42.10	29	0.758621
3.40.1350.10	4	0.25
1.20.150.10	2	1
4.10.520.10	4	0.75
3.10.310.10	3	0.666667
3.40.50.200	3	1
3.30.1330.30	5	0.8
3.30.70.20	17	0.235294
3.30.300.30	3	1
3.30.70.260	2	0
3.90.340.10	3	0.666667
1.20.120.160	3	0
1.10.760.10	28	0.607143
1.10.565.10	13	0.923077
3.90.209.20	2	1
1.10.8.10	10	0.8
3.30.1330.40	2	1
3.30.62.10	2	1
3.30.450.20	7	1
2.60.260.10	2	0
3.30.70.270	16	0.375
1.20.120.310	2	0
2.120.10.30	4	0.5
1.20.142.10	2	1
3.90.226.10	10	0.2
3.10.290.10	5	0.4
2.10.250.10	2	1
3.30.10.10	3	1
1.10.1280.10	2	0
3.30.450.30	2	1
3.90.830.10	2	0
3.30.70.420	2	0
3.90.660.10	2	0
1.20.120.320	2	0
2.20.20.10	3	0
2.30.30.100	11	0.818182
2.40.270.10	2	0.5
3.30.450.40	3	0.666667
1.10.30.10	7	0.571429
1.20.120.330	4	0
3.90.110.10	7	1
3.40.50.2600	10	0
1.10.530.10	7	0.428571
3.90.1150.10	31	0.870968
2.30.30.110	3	0.666667
2.60.40.150	8	0.375
2.10.77.10	2	0
1.20.960.20	2	0.5
3.30.450.50	2	0
total	4556	0.608209
