# Supplementary material for: Secondary structure spatial conformation footprint: a novel method for fast protein structure comparison and classification
Source: BMC Struct Biol. 2006 Jun 8;6:12. doi: 10.1186/1472-6807-6-12 (PMC1526735; doi:10.1186/1472-6807-6-12)
Supplement: Additional File 1 — SCOP 1.65 nearest neighbor classification. An Excel workbook that contains nearest neighbor classification accuracies. [file 1472-6807-6-12-S1.xls]

## Sheet: family SSEF
classification group	# members	accuracy
a.4.1.1	11	0.818182
c.55.3.5	9	1
c.23.1.1	14	0.785714
c.68.1.13	3	0
b.92.1.3	2	0
d.112.1.1	2	1
d.169.1.2	2	0
c.1.8.4	4	1
a.46.2.1	3	1
d.113.1.1	6	0.166667
d.169.1.3	2	0
d.58.1.2	2	0.5
c.55.4.1	3	0
c.1.8.5	13	0.923077
d.58.1.4	4	0.75
b.47.1.3	4	0
c.109.1.1	4	1
c.69.1.21	3	0.333333
c.69.1.22	2	0
b.113.1.1	4	1
a.156.1.2	3	1
d.115.1.1	3	1
a.47.2.1	4	0
b.1.2.1	47	0.744681
d.58.1.5	7	0.428571
c.55.5.1	2	1
b.36.1.3	2	0.5
c.1.9.6	3	1
c.80.1.3	3	0.666667
a.132.1.1	2	0.5
d.117.1.1	3	1
c.55.6.1	2	0.5
d.171.1.1	3	1
c.1.8.6	3	1
c.55.7.1	3	0.333333
a.133.1.2	3	1
c.33.1.2	3	0
d.118.1.1	3	0.666667
c.34.1.1	2	0.5
b.63.1.1	2	1
c.56.2.1	8	1
c.1.9.3	2	0.5
a.3.1.6	2	0
a.3.1.7	3	0
d.220.1.1	2	0
g.14.1.2	2	0
d.9.1.1	12	0.916667
d.120.1.1	4	0.75
b.64.1.1	2	0
c.1.10.1	11	0.636364
b.65.1.1	2	1
e.23.1.1	4	1
e.24.1.1	3	1
g.15.1.1	8	0.75
c.56.4.1	2	0.5
b.66.1.1	5	1
c.56.5.1	3	1
e.25.1.1	2	1
a.3.1.8	2	0
d.122.1.2	4	1
c.1.10.2	2	1
c.1.10.3	3	1
d.211.2.1	2	0
c.1.10.4	2	0.5
b.8.1.1	2	1
g.15.1.2	2	0
d.122.1.3	4	0.25
c.37.1.1	21	0.761905
b.68.1.1	8	0.75
b.121.5.1	3	0
a.4.12.2	2	0.5
f.1.1.1	2	1
d.124.1.1	6	1
d.58.32.1	2	1
c.2.1.8	2	0
b.34.13.2	4	0.25
c.69.1.7	2	0
c.3.1.1	3	0
c.37.1.2	3	0.666667
d.224.1.1	2	1
d.58.5.2	2	1
f.1.3.1	3	1
d.58.33.1	2	0
f.1.4.1	5	0.6
d.58.34.1	2	0
c.69.1.8	2	1
c.3.1.2	11	0.818182
a.138.1.1	8	0.625
d.10.1.3	2	0
b.69.2.1	2	1
c.37.1.5	4	0.75
b.69.4.1	10	0.8
d.218.1.4	2	1
d.58.35.1	2	0
d.58.36.1	2	0
c.69.1.10	3	0.666667
c.69.1.11	3	0.333333
d.11.1.1	2	1
c.37.1.6	2	0
d.58.26.3	2	0
d.59.1.1	2	0
d.58.35.3	2	0
c.69.1.12	2	0
d.12.1.1	2	1
c.3.1.3	2	1
c.3.1.4	5	0.8
c.37.1.8	27	0.888889
d.13.1.1	2	0
b.70.1.1	3	1
d.66.1.4	2	0
c.69.1.13	2	0
b.40.2.1	6	0.666667
c.3.1.5	28	0.964286
c.69.1.14	2	1
d.58.44.1	4	0
f.19.1.1	2	0.5
c.69.1.17	4	0.5
b.40.2.2	8	0.75
b.121.3.1	2	1
d.142.2.3	2	1
d.79.3.3	2	0
d.143.1.1	2	0
d.64.1.1	2	0
c.47.1.10	11	0.909091
d.21.1.1	2	0.5
b.18.1.9	2	1
g.44.1.1	6	0.333333
d.22.1.1	2	0.5
b.11.1.1	6	0.833333
c.69.1.18	3	0.333333
c.4.1.1	4	0.75
b.18.1.13	3	0.666667
c.4.1.2	2	1
a.26.1.3	7	0.428571
d.24.1.1	3	0
c.48.1.1	3	0.333333
c.48.1.2	2	1
b.40.3.1	2	0
c.5.1.1	3	0.333333
b.1.10.2	2	1
d.67.2.1	2	0
d.26.1.1	12	0.75
c.70.1.1	2	1
c.49.1.1	4	1
b.40.4.1	5	0.8
c.6.1.1	3	1
c.71.1.1	9	1
b.40.4.2	3	0
a.27.1.1	9	0.555556
c.49.2.1	2	0
c.14.1.4	4	1
b.40.4.3	17	0
b.34.9.2	2	0
f.36.1.1	2	0.5
g.49.1.1	2	0
b.6.2.1	2	0
b.82.3.2	6	0.833333
a.28.1.1	4	0
c.50.1.1	2	1
d.26.3.1	7	0.857143
a.4.5.28	7	0.857143
c.51.1.1	8	1
d.218.1.2	3	1
b.40.4.4	4	0.5
d.1.1.2	2	0
d.92.1.5	3	1
c.95.1.1	12	0.916667
b.43.4.2	9	1
b.40.4.5	18	0.277778
d.1.1.4	2	1
a.77.1.2	6	0.5
a.77.1.3	4	0.5
b.2.5.3	3	0.666667
g.3.7.2	9	0.444444
b.18.1.14	4	1
f.13.1.1	3	0.666667
d.92.1.12	2	1
c.95.1.2	2	0
a.28.3.1	3	0.333333
b.6.1.4	2	0
b.84.1.1	7	0.714286
d.145.1.1	3	0.333333
c.51.4.1	2	1
a.177.1.1	4	0
b.106.1.1	2	0
f.14.1.1	4	0
b.107.1.1	2	0
d.145.1.2	2	0
a.24.13.1	3	0.666667
d.145.1.3	3	1
c.97.1.1	3	0.333333
d.31.1.1	4	0.25
b.84.2.1	4	0
a.110.1.1	2	1
b.61.4.1	2	0.5
d.110.4.1	2	0.5
a.29.2.1	5	0.6
d.38.1.5	2	0.5
d.146.1.1	2	0
d.32.1.1	2	0
d.32.1.2	4	0.5
c.52.1.7	2	1
a.111.1.2	2	0.5
d.92.2.1	3	1
a.4.1.2	5	0.6
b.47.1.4	4	0
d.93.1.1	18	0.888889
a.113.1.1	2	0
c.23.4.1	2	0.5
a.4.1.3	3	0.666667
c.23.5.1	5	1
b.49.1.1	2	1
g.3.7.4	3	0
d.58.3.2	2	0
d.2.1.2	3	0.666667
a.4.1.5	2	0
b.85.4.1	4	1
a.5.2.4	2	0
d.174.1.1	2	1
g.3.7.5	5	0.8
f.21.2.2	4	0.25
a.116.1.1	3	1
d.136.1.2	2	0.5
a.4.1.6	2	0
a.4.1.7	4	0
b.50.1.1	5	0.8
a.4.1.8	3	1
b.86.1.2	3	0
b.1.3.1	2	0
d.175.1.1	2	0
a.52.1.1	3	0
b.1.4.1	3	0
a.158.1.1	3	0.666667
a.116.1.2	2	1
a.77.1.4	2	0
g.3.9.1	4	0.25
a.52.1.2	2	0
a.4.1.9	3	0.666667
d.58.7.1	19	0.578947
d.2.1.3	2	1
c.23.6.1	4	0.25
a.4.2.1	2	1
b.50.1.2	8	1
d.58.48.1	2	1
d.198.1.1	4	0.75
b.1.5.1	8	0.5
c.58.1.5	3	1
d.177.1.1	4	1
b.1.6.1	5	0
d.178.1.1	2	1
a.118.1.1	4	0.75
g.3.11.1	10	0.3
d.94.1.1	3	1
d.2.1.6	2	0
a.4.3.1	3	0
d.58.49.1	2	1
d.2.1.7	2	0
d.198.2.1	3	0.666667
b.1.7.1	2	0
d.179.1.1	2	1
c.56.5.4	5	0.6
a.118.1.2	5	0.2
c.23.9.1	2	0
a.4.5.1	2	1
c.1.11.2	7	0.428571
b.1.8.1	3	0.333333
c.98.2.1	2	1
a.55.1.1	4	0.75
d.181.1.1	2	1
a.4.5.3	2	1
c.57.1.1	3	0.666667
d.58.8.1	3	0
a.4.5.4	3	0
b.51.1.1	4	0.75
c.10.2.7	2	0.5
g.17.1.1	2	0
c.15.1.4	2	0
g.17.1.2	3	0.333333
a.56.1.1	3	0
b.43.4.3	4	0.5
b.1.10.1	2	0
c.58.1.1	5	1
d.58.9.1	3	0.333333
c.23.12.1	7	0.714286
d.126.1.1	2	1
d.126.1.2	2	1
b.1.11.1	3	1
e.1.1.1	6	1
c.58.1.2	3	1
d.58.10.1	2	1
c.1.12.5	2	1
c.23.12.2	2	1
b.52.2.2	5	1
b.1.11.2	2	0
d.127.1.1	5	1
g.17.1.4	3	0
c.108.1.10	2	1
b.2.3.4	2	0
d.58.11.1	4	0.75
b.1.13.1	2	0
c.59.1.1	5	1
d.58.12.1	2	0
c.114.1.1	2	1
a.138.1.3	8	0.25
d.201.1.1	3	0.333333
a.24.17.1	2	0
c.35.1.2	2	0
g.18.1.1	18	0.611111
b.1.14.1	6	0
d.128.1.2	2	1
a.60.1.1	2	0
a.60.1.2	4	0.5
c.1.14.1	3	1
c.60.1.1	2	0.5
b.1.1.1	32	0.8125
b.2.2.1	2	0
d.13.1.2	2	0
d.129.1.1	3	1
a.60.2.1	2	0
c.60.1.3	3	0.333333
c.1.15.3	2	0.5
d.14.1.1	4	0.25
b.2.2.2	4	0.5
d.129.1.2	2	0
a.60.3.1	2	0.5
d.129.2.1	2	0
c.61.1.1	15	0.933333
b.18.1.20	2	0
d.14.1.2	2	1
d.14.1.3	4	0
g.22.1.1	3	0
d.129.3.2	3	1
d.14.1.4	2	1
c.1.16.1	2	1
d.225.1.1	2	0
a.10.1.1	3	0
d.14.1.5	6	0.833333
d.130.1.1	3	0.333333
d.15.1.1	6	0.333333
c.1.17.1	2	1
c.61.1.2	2	0
c.1.18.2	2	1
c.100.1.1	2	0.5
c.101.1.1	2	1
f.4.1.1	3	0.333333
d.131.1.1	3	0.333333
d.131.1.2	10	0.8
g.24.1.1	4	0
a.11.1.1	2	1
c.37.1.9	4	1
c.37.1.15	2	0
d.92.2.2	2	0
a.11.2.1	3	0.333333
f.4.3.1	4	1
d.15.1.2	2	0
c.37.1.10	11	0.545455
d.15.1.4	2	0
d.110.4.2	2	1
b.12.1.1	2	0
f.4.3.2	2	1
d.108.1.4	2	0
f.4.3.3	4	1
d.68.2.2	2	1
d.15.1.5	4	0.75
b.121.4.1	10	1
b.121.4.2	7	0.428571
b.121.4.5	2	1
d.109.2.1	2	1
d.212.1.1	2	0
c.72.1.1	5	1
c.37.1.11	11	0.545455
b.121.4.6	2	1
d.15.2.1	3	0
b.121.4.7	6	1
b.121.5.2	2	0.5
b.121.6.1	2	0
g.50.1.1	2	0
f.6.1.1	2	0.5
b.121.1.1	2	0
b.121.1.2	2	0
c.72.1.2	2	0
c.72.2.1	5	0.8
f.7.1.1	3	0
b.121.7.1	3	0.666667
d.15.3.2	2	0
c.37.1.12	11	0.909091
b.121.2.1	2	0
g.51.1.1	2	0
b.121.2.2	2	0
a.79.1.1	2	1
d.15.4.1	7	0.857143
a.4.13.2	3	0
a.80.1.1	4	0.25
g.52.1.1	4	1
d.73.1.1	2	0
b.15.1.1	2	0
c.74.1.1	3	1
a.19.1.1	2	0
b.40.4.6	5	0
b.30.5.4	2	1
g.53.1.1	2	0
d.185.1.1	11	1
a.83.1.1	2	0
d.74.2.1	2	1
c.98.1.1	2	1
c.76.1.1	2	1
b.17.1.1	2	0.5
c.76.1.2	3	1
d.74.3.1	2	0
a.21.1.1	7	1
b.40.4.7	4	0
b.49.2.3	2	0.5
b.69.2.2	2	1
b.34.10.1	2	0
d.169.1.6	2	1
d.32.1.3	8	0.875
c.52.1.18	2	1
a.20.1.2	2	0
d.74.4.1	2	0
b.18.1.1	2	0.5
c.77.1.1	3	1
b.40.5.1	2	0
b.121.2.3	2	0
b.122.1.1	2	0
b.36.1.4	3	0
b.38.1.2	2	1
d.150.1.1	2	0.5
a.85.1.1	2	1
b.18.1.2	2	0
d.75.2.1	2	1
b.18.1.3	3	0.666667
a.86.1.1	3	0.666667
c.78.1.1	7	1
b.40.6.1	2	1
a.1.1.1	4	1
b.40.6.2	3	0.333333
b.40.6.3	3	0
d.151.1.1	3	1
a.87.1.1	6	0.166667
d.77.1.1	2	0
a.1.1.2	19	1
c.78.2.1	4	0
b.40.7.1	2	1
c.79.1.1	7	0.857143
b.41.1.1	2	0.5
a.35.1.1	2	0
d.37.1.1	3	1
d.153.1.1	6	1
a.35.1.2	5	0.4
d.38.1.1	2	0.5
d.79.1.1	2	1
b.42.1.1	3	0
c.80.1.1	2	1
b.80.5.1	2	0
a.89.1.1	2	1
d.38.1.3	2	0.5
b.87.1.1	3	0
b.42.1.2	2	0.5
b.34.11.1	2	0
d.153.1.4	17	1
a.4.5.29	2	0.5
a.35.1.5	2	1
d.40.1.1	3	1
a.91.1.1	6	1
b.42.2.1	5	0.8
d.95.2.1	4	0.5
a.4.5.31	2	0
a.36.1.1	2	0
d.41.1.1	4	0.75
b.42.3.1	2	0
b.42.4.1	3	0.666667
b.34.6.2	3	0.666667
d.95.2.2	4	0.25
a.7.7.1	2	0
a.37.1.1	2	0
b.91.1.1	2	1
d.41.2.1	3	0.666667
b.42.4.2	3	0.666667
d.96.1.1	2	1
d.211.1.1	10	0.9
d.157.1.1	6	1
d.96.1.3	2	1
d.41.3.1	2	1
b.93.1.1	2	0
d.96.1.4	2	1
g.3.11.4	2	0
a.4.5.10	3	0.666667
a.4.5.11	2	0
c.1.1.1	3	0.666667
a.39.1.2	6	0.5
d.42.1.1	4	0.5
f.24.1.1	3	1
b.122.1.3	2	1
a.118.3.1	2	1
g.3.13.1	2	0
a.4.5.12	3	0
c.23.13.1	2	0
b.52.2.3	4	1
c.1.2.1	2	0
f.25.1.1	2	0
a.4.5.14	2	1
e.8.1.5	2	1
c.23.16.1	9	1
b.53.1.1	2	0
c.1.2.3	4	0.75
e.3.1.1	15	1
f.17.2.1	2	0
a.118.6.1	2	1
e.29.1.1	2	0
d.101.1.1	2	0
c.23.16.2	2	0
a.4.5.17	2	0
c.1.2.4	7	1
e.29.1.2	2	0
a.118.8.1	10	0.9
a.4.5.19	2	0.5
b.55.1.1	16	0.6875
a.4.5.20	2	0
a.4.5.21	3	0.666667
c.1.4.1	11	0.818182
c.43.1.3	2	0.5
b.2.3.2	5	0
f.26.1.1	2	1
a.60.6.1	2	1
g.4.1.1	2	0
a.60.7.1	3	0
d.104.1.1	14	0.857143
a.118.9.2	3	1
c.25.1.1	5	0.2
d.58.38.1	2	1
c.116.1.1	3	1
e.4.1.1	2	1
e.5.1.1	3	1
b.55.1.2	6	0.666667
c.25.1.2	2	0.5
c.55.1.6	2	0
d.58.35.2	2	0
c.43.1.2	2	0
c.62.1.1	6	0.833333
a.60.9.1	3	0
b.82.6.1	2	0.5
e.6.1.1	4	1
a.4.5.24	2	0
c.1.19.1	2	1
a.4.5.25	2	0
c.25.1.4	2	0.5
b.55.1.4	3	0.666667
c.62.1.2	2	0
e.7.1.1	7	1
a.6.1.7	3	0
c.1.20.1	2	0.5
c.25.1.5	2	0
a.4.6.1	4	1
a.121.1.1	3	1
c.1.21.1	2	1
c.26.1.1	17	1
b.55.1.5	3	0
d.79.5.1	2	1
g.27.1.1	3	0
c.65.1.1	3	1
c.1.22.1	2	1
b.56.1.1	2	0
a.71.2.1	2	1
d.92.1.14	2	0.5
b.3.1.1	3	0.666667
e.8.1.1	4	1
a.63.1.1	2	0.5
c.2.1.1	10	1
b.57.1.1	3	1
c.26.1.3	6	0.666667
d.206.1.1	2	0.5
a.64.1.1	3	0.666667
e.8.1.2	2	0
b.30.5.2	4	1
e.8.1.4	4	0.25
a.65.1.1	3	0.666667
b.3.5.1	2	1
c.66.1.7	3	1
c.2.1.2	35	1
b.31.1.1	2	0
a.24.15.1	2	1
b.3.6.1	3	0
b.33.1.1	6	0.5
a.29.5.1	2	0
g.35.1.1	3	0
d.15.4.2	9	0.444444
b.4.1.1	2	0
a.66.1.1	2	0.5
c.66.1.11	3	1
g.37.1.1	3	0.666667
c.37.1.14	2	0
d.15.5.1	4	0
b.34.1.2	2	0.5
c.67.1.1	9	0.888889
b.34.2.1	22	0.636364
c.63.1.2	3	1
c.63.1.3	2	0.5
a.22.1.1	4	0
d.15.6.1	8	1
c.39.1.1	2	1
c.1.12.7	4	1
b.18.1.5	2	0
a.172.1.1	2	1
a.22.1.2	2	0
c.41.1.1	3	1
c.66.1.12	2	1
a.173.1.1	2	0.5
b.19.1.1	3	0.666667
a.4.5.34	2	0
a.22.1.3	8	0.5
b.71.1.1	24	0.625
c.36.1.5	5	0.8
d.15.7.1	2	1
e.39.1.1	2	1
a.149.1.1	2	0
b.19.1.2	2	1
a.4.5.35	4	0
c.80.1.2	2	1
d.79.2.1	4	0.75
c.81.1.1	5	1
c.41.1.2	2	0.5
c.36.1.6	2	0.5
c.42.1.1	2	1
b.34.3.1	3	0.666667
b.21.1.1	2	0
d.79.3.1	4	0.75
d.16.1.1	4	0.5
c.36.1.7	3	0
d.16.1.2	2	0
c.43.1.1	3	1
c.36.1.9	6	1
f.35.1.1	2	0
b.22.1.1	7	0.714286
c.82.1.1	6	1
d.16.1.3	4	1
b.72.1.1	5	0.8
c.44.1.1	2	1
a.93.1.1	4	0.5
d.80.1.1	2	0.5
b.23.1.1	5	1
c.83.1.1	2	1
d.80.1.3	3	1
d.16.1.5	3	1
c.84.1.1	6	0.833333
c.36.1.10	2	1
a.24.3.2	5	0.4
b.72.2.1	3	0.666667
d.16.1.6	2	0
c.36.1.11	2	0.5
b.24.1.1	5	1
c.106.1.1	2	1
d.81.1.1	4	0.75
b.42.5.1	4	0
c.86.1.1	2	1
a.1.1.3	5	1
c.8.2.1	2	1
b.74.1.1	4	1
a.24.5.1	2	0
c.66.1.24	2	0.5
c.66.1.25	2	0
c.66.1.26	3	1
d.159.1.1	2	1
a.142.1.1	2	1
d.42.1.2	3	1
b.26.1.2	4	0
d.81.1.2	2	0
c.91.1.2	2	0.5
d.81.1.3	6	0.5
a.1.2.1	3	1
g.59.1.1	2	0
d.159.1.3	3	1
d.43.1.1	3	0.666667
d.160.1.1	2	0
a.96.1.2	3	0.666667
a.96.1.3	2	0.5
d.81.1.5	3	0.666667
c.8.5.2	2	0.5
b.43.4.1	3	1
b.77.2.1	3	0
a.39.1.5	15	0.533333
d.161.1.1	3	1
d.44.1.1	3	1
d.162.1.1	11	1
a.2.3.1	5	0
d.82.2.1	2	1
c.89.1.1	2	0.5
c.10.1.1	3	0.666667
b.43.3.1	8	0.625
a.39.1.8	3	0.666667
a.99.1.1	3	1
d.83.1.1	2	0.5
c.111.1.2	2	0
c.91.1.1	2	1
c.10.2.1	3	1
a.100.1.1	2	1
a.100.1.2	2	0.5
a.2.5.1	2	0
b.44.1.1	3	0.333333
c.108.1.4	2	1
b.118.1.1	2	1
d.163.1.1	5	0.8
a.144.1.1	3	0
a.100.1.4	2	0
c.1.5.1	3	1
c.10.2.5	6	0.5
b.45.1.1	2	0
g.7.1.1	7	1
b.1.1.3	7	0.714286
d.163.1.2	2	0.5
a.39.1.6	3	0
c.1.6.1	3	0.333333
d.49.1.1	2	0.5
a.39.1.7	5	0
c.12.1.1	2	0
d.50.1.1	5	1
b.45.1.2	2	0.5
d.105.1.1	2	1
d.165.1.1	8	0.875
d.106.1.1	2	1
b.1.1.4	46	0.565217
c.1.7.1	7	0.857143
c.13.2.1	2	0.5
b.47.1.1	7	0.285714
f.27.1.1	2	0.5
a.4.6.2	4	1
a.123.1.1	14	1
a.39.2.1	2	0
c.120.1.2	4	0.25
c.1.8.1	23	0.782609
f.28.1.1	2	0.5
c.37.1.16	2	0
d.108.1.1	13	1
a.39.3.1	2	0
d.51.1.1	7	0.857143
a.40.1.1	5	1
c.53.2.1	4	0.75
d.3.1.1	9	0.777778
c.26.2.1	6	0.833333
b.58.1.1	3	0.666667
d.108.1.2	2	0
a.41.1.1	2	1
c.55.1.1	11	0.909091
c.1.8.8	2	1
g.7.1.3	3	0
a.5.1.1	3	0.333333
d.109.1.1	7	0.857143
a.124.1.1	2	1
a.5.2.1	2	0
c.26.3.1	2	0
b.60.1.1	15	0.933333
c.27.1.1	3	1
d.122.1.4	2	0.5
g.8.1.1	6	0.666667
d.109.1.2	5	1
d.68.5.1	3	0.666667
c.55.1.2	2	0
c.28.1.1	4	0.75
c.55.1.3	4	0.75
c.55.1.4	2	0
c.1.8.3	19	0.684211
d.136.1.3	2	0
e.10.1.1	3	0.333333
a.126.1.1	6	0.833333
d.110.1.1	3	1
a.127.1.1	5	1
c.26.2.3	5	1
a.6.1.1	2	1
c.26.2.4	2	1
c.55.2.1	2	1
d.208.1.1	2	0.5
c.55.3.1	4	0.5
c.117.1.1	3	1
e.11.1.1	2	1
b.6.1.1	10	0.7
a.60.12.1	2	0
c.2.1.9	4	1
g.8.1.2	3	0
d.110.2.1	3	0
a.6.1.3	2	0.5
c.30.1.1	5	1
d.3.1.5	2	1
a.7.1.1	6	0
b.60.1.2	7	1
d.3.1.6	2	1
g.9.1.1	10	0.4
c.15.1.3	2	0
a.69.1.1	2	0
d.3.1.7	2	0
c.30.1.2	3	0
d.111.1.1	2	0
a.7.3.1	5	0.8
d.58.16.1	2	0.5
c.67.1.3	14	0.857143
a.69.2.1	2	0
c.2.1.3	16	0.375
d.58.17.1	10	0.3
a.128.1.3	2	1
a.128.1.4	2	0
a.7.5.1	2	0
e.17.1.1	4	1
c.67.1.4	12	0.75
c.26.1.5	2	1
d.5.1.1	4	1
c.31.1.3	6	0.666667
b.61.1.1	2	1
d.210.1.1	2	1
b.6.1.2	3	0.666667
e.18.1.1	2	1
d.58.18.2	2	0.5
a.73.1.1	3	0.666667
c.31.1.5	2	0
b.61.2.1	2	1
b.61.3.1	2	1
b.6.1.3	23	0.913043
d.58.19.1	3	0.333333
d.58.20.1	2	0
a.74.1.1	11	0.636364
c.2.1.4	9	0.888889
c.32.1.1	2	0
d.6.1.1	2	0
b.62.1.1	2	0.5
a.174.1.1	2	1
b.7.1.1	6	0.5
c.108.1.1	2	1
b.34.4.4	2	1
a.74.1.2	4	0.75
d.58.23.1	2	0
a.74.1.3	2	0
b.34.5.1	2	0
c.2.1.5	11	1
e.22.1.2	2	1
a.29.3.2	2	0
g.39.1.3	5	0.4
b.7.1.2	4	0.75
b.34.5.2	2	1
a.75.1.1	2	1
b.34.5.3	2	1
d.133.1.1	3	1
c.45.1.1	7	0.857143
a.76.1.1	2	0
b.7.2.1	3	0.333333
d.17.1.2	3	0
c.68.1.5	2	0
c.45.1.2	7	0.857143
d.58.28.1	2	0
b.34.7.1	2	1
c.2.1.6	12	0.916667
d.134.1.1	2	0.5
d.17.2.1	8	0.875
d.58.29.1	3	1
b.35.1.1	2	0
c.69.1.1	5	1
b.35.1.2	9	1
a.153.1.1	2	0
b.1.1.2	24	0.833333
b.1.18.16	2	0
a.29.3.1	2	0
c.46.1.1	2	0
c.46.1.2	4	1
c.2.1.7	14	0.857143
c.69.1.2	5	1
a.93.1.3	2	0.5
d.137.1.1	3	0.333333
d.17.4.2	5	0.6
d.17.4.3	2	0
d.58.31.2	2	1
c.47.1.1	10	0.7
c.69.1.5	3	1
b.36.1.1	14	0.928571
b.29.1.1	4	0.5
a.24.9.1	4	0
b.1.20.1	2	0
g.41.3.1	4	0
d.140.1.1	2	1
c.47.1.2	6	1
a.118.1.10	2	1
g.41.3.2	2	0
d.141.1.1	4	1
b.2.8.1	2	1
a.24.11.1	3	0.666667
g.41.3.3	2	0
d.19.1.1	15	1
c.47.1.3	3	0
b.37.1.1	2	0
b.29.1.2	3	0
d.15.2.2	2	0
d.142.1.1	4	1
c.92.1.1	2	1
a.25.1.1	8	0.625
d.85.1.1	3	1
d.142.1.2	6	1
c.47.1.5	16	0.9375
b.80.1.1	4	0.75
b.38.1.1	8	0.625
b.29.1.3	5	1
g.3.1.1	2	1
c.92.2.2	3	0.666667
a.25.1.2	7	0.714286
d.86.1.1	2	1
c.92.2.3	4	1
b.80.1.3	4	0.25
b.39.1.1	2	1
b.1.15.1	4	0
b.29.1.4	6	0.666667
d.87.1.1	10	0.9
d.142.1.4	2	1
a.102.1.1	2	0.5
c.93.1.1	13	1
d.142.1.6	2	1
a.26.1.1	10	0.5
d.68.3.3	3	0
d.110.3.6	2	1
d.144.1.7	25	1
b.80.1.5	2	1
a.102.1.2	6	0.666667
a.2.11.1	4	0.5
b.29.1.6	2	1
d.142.2.1	2	1
d.20.1.1	7	1
a.146.1.1	2	1
c.14.1.2	3	0.666667
a.102.2.1	3	1
b.29.1.8	2	0
c.14.1.3	7	1
d.189.1.1	3	0.666667
d.87.2.1	3	1
a.3.1.1	17	0.588235
a.26.1.2	9	0.666667
b.81.1.3	3	0.666667
a.102.3.2	4	0.75
c.94.1.1	24	0.958333
b.29.1.11	5	0.8
d.88.1.1	2	0
b.47.1.2	18	1
b.81.1.4	2	1
d.14.1.7	2	0
b.85.7.1	3	0.333333
d.166.1.1	8	0.875
a.102.4.1	2	0.5
a.102.4.2	2	0
c.37.1.19	13	0.769231
c.37.1.20	14	0.928571
a.102.4.3	2	0.5
d.52.1.1	2	0
c.16.1.1	3	0.666667
b.82.1.1	2	0.5
b.82.1.2	6	0.333333
a.102.4.4	2	1
g.3.6.2	3	0.333333
d.90.1.1	4	1
d.52.3.1	4	0.75
b.1.18.1	3	0.666667
d.185.1.2	2	1
a.103.1.1	3	1
b.30.2.1	4	1
b.82.2.1	3	0.666667
d.167.1.1	4	1
b.1.18.2	13	0.230769
b.1.18.3	2	0.5
b.1.18.4	2	0
d.168.1.1	4	0.75
b.1.18.7	2	0
b.1.18.8	2	0
a.104.1.1	13	1
b.1.18.9	4	0.75
d.54.1.1	8	0.75
c.18.1.2	2	0
c.94.1.2	3	0.666667
b.92.1.6	2	0
b.1.18.10	2	0
a.44.1.1	2	1
b.1.18.11	2	0.5
b.1.18.14	3	0.666667
d.169.1.1	19	0.947368
a.45.1.1	22	0.909091
d.92.1.2	2	1
g.3.7.1	3	0.666667
c.19.1.1	2	1
d.21.1.2	2	0
d.55.1.1	2	1
a.105.1.1	2	0
a.3.1.4	5	0.4
c.55.3.2	2	0
a.3.1.5	2	0
d.233.1.1	2	1
c.22.1.1	2	1
c.66.1.17	2	1
total	4114	0.653622

## Sheet: family LFF
classification group	# members	accuracy
a.4.1.1	11	0.727273
c.55.3.5	9	0.222222
c.23.1.1	14	1
c.68.1.13	3	0.333333
b.92.1.3	2	1
d.112.1.1	2	1
d.169.1.2	2	0
c.1.8.4	4	1
a.46.2.1	3	1
d.113.1.1	6	0.666667
d.169.1.3	2	0
d.58.1.2	2	0.5
c.55.4.1	3	0.333333
c.1.8.5	13	0.846154
d.58.1.4	4	0
b.47.1.3	4	0.5
c.109.1.1	4	0.75
c.69.1.21	3	0
c.69.1.22	2	0
b.113.1.1	4	1
a.156.1.2	3	0.666667
d.115.1.1	3	0
a.47.2.1	4	0
b.1.2.1	47	0.765957
d.58.1.5	7	0.285714
c.55.5.1	2	1
b.36.1.3	2	0
c.1.9.6	3	1
c.80.1.3	3	0.666667
a.132.1.1	2	1
d.117.1.1	3	0.666667
c.55.6.1	2	0
d.171.1.1	3	1
c.1.8.6	3	0.666667
c.55.7.1	3	0
a.133.1.2	3	1
c.33.1.2	3	0.333333
d.118.1.1	3	0
c.34.1.1	2	1
b.63.1.1	2	1
c.56.2.1	8	0.875
c.1.9.3	2	0.5
a.3.1.6	2	0.5
a.3.1.7	3	0.666667
d.220.1.1	2	0
g.14.1.2	2	0
d.9.1.1	12	1
d.120.1.1	4	1
b.64.1.1	2	0
c.1.10.1	11	0.636364
b.65.1.1	2	0
e.23.1.1	4	1
e.24.1.1	3	0.666667
g.15.1.1	8	0.875
c.56.4.1	2	1
b.66.1.1	5	1
c.56.5.1	3	1
e.25.1.1	2	1
a.3.1.8	2	0
d.122.1.2	4	0.75
c.1.10.2	2	0
c.1.10.3	3	1
d.211.2.1	2	1
c.1.10.4	2	0
b.8.1.1	2	1
g.15.1.2	2	0
d.122.1.3	4	0
c.37.1.1	21	0.761905
b.68.1.1	8	1
b.121.5.1	3	0.666667
a.4.12.2	2	1
f.1.1.1	2	0
d.124.1.1	6	0.833333
d.58.32.1	2	1
c.2.1.8	2	0
b.34.13.2	4	0
c.69.1.7	2	0
c.3.1.1	3	0.333333
c.37.1.2	3	1
d.224.1.1	2	1
d.58.5.2	2	1
f.1.3.1	3	1
d.58.33.1	2	0
f.1.4.1	5	0.2
d.58.34.1	2	0
c.69.1.8	2	0
c.3.1.2	11	0.636364
a.138.1.1	8	0.75
d.10.1.3	2	0
b.69.2.1	2	1
c.37.1.5	4	0.75
b.69.4.1	10	1
d.218.1.4	2	0
d.58.35.1	2	0
d.58.36.1	2	0
c.69.1.10	3	0.333333
c.69.1.11	3	0
d.11.1.1	2	1
c.37.1.6	2	0
d.58.26.3	2	0
d.59.1.1	2	0
d.58.35.3	2	0
c.69.1.12	2	1
d.12.1.1	2	0.5
c.3.1.3	2	1
c.3.1.4	5	1
c.37.1.8	27	0.592593
d.13.1.1	2	0.5
b.70.1.1	3	1
d.66.1.4	2	0
c.69.1.13	2	0
b.40.2.1	6	0.5
c.3.1.5	28	0.964286
c.69.1.14	2	1
d.58.44.1	4	0.5
f.19.1.1	2	1
c.69.1.17	4	0.5
b.40.2.2	8	0.875
b.121.3.1	2	0
d.142.2.3	2	1
d.79.3.3	2	0
d.143.1.1	2	0
d.64.1.1	2	0
c.47.1.10	11	0.727273
d.21.1.1	2	0
b.18.1.9	2	1
g.44.1.1	6	1
d.22.1.1	2	1
b.11.1.1	6	1
c.69.1.18	3	0
c.4.1.1	4	0.75
b.18.1.13	3	0.666667
c.4.1.2	2	0.5
a.26.1.3	7	0.857143
d.24.1.1	3	0
c.48.1.1	3	0.666667
c.48.1.2	2	1
b.40.3.1	2	0
c.5.1.1	3	1
b.1.10.2	2	0.5
d.67.2.1	2	0
d.26.1.1	12	0.75
c.70.1.1	2	1
c.49.1.1	4	1
b.40.4.1	5	0.6
c.6.1.1	3	1
c.71.1.1	9	1
b.40.4.2	3	1
a.27.1.1	9	0.444444
c.49.2.1	2	0
c.14.1.4	4	0.75
b.40.4.3	17	0.470588
b.34.9.2	2	1
f.36.1.1	2	1
g.49.1.1	2	0
b.6.2.1	2	0
b.82.3.2	6	1
a.28.1.1	4	0.25
c.50.1.1	2	0
d.26.3.1	7	0.714286
a.4.5.28	7	0.857143
c.51.1.1	8	1
d.218.1.2	3	0.666667
b.40.4.4	4	0.75
d.1.1.2	2	0
d.92.1.5	3	1
c.95.1.1	12	0.916667
b.43.4.2	9	0.888889
b.40.4.5	18	0.277778
d.1.1.4	2	0.5
a.77.1.2	6	0.333333
a.77.1.3	4	0.75
b.2.5.3	3	0.666667
g.3.7.2	9	0.777778
b.18.1.14	4	1
f.13.1.1	3	1
d.92.1.12	2	0.5
c.95.1.2	2	0
a.28.3.1	3	0.666667
b.6.1.4	2	0
b.84.1.1	7	0.714286
d.145.1.1	3	1
c.51.4.1	2	1
a.177.1.1	4	0
b.106.1.1	2	0
f.14.1.1	4	0.25
b.107.1.1	2	0
d.145.1.2	2	1
a.24.13.1	3	0
d.145.1.3	3	1
c.97.1.1	3	0
d.31.1.1	4	0.75
b.84.2.1	4	0.25
a.110.1.1	2	1
b.61.4.1	2	1
d.110.4.1	2	0
a.29.2.1	5	1
d.38.1.5	2	1
d.146.1.1	2	1
d.32.1.1	2	0
d.32.1.2	4	1
c.52.1.7	2	1
a.111.1.2	2	1
d.92.2.1	3	0.666667
a.4.1.2	5	0
b.47.1.4	4	0.25
d.93.1.1	18	0.833333
a.113.1.1	2	1
c.23.4.1	2	1
a.4.1.3	3	0.333333
c.23.5.1	5	0.8
b.49.1.1	2	0.5
g.3.7.4	3	0
d.58.3.2	2	0
d.2.1.2	3	1
a.4.1.5	2	0
b.85.4.1	4	1
a.5.2.4	2	0
d.174.1.1	2	1
g.3.7.5	5	0
f.21.2.2	4	0.25
a.116.1.1	3	1
d.136.1.2	2	0
a.4.1.6	2	0
a.4.1.7	4	0
b.50.1.1	5	1
a.4.1.8	3	1
b.86.1.2	3	0.333333
b.1.3.1	2	0
d.175.1.1	2	0
a.52.1.1	3	0
b.1.4.1	3	0.666667
a.158.1.1	3	0
a.116.1.2	2	0.5
a.77.1.4	2	0
g.3.9.1	4	0.75
a.52.1.2	2	0
a.4.1.9	3	1
d.58.7.1	19	0.631579
d.2.1.3	2	1
c.23.6.1	4	0.5
a.4.2.1	2	1
b.50.1.2	8	1
d.58.48.1	2	0.5
d.198.1.1	4	1
b.1.5.1	8	1
c.58.1.5	3	1
d.177.1.1	4	0.75
b.1.6.1	5	0
d.178.1.1	2	1
a.118.1.1	4	1
g.3.11.1	10	0.7
d.94.1.1	3	1
d.2.1.6	2	0
a.4.3.1	3	0
d.58.49.1	2	0.5
d.2.1.7	2	1
d.198.2.1	3	0.333333
b.1.7.1	2	0
d.179.1.1	2	1
c.56.5.4	5	0.8
a.118.1.2	5	0
c.23.9.1	2	0
a.4.5.1	2	0
c.1.11.2	7	0.714286
b.1.8.1	3	0.666667
c.98.2.1	2	1
a.55.1.1	4	0.75
d.181.1.1	2	0
a.4.5.3	2	0
c.57.1.1	3	1
d.58.8.1	3	0
a.4.5.4	3	0
b.51.1.1	4	1
c.10.2.7	2	0.5
g.17.1.1	2	1
c.15.1.4	2	0
g.17.1.2	3	0.666667
a.56.1.1	3	1
b.43.4.3	4	0.75
b.1.10.1	2	0
c.58.1.1	5	1
d.58.9.1	3	1
c.23.12.1	7	0.714286
d.126.1.1	2	1
d.126.1.2	2	1
b.1.11.1	3	0.666667
e.1.1.1	6	1
c.58.1.2	3	1
d.58.10.1	2	1
c.1.12.5	2	1
c.23.12.2	2	1
b.52.2.2	5	0.6
b.1.11.2	2	0
d.127.1.1	5	0.8
g.17.1.4	3	0.333333
c.108.1.10	2	1
b.2.3.4	2	0
d.58.11.1	4	0.5
b.1.13.1	2	0
c.59.1.1	5	0.6
d.58.12.1	2	0
c.114.1.1	2	0
a.138.1.3	8	0.5
d.201.1.1	3	1
a.24.17.1	2	1
c.35.1.2	2	0
g.18.1.1	18	0.944444
b.1.14.1	6	0.666667
d.128.1.2	2	1
a.60.1.1	2	0.5
a.60.1.2	4	0.75
c.1.14.1	3	1
c.60.1.1	2	0.5
b.1.1.1	32	0.96875
b.2.2.1	2	0
d.13.1.2	2	0
d.129.1.1	3	1
a.60.2.1	2	0
c.60.1.3	3	0.666667
c.1.15.3	2	1
d.14.1.1	4	0
b.2.2.2	4	0.5
d.129.1.2	2	0
a.60.3.1	2	0
d.129.2.1	2	0
c.61.1.1	15	0.666667
b.18.1.20	2	1
d.14.1.2	2	1
d.14.1.3	4	0
g.22.1.1	3	0.666667
d.129.3.2	3	1
d.14.1.4	2	1
c.1.16.1	2	1
d.225.1.1	2	0.5
a.10.1.1	3	0.333333
d.14.1.5	6	0.833333
d.130.1.1	3	0
d.15.1.1	6	0.333333
c.1.17.1	2	1
c.61.1.2	2	0
c.1.18.2	2	0
c.100.1.1	2	0
c.101.1.1	2	1
f.4.1.1	3	1
d.131.1.1	3	0.666667
d.131.1.2	10	0.7
g.24.1.1	4	0
a.11.1.1	2	1
c.37.1.9	4	1
c.37.1.15	2	0
d.92.2.2	2	0
a.11.2.1	3	1
f.4.3.1	4	0.75
d.15.1.2	2	0
c.37.1.10	11	0.636364
d.15.1.4	2	0
d.110.4.2	2	1
b.12.1.1	2	0
f.4.3.2	2	1
d.108.1.4	2	0
f.4.3.3	4	1
d.68.2.2	2	1
d.15.1.5	4	0
b.121.4.1	10	0.9
b.121.4.2	7	0.857143
b.121.4.5	2	1
d.109.2.1	2	0
d.212.1.1	2	1
c.72.1.1	5	1
c.37.1.11	11	0.272727
b.121.4.6	2	1
d.15.2.1	3	0.666667
b.121.4.7	6	1
b.121.5.2	2	1
b.121.6.1	2	0
g.50.1.1	2	0
f.6.1.1	2	0.5
b.121.1.1	2	0
b.121.1.2	2	0
c.72.1.2	2	0
c.72.2.1	5	0.8
f.7.1.1	3	0
b.121.7.1	3	0
d.15.3.2	2	0
c.37.1.12	11	0.727273
b.121.2.1	2	0
g.51.1.1	2	0
b.121.2.2	2	0
a.79.1.1	2	0
d.15.4.1	7	0.714286
a.4.13.2	3	0
a.80.1.1	4	0.5
g.52.1.1	4	0.75
d.73.1.1	2	0.5
b.15.1.1	2	0
c.74.1.1	3	0.666667
a.19.1.1	2	0
b.40.4.6	5	0.2
b.30.5.4	2	1
g.53.1.1	2	0.5
d.185.1.1	11	0.909091
a.83.1.1	2	1
d.74.2.1	2	1
c.98.1.1	2	0.5
c.76.1.1	2	1
b.17.1.1	2	0
c.76.1.2	3	1
d.74.3.1	2	0
a.21.1.1	7	0.857143
b.40.4.7	4	0.25
b.49.2.3	2	1
b.69.2.2	2	1
b.34.10.1	2	1
d.169.1.6	2	1
d.32.1.3	8	1
c.52.1.18	2	0.5
a.20.1.2	2	0
d.74.4.1	2	0
b.18.1.1	2	1
c.77.1.1	3	1
b.40.5.1	2	0
b.121.2.3	2	0
b.122.1.1	2	0
b.36.1.4	3	0
b.38.1.2	2	1
d.150.1.1	2	0
a.85.1.1	2	1
b.18.1.2	2	1
d.75.2.1	2	1
b.18.1.3	3	1
a.86.1.1	3	0.666667
c.78.1.1	7	0.857143
b.40.6.1	2	1
a.1.1.1	4	1
b.40.6.2	3	0.333333
b.40.6.3	3	0
d.151.1.1	3	1
a.87.1.1	6	1
d.77.1.1	2	0
a.1.1.2	19	0.894737
c.78.2.1	4	0.25
b.40.7.1	2	0.5
c.79.1.1	7	0.714286
b.41.1.1	2	1
a.35.1.1	2	0.5
d.37.1.1	3	1
d.153.1.1	6	0.833333
a.35.1.2	5	0.4
d.38.1.1	2	1
d.79.1.1	2	1
b.42.1.1	3	1
c.80.1.1	2	1
b.80.5.1	2	1
a.89.1.1	2	1
d.38.1.3	2	0
b.87.1.1	3	0.666667
b.42.1.2	2	0.5
b.34.11.1	2	0
d.153.1.4	17	1
a.4.5.29	2	1
a.35.1.5	2	0.5
d.40.1.1	3	0.666667
a.91.1.1	6	1
b.42.2.1	5	1
d.95.2.1	4	0.5
a.4.5.31	2	0
a.36.1.1	2	0
d.41.1.1	4	1
b.42.3.1	2	1
b.42.4.1	3	1
b.34.6.2	3	0.666667
d.95.2.2	4	0.5
a.7.7.1	2	0.5
a.37.1.1	2	0
b.91.1.1	2	0
d.41.2.1	3	1
b.42.4.2	3	1
d.96.1.1	2	1
d.211.1.1	10	1
d.157.1.1	6	1
d.96.1.3	2	1
d.41.3.1	2	1
b.93.1.1	2	1
d.96.1.4	2	1
g.3.11.4	2	0
a.4.5.10	3	0
a.4.5.11	2	0
c.1.1.1	3	0.666667
a.39.1.2	6	0.833333
d.42.1.1	4	0.5
f.24.1.1	3	1
b.122.1.3	2	1
a.118.3.1	2	1
g.3.13.1	2	0
a.4.5.12	3	0
c.23.13.1	2	1
b.52.2.3	4	1
c.1.2.1	2	1
f.25.1.1	2	0
a.4.5.14	2	0.5
e.8.1.5	2	0.5
c.23.16.1	9	0.666667
b.53.1.1	2	0
c.1.2.3	4	0
e.3.1.1	15	1
f.17.2.1	2	1
a.118.6.1	2	1
e.29.1.1	2	0
d.101.1.1	2	0
c.23.16.2	2	1
a.4.5.17	2	0
c.1.2.4	7	1
e.29.1.2	2	0
a.118.8.1	10	1
a.4.5.19	2	0
b.55.1.1	16	0.5
a.4.5.20	2	0
a.4.5.21	3	1
c.1.4.1	11	0.818182
c.43.1.3	2	0
b.2.3.2	5	0
f.26.1.1	2	1
a.60.6.1	2	0
g.4.1.1	2	1
a.60.7.1	3	0.333333
d.104.1.1	14	0.785714
a.118.9.2	3	0.666667
c.25.1.1	5	0.4
d.58.38.1	2	1
c.116.1.1	3	1
e.4.1.1	2	1
e.5.1.1	3	1
b.55.1.2	6	0.666667
c.25.1.2	2	0.5
c.55.1.6	2	0
d.58.35.2	2	0
c.43.1.2	2	0
c.62.1.1	6	0.833333
a.60.9.1	3	0.333333
b.82.6.1	2	1
e.6.1.1	4	1
a.4.5.24	2	1
c.1.19.1	2	0.5
a.4.5.25	2	0
c.25.1.4	2	1
b.55.1.4	3	0.666667
c.62.1.2	2	0
e.7.1.1	7	0.714286
a.6.1.7	3	0.666667
c.1.20.1	2	1
c.25.1.5	2	0.5
a.4.6.1	4	1
a.121.1.1	3	0
c.1.21.1	2	1
c.26.1.1	17	0.882353
b.55.1.5	3	0.666667
d.79.5.1	2	1
g.27.1.1	3	0.333333
b.104.1.1	2	1
c.65.1.1	3	1
c.1.22.1	2	1
b.56.1.1	2	1
a.71.2.1	2	0.5
d.92.1.14	2	0
b.3.1.1	3	1
e.8.1.1	4	1
a.63.1.1	2	0
c.2.1.1	10	0.9
b.57.1.1	3	0.666667
c.26.1.3	6	0.666667
d.206.1.1	2	0
a.64.1.1	3	0.666667
e.8.1.2	2	0.5
b.30.5.2	4	1
e.8.1.4	4	0
a.65.1.1	3	0.666667
b.3.5.1	2	1
c.66.1.7	3	1
c.2.1.2	35	0.914286
b.31.1.1	2	0
a.24.15.1	2	1
b.3.6.1	3	0.666667
b.33.1.1	6	0.833333
a.29.5.1	2	0
g.35.1.1	3	1
d.15.4.2	9	0.333333
b.4.1.1	2	0
a.66.1.1	2	1
c.66.1.11	3	1
g.37.1.1	3	0
c.37.1.14	2	0
d.15.5.1	4	0.5
b.34.1.2	2	0.5
c.67.1.1	9	0.666667
b.34.2.1	22	0.772727
c.63.1.2	3	0.666667
c.63.1.3	2	0
a.22.1.1	4	0.75
d.15.6.1	8	1
c.39.1.1	2	1
c.1.12.7	4	1
b.18.1.5	2	0
a.172.1.1	2	1
a.22.1.2	2	0
c.41.1.1	3	1
c.66.1.12	2	1
a.173.1.1	2	0
b.19.1.1	3	0.666667
a.4.5.34	2	0
a.22.1.3	8	0.875
b.71.1.1	24	0.416667
c.36.1.5	5	1
d.15.7.1	2	1
e.39.1.1	2	1
a.149.1.1	2	1
b.19.1.2	2	1
a.4.5.35	4	0
c.80.1.2	2	1
d.79.2.1	4	1
c.81.1.1	5	1
c.41.1.2	2	1
c.36.1.6	2	0
c.42.1.1	2	0
b.34.3.1	3	0
b.21.1.1	2	1
d.79.3.1	4	1
d.16.1.1	4	0.25
c.36.1.7	3	0.666667
d.16.1.2	2	0
c.43.1.1	3	0.666667
c.36.1.9	6	1
f.35.1.1	2	1
b.22.1.1	7	0.857143
c.82.1.1	6	1
d.16.1.3	4	0.75
b.72.1.1	5	0
c.44.1.1	2	1
a.93.1.1	4	1
d.80.1.1	2	0.5
b.23.1.1	5	0.4
c.83.1.1	2	1
d.80.1.3	3	1
d.16.1.5	3	1
c.84.1.1	6	0.333333
c.36.1.10	2	1
a.24.3.2	5	1
b.72.2.1	3	0.666667
d.16.1.6	2	0.5
c.36.1.11	2	1
b.24.1.1	5	0.8
c.106.1.1	2	0
d.81.1.1	4	0.75
b.42.5.1	4	1
c.86.1.1	2	1
a.1.1.3	5	1
c.8.2.1	2	0
b.74.1.1	4	1
a.24.5.1	2	1
c.66.1.24	2	0
c.66.1.25	2	0
c.66.1.26	3	0.666667
d.159.1.1	2	0.5
a.142.1.1	2	0
d.42.1.2	3	1
b.26.1.2	4	0.5
d.81.1.2	2	0
c.91.1.2	2	1
d.81.1.3	6	0
a.1.2.1	3	1
g.59.1.1	2	0
d.159.1.3	3	0.666667
d.43.1.1	3	0.666667
d.160.1.1	2	1
a.96.1.2	3	0.666667
a.96.1.3	2	1
d.81.1.5	3	0.666667
c.8.5.2	2	1
b.43.4.1	3	1
b.77.2.1	3	0.666667
a.39.1.5	15	0.933333
d.161.1.1	3	1
d.44.1.1	3	1
d.162.1.1	11	1
a.2.3.1	5	0
d.82.2.1	2	1
c.89.1.1	2	0
c.10.1.1	3	0.666667
b.43.3.1	8	0.75
a.39.1.8	3	1
a.99.1.1	3	1
d.83.1.1	2	0
c.111.1.2	2	0
c.91.1.1	2	1
c.10.2.1	3	1
a.100.1.1	2	1
a.100.1.2	2	0
a.2.5.1	2	0.5
b.44.1.1	3	0.333333
c.108.1.4	2	0.5
b.118.1.1	2	1
d.163.1.1	5	0.4
a.144.1.1	3	0
a.100.1.4	2	0
c.1.5.1	3	1
c.10.2.5	6	1
b.45.1.1	2	0
g.7.1.1	7	1
b.1.1.3	7	0.428571
d.163.1.2	2	0
a.39.1.6	3	0.333333
c.1.6.1	3	0.666667
d.49.1.1	2	0
a.39.1.7	5	0.2
c.12.1.1	2	0
d.50.1.1	5	1
b.45.1.2	2	1
f.23.14.1	2	0
d.105.1.1	2	1
d.165.1.1	8	1
d.106.1.1	2	1
b.1.1.4	46	0.717391
c.1.7.1	7	1
c.13.2.1	2	1
b.47.1.1	7	0.714286
f.27.1.1	2	1
a.4.6.2	4	1
a.123.1.1	14	0.928571
a.39.2.1	2	0
c.120.1.2	4	0.25
c.1.8.1	23	0.782609
f.28.1.1	2	0
c.37.1.16	2	0
d.108.1.1	13	0.615385
a.39.3.1	2	0
d.51.1.1	7	0.571429
a.40.1.1	5	1
c.53.2.1	4	1
d.3.1.1	9	0.777778
c.26.2.1	6	0.666667
b.58.1.1	3	1
d.108.1.2	2	0
a.41.1.1	2	1
c.55.1.1	11	0.545455
c.1.8.8	2	0
g.7.1.3	3	0
a.5.1.1	3	0.666667
d.109.1.1	7	1
a.124.1.1	2	1
a.5.2.1	2	1
c.26.3.1	2	0
b.60.1.1	15	1
c.27.1.1	3	1
d.122.1.4	2	1
g.8.1.1	6	1
d.109.1.2	5	0.8
d.68.5.1	3	0.666667
c.55.1.2	2	0
c.28.1.1	4	1
c.55.1.3	4	1
c.55.1.4	2	0
c.1.8.3	19	0.684211
d.136.1.3	2	0
e.10.1.1	3	0.666667
a.126.1.1	6	0.833333
d.110.1.1	3	0.666667
a.127.1.1	5	1
c.26.2.3	5	1
a.6.1.1	2	0
c.26.2.4	2	1
c.55.2.1	2	0
d.208.1.1	2	0.5
c.55.3.1	4	0.5
c.117.1.1	3	1
e.11.1.1	2	0
b.6.1.1	10	0.7
a.60.12.1	2	1
c.2.1.9	4	0.5
g.8.1.2	3	0
d.110.2.1	3	0.333333
a.6.1.3	2	1
c.30.1.1	5	0
d.3.1.5	2	1
a.7.1.1	6	0.833333
b.60.1.2	7	1
d.3.1.6	2	1
g.9.1.1	10	0.8
c.15.1.3	2	0
a.69.1.1	2	0
d.3.1.7	2	0
c.30.1.2	3	0
d.111.1.1	2	0.5
a.7.3.1	5	0.8
d.58.16.1	2	0
c.67.1.3	14	1
a.69.2.1	2	0
c.2.1.3	16	0.5
d.58.17.1	10	0.9
a.128.1.3	2	1
a.128.1.4	2	0.5
a.7.5.1	2	0
e.17.1.1	4	0.75
c.67.1.4	12	0.75
c.26.1.5	2	0.5
d.5.1.1	4	0.5
c.31.1.3	6	0.833333
b.61.1.1	2	1
d.210.1.1	2	0.5
b.6.1.2	3	0
e.18.1.1	2	1
d.58.18.2	2	0
a.73.1.1	3	0
c.31.1.5	2	0
b.61.2.1	2	1
b.61.3.1	2	0
b.6.1.3	23	0.826087
d.58.19.1	3	0.666667
d.58.20.1	2	0
a.74.1.1	11	0.727273
c.2.1.4	9	0.888889
c.32.1.1	2	0.5
d.6.1.1	2	0
b.62.1.1	2	1
a.174.1.1	2	0
b.7.1.1	6	0
c.108.1.1	2	1
b.34.4.4	2	1
a.74.1.2	4	1
d.58.23.1	2	0
a.74.1.3	2	0
b.34.5.1	2	0
c.2.1.5	11	1
e.22.1.2	2	1
a.29.3.2	2	0
g.39.1.3	5	1
b.7.1.2	4	0.5
b.34.5.2	2	0
a.75.1.1	2	1
b.34.5.3	2	0.5
d.133.1.1	3	1
c.45.1.1	7	0.714286
a.76.1.1	2	0
b.7.2.1	3	0.333333
d.17.1.2	3	0
c.68.1.5	2	0
c.45.1.2	7	1
d.58.28.1	2	1
b.34.7.1	2	0
c.2.1.6	12	0.75
d.134.1.1	2	0
d.17.2.1	8	1
d.58.29.1	3	1
b.35.1.1	2	0.5
c.69.1.1	5	1
b.35.1.2	9	0.888889
a.153.1.1	2	0
b.1.1.2	24	0.875
b.1.18.16	2	0
a.29.3.1	2	1
c.46.1.1	2	0
c.46.1.2	4	1
c.2.1.7	14	0.714286
c.69.1.2	5	0.6
a.93.1.3	2	0
d.137.1.1	3	0.666667
d.17.4.2	5	0.4
d.17.4.3	2	1
d.58.31.2	2	0
c.47.1.1	10	0.5
c.69.1.5	3	0.666667
b.36.1.1	14	1
b.29.1.1	4	0.75
a.24.9.1	4	0.5
b.1.20.1	2	0
g.41.3.1	4	0.5
d.140.1.1	2	0.5
c.47.1.2	6	0.666667
a.118.1.10	2	1
g.41.3.2	2	0
d.141.1.1	4	0.75
b.2.8.1	2	1
a.24.11.1	3	0.666667
g.41.3.3	2	0
d.19.1.1	15	1
c.47.1.3	3	0
b.37.1.1	2	0
b.29.1.2	3	0.666667
d.15.2.2	2	0.5
d.142.1.1	4	0.75
c.92.1.1	2	1
a.25.1.1	8	1
d.85.1.1	3	1
d.142.1.2	6	0.833333
c.47.1.5	16	1
b.80.1.1	4	0.5
b.38.1.1	8	0.875
b.29.1.3	5	1
g.3.1.1	2	1
c.92.2.2	3	0.666667
a.25.1.2	7	0.428571
d.86.1.1	2	1
c.92.2.3	4	1
b.80.1.3	4	0.75
b.39.1.1	2	0.5
b.1.15.1	4	0
b.29.1.4	6	0.833333
d.87.1.1	10	0.6
d.142.1.4	2	1
a.102.1.1	2	1
c.93.1.1	13	1
d.142.1.6	2	1
a.26.1.1	10	0.5
d.68.3.3	3	0.333333
d.110.3.6	2	1
d.144.1.7	25	0.96
b.80.1.5	2	0.5
a.102.1.2	6	0.5
a.2.11.1	4	0.25
b.29.1.6	2	1
d.142.2.1	2	0
d.20.1.1	7	1
a.146.1.1	2	1
c.14.1.2	3	1
a.102.2.1	3	1
b.29.1.8	2	1
c.14.1.3	7	1
d.189.1.1	3	0.666667
d.87.2.1	3	1
a.3.1.1	17	0.764706
a.26.1.2	9	0.222222
b.81.1.3	3	1
a.102.3.2	4	1
c.94.1.1	24	0.833333
b.29.1.11	5	1
d.88.1.1	2	1
b.47.1.2	18	1
b.81.1.4	2	1
d.14.1.7	2	0
b.85.7.1	3	0.666667
d.166.1.1	8	0.5
a.102.4.1	2	1
a.102.4.2	2	0
c.37.1.19	13	0.692308
c.37.1.20	14	0.571429
a.102.4.3	2	1
d.52.1.1	2	0
c.16.1.1	3	0.666667
b.82.1.1	2	1
b.82.1.2	6	0.666667
a.102.4.4	2	1
g.3.6.2	3	0.333333
d.90.1.1	4	1
d.52.3.1	4	0
b.1.18.1	3	1
d.185.1.2	2	1
a.103.1.1	3	1
b.30.2.1	4	1
b.82.2.1	3	0.666667
d.167.1.1	4	1
b.1.18.2	13	0.230769
b.1.18.3	2	1
b.1.18.4	2	0
d.168.1.1	4	0
b.1.18.7	2	0
b.1.18.8	2	0.5
a.104.1.1	13	1
b.1.18.9	4	0.5
d.54.1.1	8	0.625
c.18.1.2	2	0
c.94.1.2	3	0.666667
b.92.1.6	2	0
b.1.18.10	2	0
a.44.1.1	2	0
b.1.18.11	2	0
b.1.18.14	3	0.666667
d.169.1.1	19	0.894737
a.45.1.1	22	0.954545
d.92.1.2	2	1
g.3.7.1	3	1
c.19.1.1	2	1
d.21.1.2	2	0
d.55.1.1	2	0.5
a.105.1.1	2	0.5
a.3.1.4	5	0.4
c.55.3.2	2	0
a.3.1.5	2	0
d.233.1.1	2	1
c.22.1.1	2	0
c.66.1.17	2	1
total	4118	0.668771

## Sheet: family SGM
classification group	# members	accuracy
a.4.1.1	9	0.777778
c.55.3.5	9	0.333333
c.23.1.1	13	0.692308
c.68.1.13	3	0.666667
b.92.1.3	2	1
d.112.1.1	2	1
d.169.1.2	2	0
c.1.8.4	4	1
a.46.2.1	3	1
d.113.1.1	4	0.75
d.169.1.3	2	1
d.58.1.2	2	0
c.55.4.1	2	0
c.1.8.5	13	0.384615
d.58.1.4	4	0.5
b.47.1.3	4	0.5
c.109.1.1	4	0.75
c.69.1.21	3	0
c.69.1.22	2	0
b.113.1.1	4	1
a.156.1.2	3	1
d.115.1.1	2	0
a.47.2.1	3	0.666667
b.1.2.1	42	0.595238
d.58.1.5	7	0.285714
b.36.1.3	2	0
c.1.9.6	3	1
c.80.1.3	3	0.666667
a.132.1.1	2	1
d.117.1.1	3	0.666667
c.55.6.1	2	0
d.171.1.1	3	1
c.1.8.6	3	0
c.55.7.1	3	0.666667
a.133.1.2	3	1
c.33.1.2	3	0
d.118.1.1	2	0
c.34.1.1	2	0.5
b.63.1.1	2	1
c.56.2.1	8	0.875
c.1.9.3	2	0
a.3.1.6	2	1
a.3.1.7	3	0.666667
g.14.1.2	2	0
d.9.1.1	9	0.888889
d.120.1.1	4	0.75
b.64.1.1	2	1
c.1.10.1	11	0.545455
b.65.1.1	2	1
e.23.1.1	4	0.75
e.24.1.1	3	0.666667
g.15.1.1	6	1
c.56.4.1	2	1
b.66.1.1	5	1
c.56.5.1	3	0.333333
e.25.1.1	2	0.5
a.3.1.8	2	0
d.122.1.2	4	1
c.1.10.2	2	0
c.1.10.3	3	1
d.211.2.1	2	1
c.1.10.4	2	0
b.8.1.1	2	1
d.122.1.3	3	0
c.37.1.1	21	0.47619
b.68.1.1	7	0.857143
b.121.5.1	3	0.666667
a.4.12.2	2	1
f.1.1.1	2	0.5
d.124.1.1	5	1
d.58.32.1	2	1
c.2.1.8	2	0
b.34.13.2	2	0.5
c.69.1.7	2	0
c.3.1.1	3	0
c.37.1.2	3	0.333333
d.58.5.2	2	1
f.1.3.1	3	0.666667
d.58.33.1	2	0.5
f.1.4.1	2	0.5
d.58.34.1	2	0
c.69.1.8	2	0
c.3.1.2	11	0.727273
a.138.1.1	8	0.75
b.69.2.1	2	1
c.37.1.5	4	0.75
b.69.4.1	10	0.5
d.218.1.4	2	1
d.58.35.1	2	0
d.58.36.1	2	0
c.69.1.10	3	1
c.69.1.11	3	0
d.11.1.1	2	1
c.37.1.6	2	0
d.58.26.3	2	0.5
d.59.1.1	2	0
d.58.35.3	2	0
c.69.1.12	2	1
c.3.1.3	2	0
c.3.1.4	5	0.6
c.37.1.8	26	0.576923
d.13.1.1	2	0
b.70.1.1	3	1
c.69.1.13	2	0
b.40.2.1	6	0.833333
c.3.1.5	28	0.964286
c.69.1.14	2	1
d.58.44.1	4	0.25
f.19.1.1	2	0.5
c.69.1.17	4	0.5
b.40.2.2	7	0.857143
b.121.3.1	2	0.5
d.142.2.3	2	1
d.79.3.3	2	0.5
d.143.1.1	2	0
c.47.1.10	11	0.636364
d.21.1.1	2	0.5
b.18.1.9	2	0
g.44.1.1	3	0
d.22.1.1	2	0.5
b.11.1.1	6	1
c.69.1.18	3	0
c.4.1.1	4	0.5
b.18.1.13	3	0.666667
c.4.1.2	2	1
a.26.1.3	7	0.857143
d.24.1.1	2	0.5
c.48.1.1	3	0
c.48.1.2	2	1
b.40.3.1	2	0
c.5.1.1	3	1
b.1.10.2	2	0
d.67.2.1	2	0
d.26.1.1	7	0.571429
c.70.1.1	2	0
c.49.1.1	4	1
b.40.4.1	5	1
c.6.1.1	3	1
c.71.1.1	9	1
b.40.4.2	3	1
a.27.1.1	9	0.444444
c.49.2.1	2	0
c.14.1.4	4	0
b.40.4.3	16	0.375
f.36.1.1	2	1
g.49.1.1	2	0
b.6.2.1	2	0
b.82.3.2	6	0.666667
a.28.1.1	2	0
c.50.1.1	2	0
d.26.3.1	7	0.571429
a.4.5.28	7	0.857143
c.51.1.1	8	1
d.218.1.2	2	0
b.40.4.4	4	0.75
d.1.1.2	2	0
d.92.1.5	3	0.666667
c.95.1.1	12	0.916667
b.43.4.2	9	0.888889
b.40.4.5	14	0.5
d.1.1.4	2	0
a.77.1.2	4	0.25
a.77.1.3	2	0
b.2.5.3	3	0.333333
f.13.1.1	2	1
b.18.1.14	2	0
d.92.1.12	2	0
c.95.1.2	2	0
a.28.3.1	2	1
b.6.1.4	2	0
b.84.1.1	4	0
d.145.1.1	3	0.666667
c.51.4.1	2	0
a.177.1.1	4	0.25
b.106.1.1	2	0
f.14.1.1	4	0
b.107.1.1	2	0.5
d.145.1.2	2	1
a.24.13.1	3	1
d.145.1.3	3	1
c.97.1.1	3	0
d.31.1.1	4	0.75
b.84.2.1	4	0.25
a.110.1.1	2	1
b.61.4.1	2	0.5
d.110.4.1	2	0
a.29.2.1	3	0.666667
d.38.1.5	2	0
d.146.1.1	2	0
d.32.1.1	2	0
d.32.1.2	4	1
c.52.1.7	2	1
a.111.1.2	2	1
d.92.2.1	3	0.666667
a.4.1.2	3	0
b.47.1.4	4	0.25
d.93.1.1	17	0.823529
a.113.1.1	2	1
c.23.4.1	2	0
a.4.1.3	2	0.5
c.23.5.1	5	0.6
b.49.1.1	2	1
d.2.1.2	3	1
a.4.1.5	2	0
b.85.4.1	4	0.75
d.174.1.1	2	1
f.21.2.2	4	0.5
a.116.1.1	3	1
d.136.1.2	2	0
a.4.1.6	2	0
a.4.1.7	4	0
b.50.1.1	4	1
a.4.1.8	3	0.666667
b.86.1.2	3	0.333333
d.175.1.1	2	0
a.52.1.1	3	0.333333
b.1.4.1	3	0
a.158.1.1	3	0.666667
a.116.1.2	2	0
g.3.9.1	4	0.75
a.52.1.2	2	1
a.4.1.9	3	1
d.58.7.1	13	0.923077
d.2.1.3	2	0
c.23.6.1	4	0
a.4.2.1	2	1
b.50.1.2	7	1
d.58.48.1	2	0
d.198.1.1	4	0.25
b.1.5.1	8	1
c.58.1.5	3	1
d.177.1.1	4	0.75
b.1.6.1	5	0.4
d.178.1.1	2	0.5
a.118.1.1	4	1
g.3.11.1	8	0.625
d.94.1.1	3	1
d.2.1.6	2	0
d.58.49.1	2	1
d.2.1.7	2	0
d.198.2.1	3	0.666667
d.179.1.1	2	1
c.56.5.4	5	0.4
a.118.1.2	5	0
c.23.9.1	2	1
a.4.5.1	2	0.5
c.1.11.2	7	0.571429
b.1.8.1	3	0.333333
c.98.2.1	2	1
a.55.1.1	3	0.666667
d.181.1.1	2	0.5
c.57.1.1	3	0.666667
d.58.8.1	3	0.333333
a.4.5.4	3	0
b.51.1.1	4	0.75
c.10.2.7	2	0
g.17.1.1	2	0
c.15.1.4	2	1
g.17.1.2	3	1
a.56.1.1	3	0.666667
b.43.4.3	4	0.75
b.1.10.1	2	0
c.58.1.1	5	1
d.58.9.1	3	1
c.23.12.1	7	0.714286
d.126.1.1	2	1
d.126.1.2	2	1
b.1.11.1	3	0
e.1.1.1	6	1
c.58.1.2	3	1
d.58.10.1	2	0.5
c.1.12.5	2	0
c.23.12.2	2	1
b.52.2.2	5	0.8
b.1.11.2	2	0.5
d.127.1.1	5	0.8
g.17.1.4	3	0.666667
c.108.1.10	2	0
b.2.3.4	2	0
d.58.11.1	4	0.25
b.1.13.1	2	0
c.59.1.1	5	0.8
c.114.1.1	2	1
a.138.1.3	8	0.5
d.201.1.1	2	0.5
a.24.17.1	2	0.5
c.35.1.2	2	0
g.18.1.1	15	0.866667
b.1.14.1	6	0.333333
d.128.1.2	2	1
a.60.1.2	4	0.75
c.1.14.1	3	1
c.60.1.1	2	0
b.1.1.1	32	0.90625
d.13.1.2	2	0
d.129.1.1	3	0
a.60.2.1	2	1
c.60.1.3	3	0.333333
c.1.15.3	2	0
d.14.1.1	4	0
b.2.2.2	4	0.5
d.129.1.2	2	0
a.60.3.1	2	0
d.129.2.1	2	0
c.61.1.1	14	0.642857
b.18.1.20	2	1
d.14.1.2	2	1
d.14.1.3	4	0.25
g.22.1.1	2	1
d.129.3.2	3	1
d.14.1.4	2	0.5
c.1.16.1	2	0
d.225.1.1	2	1
d.14.1.5	6	0.833333
d.130.1.1	3	0
d.15.1.1	3	0
c.1.17.1	2	1
c.61.1.2	2	1
c.1.18.2	2	1
c.100.1.1	2	0
c.101.1.1	2	1
f.4.1.1	3	1
d.131.1.1	3	0.333333
d.131.1.2	10	0.8
g.24.1.1	4	0
a.11.1.1	2	1
c.37.1.9	4	1
c.37.1.15	2	0
d.92.2.2	2	1
a.11.2.1	3	1
f.4.3.1	4	0.75
c.37.1.10	11	0.272727
d.15.1.4	2	0.5
d.110.4.2	2	1
b.12.1.1	2	0
f.4.3.2	2	0.5
d.108.1.4	2	0
f.4.3.3	4	0.75
d.68.2.2	2	1
d.15.1.5	4	0
b.121.4.1	10	0.8
b.121.4.2	7	0.428571
b.121.4.5	2	1
d.109.2.1	2	0
d.212.1.1	2	0
c.72.1.1	5	0.8
c.37.1.11	11	0.454545
b.121.4.6	2	0
b.121.4.7	6	1
b.121.5.2	2	1
b.121.6.1	2	0
g.50.1.1	2	0
f.6.1.1	2	0
b.121.1.1	2	0
b.121.1.2	2	0
c.72.1.2	2	0
c.72.2.1	5	1
f.7.1.1	3	0
b.121.7.1	3	0
c.37.1.12	11	0.909091
b.121.2.1	2	0
g.51.1.1	2	0
b.121.2.2	2	0
d.15.4.1	6	0.5
a.4.13.2	3	0.333333
a.80.1.1	4	1
g.52.1.1	4	0.5
d.73.1.1	2	0.5
b.15.1.1	2	0
c.74.1.1	3	0.666667
a.19.1.1	2	1
b.40.4.6	5	0.2
b.30.5.4	2	1
d.185.1.1	11	0.909091
a.83.1.1	2	0
d.74.2.1	2	1
c.98.1.1	2	0
c.76.1.1	2	1
c.76.1.2	3	0.666667
d.74.3.1	2	0
a.21.1.1	3	0.666667
b.40.4.7	4	0.5
b.49.2.3	2	0
b.69.2.2	2	1
d.169.1.6	2	0.5
d.32.1.3	8	0.875
c.52.1.18	2	0.5
a.20.1.2	2	0.5
d.74.4.1	2	1
b.18.1.1	2	0
c.77.1.1	3	1
b.40.5.1	2	0
b.121.2.3	2	0
b.122.1.1	2	0.5
b.36.1.4	3	0.666667
b.38.1.2	2	0
d.150.1.1	2	0
a.85.1.1	2	0.5
b.18.1.2	2	1
d.75.2.1	2	1
b.18.1.3	3	0.666667
a.86.1.1	3	0.666667
c.78.1.1	7	0.857143
b.40.6.1	2	1
a.1.1.1	4	1
b.40.6.2	3	0.333333
b.40.6.3	3	0
d.151.1.1	3	1
a.87.1.1	4	1
d.77.1.1	2	0
a.1.1.2	19	0.894737
c.78.2.1	4	0.75
c.79.1.1	7	0.571429
b.41.1.1	2	1
a.35.1.1	2	0.5
d.37.1.1	3	1
d.153.1.1	6	0.833333
a.35.1.2	3	0
d.38.1.1	2	1
d.79.1.1	2	1
b.42.1.1	3	0.666667
c.80.1.1	2	1
b.80.5.1	2	1
a.89.1.1	2	1
d.38.1.3	2	0
b.87.1.1	3	1
b.42.1.2	2	0
b.34.11.1	2	1
d.153.1.4	17	1
a.4.5.29	2	0
d.40.1.1	2	1
a.91.1.1	6	0.5
b.42.2.1	5	0.8
d.95.2.1	4	0.5
a.36.1.1	2	0
d.41.1.1	4	1
b.42.3.1	2	0
b.42.4.1	3	1
b.34.6.2	3	0.666667
d.95.2.2	4	0
b.91.1.1	2	0
d.41.2.1	3	1
b.42.4.2	3	1
d.96.1.1	2	1
d.211.1.1	9	0.666667
d.157.1.1	6	1
d.96.1.3	2	1
d.41.3.1	2	1
b.93.1.1	2	1
d.96.1.4	2	0
g.3.11.4	2	0
a.4.5.10	3	0.333333
a.4.5.11	2	0
c.1.1.1	3	0.666667
a.39.1.2	6	0.833333
d.42.1.1	3	0
f.24.1.1	3	1
b.122.1.3	2	1
a.118.3.1	2	1
g.3.13.1	2	0
a.4.5.12	3	0
c.23.13.1	2	1
b.52.2.3	4	1
c.1.2.1	2	1
f.25.1.1	2	0
e.8.1.5	2	0
c.23.16.1	9	0.666667
b.53.1.1	2	0
c.1.2.3	4	0.25
e.3.1.1	15	1
f.17.2.1	2	1
a.118.6.1	2	1
d.101.1.1	2	0
c.23.16.2	2	0.5
a.4.5.17	2	0
c.1.2.4	7	0.714286
a.118.8.1	9	0.444444
a.4.5.19	2	1
b.55.1.1	13	0.384615
a.4.5.20	2	0.5
a.4.5.21	3	0
c.1.4.1	11	0.272727
c.43.1.3	2	0
b.2.3.2	5	0.2
f.26.1.1	2	1
a.60.6.1	2	0
g.4.1.1	2	0
a.60.7.1	3	0
d.104.1.1	14	0.714286
a.118.9.2	3	1
c.25.1.1	5	0.4
d.58.38.1	2	1
c.116.1.1	3	1
e.4.1.1	2	1
e.5.1.1	3	1
b.55.1.2	5	0.4
c.25.1.2	2	0
c.55.1.6	2	0
d.58.35.2	2	0
c.43.1.2	2	0
c.62.1.1	6	0.666667
a.60.9.1	3	0.666667
b.82.6.1	2	1
e.6.1.1	4	1
a.4.5.24	2	0.5
c.1.19.1	2	0
a.4.5.25	2	0.5
c.25.1.4	2	0
b.55.1.4	2	1
c.62.1.2	2	1
e.7.1.1	7	0.714286
c.1.20.1	2	0.5
c.25.1.5	2	0
a.4.6.1	4	1
a.121.1.1	3	0.666667
c.1.21.1	2	1
c.26.1.1	17	0.823529
b.55.1.5	3	0.333333
d.79.5.1	2	1
c.65.1.1	3	1
c.1.22.1	2	1
b.56.1.1	2	1
a.71.2.1	2	1
d.92.1.14	2	0
b.3.1.1	2	1
e.8.1.1	4	0.5
c.2.1.1	10	1
b.57.1.1	3	1
c.26.1.3	6	0.833333
e.8.1.2	2	0
b.30.5.2	4	1
e.8.1.4	4	0
a.65.1.1	2	1
b.3.5.1	2	1
c.66.1.7	3	1
c.2.1.2	35	0.885714
b.31.1.1	2	0
a.24.15.1	2	0
b.3.6.1	3	0
b.33.1.1	6	0.333333
a.29.5.1	2	0
g.35.1.1	3	0.666667
d.15.4.2	8	0.5
b.4.1.1	2	0
a.66.1.1	2	0.5
c.66.1.11	3	0
g.37.1.1	2	0
c.37.1.14	2	0
d.15.5.1	4	0.75
b.34.1.2	2	1
c.67.1.1	9	0.444444
b.34.2.1	19	0.631579
c.63.1.2	3	0.666667
c.63.1.3	2	0
a.22.1.1	4	1
d.15.6.1	8	1
c.39.1.1	2	1
c.1.12.7	4	0.5
b.18.1.5	2	0
a.172.1.1	2	0
a.22.1.2	2	0
c.41.1.1	3	0.666667
c.66.1.12	2	1
a.173.1.1	2	0
b.19.1.1	3	0
a.4.5.34	2	0
a.22.1.3	8	0.75
b.71.1.1	24	0.791667
c.36.1.5	5	0.8
d.15.7.1	2	0.5
e.39.1.1	2	1
a.149.1.1	2	0.5
b.19.1.2	2	1
a.4.5.35	4	0.5
c.80.1.2	2	0
d.79.2.1	4	1
c.81.1.1	5	0.8
c.41.1.2	2	1
c.36.1.6	2	1
c.42.1.1	2	1
b.34.3.1	3	0.666667
b.21.1.1	2	1
d.79.3.1	2	0.5
d.16.1.1	4	0.5
c.36.1.7	3	0.666667
d.16.1.2	2	0.5
c.43.1.1	3	1
c.36.1.9	6	1
b.22.1.1	7	0.857143
f.35.1.1	2	1
c.82.1.1	6	1
d.16.1.3	4	1
c.44.1.1	2	0
a.93.1.1	4	0.25
d.80.1.1	2	0
b.23.1.1	5	1
c.83.1.1	2	0
d.80.1.3	3	1
d.16.1.5	3	0.666667
c.84.1.1	6	0.833333
c.36.1.10	2	0
a.24.3.2	5	1
d.16.1.6	2	1
c.36.1.11	2	0.5
b.24.1.1	5	0.8
c.106.1.1	2	0.5
d.81.1.1	4	0.75
b.42.5.1	4	0.5
c.86.1.1	2	0
a.1.1.3	5	1
c.8.2.1	2	1
b.74.1.1	4	1
a.24.5.1	2	0.5
c.66.1.24	2	0
c.66.1.25	2	0.5
c.66.1.26	3	0.333333
d.159.1.1	2	0.5
a.142.1.1	2	0
d.42.1.2	3	1
b.26.1.2	3	0
d.81.1.2	2	0
c.91.1.2	2	1
d.81.1.3	6	0.333333
a.1.2.1	3	1
d.159.1.3	3	0
d.43.1.1	3	0.666667
d.160.1.1	2	1
a.96.1.2	3	0
a.96.1.3	2	1
d.81.1.5	3	0.666667
c.8.5.2	2	0
b.43.4.1	3	1
b.77.2.1	3	1
a.39.1.5	9	1
d.161.1.1	3	1
d.44.1.1	3	1
d.162.1.1	9	1
a.2.3.1	3	0
d.82.2.1	2	0.5
c.89.1.1	2	0
c.10.1.1	3	0.666667
b.43.3.1	7	0.571429
a.39.1.8	3	0.666667
a.99.1.1	3	1
d.83.1.1	2	0
c.111.1.2	2	0
c.91.1.1	2	1
c.10.2.1	3	0.666667
a.100.1.1	2	1
a.100.1.2	2	0
a.2.5.1	2	0
b.44.1.1	3	0
c.108.1.4	2	0
b.118.1.1	2	1
d.163.1.1	5	0.6
a.100.1.4	2	0
c.1.5.1	3	1
c.10.2.5	6	1
b.45.1.1	2	0
g.7.1.1	6	0.666667
b.1.1.3	7	0
d.163.1.2	2	0.5
c.1.6.1	3	0.666667
d.49.1.1	2	0
a.39.1.7	4	0
c.12.1.1	2	0
d.50.1.1	2	0.5
b.45.1.2	2	1
f.23.14.1	2	0
d.105.1.1	2	0.5
d.165.1.1	8	1
d.106.1.1	2	1
b.1.1.4	40	0.575
c.1.7.1	7	0.857143
b.47.1.1	6	0.333333
f.27.1.1	2	0
a.4.6.2	3	1
a.123.1.1	14	1
a.39.2.1	2	0
c.120.1.2	4	0.5
c.1.8.1	23	0.73913
f.28.1.1	2	1
c.37.1.16	2	0
d.108.1.1	13	0.538462
a.39.3.1	2	0
d.51.1.1	3	0.666667
a.40.1.1	4	0.75
c.53.2.1	4	0.75
d.3.1.1	6	0.833333
c.26.2.1	6	0.333333
b.58.1.1	3	1
d.108.1.2	2	0
a.41.1.1	2	1
c.55.1.1	11	0.727273
c.1.8.8	2	0
g.7.1.3	3	0.666667
a.5.1.1	3	1
d.109.1.1	7	0.714286
a.124.1.1	2	0
c.26.3.1	2	0
b.60.1.1	14	1
c.27.1.1	3	0.666667
d.122.1.4	2	0.5
g.8.1.1	5	1
d.109.1.2	4	1
d.68.5.1	3	0.666667
c.55.1.2	2	0
c.28.1.1	4	1
c.55.1.3	4	1
c.55.1.4	2	0
c.1.8.3	19	0.578947
d.136.1.3	2	0
e.10.1.1	3	0.666667
a.126.1.1	6	0.833333
d.110.1.1	3	1
a.127.1.1	5	1
c.26.2.3	5	1
a.6.1.1	2	0
c.26.2.4	2	0.5
c.55.2.1	2	0
c.55.3.1	4	0.5
c.117.1.1	3	0.333333
e.11.1.1	2	0
b.6.1.1	10	0.7
a.60.12.1	2	1
c.2.1.9	4	0.5
g.8.1.2	3	0.666667
d.110.2.1	3	0
a.6.1.3	2	1
c.30.1.1	5	0
d.3.1.5	2	1
a.7.1.1	6	1
b.60.1.2	6	0.833333
d.3.1.6	2	0.5
g.9.1.1	4	0.5
c.15.1.3	2	0
a.69.1.1	2	0
d.3.1.7	2	0
c.30.1.2	3	0
a.7.3.1	5	0.8
d.58.16.1	2	0
c.67.1.3	14	0.714286
a.69.2.1	2	0
c.2.1.3	16	0.25
d.58.17.1	4	0.75
a.128.1.3	2	1
a.128.1.4	2	1
a.7.5.1	2	0
e.17.1.1	4	1
c.67.1.4	12	0.833333
c.26.1.5	2	1
d.5.1.1	4	1
c.31.1.3	6	0.833333
b.61.1.1	2	0
d.210.1.1	2	1
b.6.1.2	3	0
e.18.1.1	2	1
d.58.18.2	2	0
a.73.1.1	3	1
c.31.1.5	2	0
b.61.2.1	2	1
b.61.3.1	2	1
b.6.1.3	23	0.73913
d.58.19.1	3	0.333333
d.58.20.1	2	0
a.74.1.1	11	0.818182
c.2.1.4	9	1
c.32.1.1	2	0
b.62.1.1	2	1
a.174.1.1	2	1
b.7.1.1	6	0.833333
c.108.1.1	2	0
b.34.4.4	2	1
a.74.1.2	4	1
d.58.23.1	2	0
a.74.1.3	2	0
b.34.5.1	2	0
c.2.1.5	9	1
e.22.1.2	2	1
a.29.3.2	2	0
b.34.5.2	2	0
a.75.1.1	2	0.5
b.34.5.3	2	0
d.133.1.1	3	1
c.45.1.1	7	0.571429
a.76.1.1	2	0
b.7.2.1	3	0.666667
d.17.1.2	2	0.5
c.68.1.5	2	0
c.45.1.2	7	0.857143
d.58.28.1	2	0
b.34.7.1	2	0
c.2.1.6	12	0.666667
d.134.1.1	2	0
d.17.2.1	8	1
d.58.29.1	3	0.666667
b.35.1.1	2	0
c.69.1.1	5	0.8
b.35.1.2	9	1
b.1.1.2	24	0.875
b.1.18.16	2	0
a.29.3.1	2	1
c.46.1.1	2	0
c.46.1.2	4	1
c.2.1.7	14	0.714286
c.69.1.2	5	0.6
a.93.1.3	2	0
d.17.4.2	5	0.2
d.17.4.3	2	1
d.58.31.2	2	0
c.47.1.1	7	0.285714
c.69.1.5	3	0.666667
b.36.1.1	12	0.833333
b.29.1.1	4	0.5
a.24.9.1	3	0
b.1.20.1	2	0
g.41.3.1	2	0
d.140.1.1	2	1
c.47.1.2	4	1
g.41.3.2	2	0
d.141.1.1	4	1
b.2.8.1	2	0
a.24.11.1	3	0.666667
d.19.1.1	15	1
c.47.1.3	3	0.333333
b.37.1.1	2	0
b.29.1.2	3	0
d.142.1.1	4	1
c.92.1.1	2	0.5
a.25.1.1	8	0.875
d.85.1.1	3	1
d.142.1.2	6	0.666667
c.47.1.5	15	0.933333
b.80.1.1	4	0.25
b.38.1.1	8	0.875
b.29.1.3	5	1
g.3.1.1	2	1
c.92.2.2	3	0.666667
a.25.1.2	7	0.714286
c.92.2.3	4	1
b.80.1.3	4	0.75
b.39.1.1	2	1
b.1.15.1	4	0
b.29.1.4	6	0.666667
d.87.1.1	10	0.5
d.142.1.4	2	1
a.102.1.1	2	0
c.93.1.1	13	1
d.142.1.6	2	1
a.26.1.1	10	0.8
d.110.3.6	2	1
d.144.1.7	24	0.875
b.80.1.5	2	1
a.102.1.2	6	0.666667
a.2.11.1	4	1
b.29.1.6	2	0
d.142.2.1	2	0.5
d.20.1.1	7	0.857143
a.146.1.1	2	1
c.14.1.2	3	0.666667
a.102.2.1	3	1
b.29.1.8	2	0
c.14.1.3	7	1
d.189.1.1	2	0
d.87.2.1	3	1
a.3.1.1	16	0.6875
a.26.1.2	8	0.625
b.81.1.3	3	0.666667
a.102.3.2	4	0.5
c.94.1.1	24	0.833333
b.29.1.11	5	1
d.88.1.1	2	1
b.47.1.2	18	0.888889
b.81.1.4	2	1
d.14.1.7	2	0
b.85.7.1	3	0.666667
d.166.1.1	8	0.5
a.102.4.1	2	1
a.102.4.2	2	0
c.37.1.19	12	0.25
c.37.1.20	14	0.785714
a.102.4.3	2	0.5
d.52.1.1	2	0
c.16.1.1	3	0
b.82.1.1	2	1
b.82.1.2	6	0.666667
a.102.4.4	2	1
d.90.1.1	4	0.75
d.52.3.1	4	0.5
b.1.18.1	3	0.666667
d.185.1.2	2	1
a.103.1.1	3	0.666667
b.30.2.1	4	1
b.82.2.1	3	0.666667
d.167.1.1	4	0.5
b.1.18.2	13	0.307692
b.1.18.3	2	1
b.1.18.4	2	0.5
d.168.1.1	4	0.5
b.1.18.7	2	0.5
b.1.18.8	2	0
a.104.1.1	13	1
b.1.18.9	4	0.75
d.54.1.1	8	0.875
c.18.1.2	2	0
c.94.1.2	3	0
b.92.1.6	2	0
b.1.18.10	2	0
a.44.1.1	2	1
b.1.18.11	2	0
b.1.18.14	3	0.333333
d.169.1.1	18	1
a.45.1.1	21	1
d.92.1.2	2	1
g.3.7.1	2	0
c.19.1.1	2	1
d.21.1.2	2	0.5
d.55.1.1	2	0
a.3.1.4	5	0.4
c.55.3.2	2	1
a.3.1.5	2	0
d.233.1.1	2	0
c.22.1.1	2	0
c.66.1.17	2	1
total	3776	0.631356

## Sheet: family PRIDE
classification group	# members	accuracy
a.4.1.1	11	0.727273
c.55.3.5	9	0
c.23.1.1	14	0.714286
c.68.1.13	3	0
b.92.1.3	2	1
d.112.1.1	2	0
d.169.1.2	2	0
c.1.8.4	4	1
a.46.2.1	3	1
d.113.1.1	6	0.166667
d.169.1.3	2	0
d.58.1.2	2	0
c.55.4.1	3	0
c.1.8.5	13	0.538462
d.58.1.4	4	0.5
b.47.1.3	4	0
c.109.1.1	4	0.75
c.69.1.21	3	0
c.69.1.22	2	0
b.113.1.1	4	1
a.156.1.2	3	1
d.115.1.1	3	0
a.47.2.1	4	0
b.1.2.1	47	0.638298
d.58.1.5	7	0.428571
c.55.5.1	2	1
b.36.1.3	2	0
c.1.9.6	3	1
c.80.1.3	3	0.666667
a.132.1.1	2	1
d.117.1.1	3	0.666667
c.55.6.1	2	0
d.171.1.1	3	1
c.1.8.6	3	0
c.55.7.1	3	0
a.133.1.2	3	0.666667
c.33.1.2	3	0
d.118.1.1	3	0
c.34.1.1	2	0
b.63.1.1	2	1
c.56.2.1	8	1
c.1.9.3	2	0
a.3.1.6	2	0
a.3.1.7	3	1
d.220.1.1	2	0
g.14.1.2	2	0
d.9.1.1	12	1
d.120.1.1	4	0.75
b.64.1.1	2	0
c.1.10.1	11	0.454545
b.65.1.1	2	0
e.23.1.1	4	0.5
e.24.1.1	3	0.666667
g.15.1.1	8	1
c.56.4.1	2	1
b.66.1.1	5	0.8
c.56.5.1	3	0.666667
e.25.1.1	2	0
a.3.1.8	2	0
d.122.1.2	4	0.5
c.1.10.2	2	0
c.1.10.3	3	1
d.211.2.1	2	0
c.1.10.4	2	0
b.8.1.1	2	0
g.15.1.2	2	0
d.122.1.3	4	0
c.37.1.1	21	0.666667
b.68.1.1	8	0.5
b.121.5.1	3	0
a.4.12.2	2	1
f.1.1.1	2	0
d.124.1.1	6	0.666667
d.58.32.1	2	1
c.2.1.8	2	0
b.34.13.2	4	0.5
c.69.1.7	2	0
c.3.1.1	3	0
c.37.1.2	3	1
d.224.1.1	2	0
d.58.5.2	2	1
f.1.3.1	3	0.666667
d.58.33.1	2	0
f.1.4.1	5	0
d.58.34.1	2	0
c.69.1.8	2	0
c.3.1.2	11	0.181818
a.138.1.1	8	0.625
d.10.1.3	2	0
b.69.2.1	2	1
c.37.1.5	4	0.75
b.69.4.1	10	0.5
d.218.1.4	2	0
d.58.35.1	2	0
d.58.36.1	2	0
c.69.1.10	3	1
c.69.1.11	3	0
d.11.1.1	2	1
c.37.1.6	2	0
d.58.26.3	2	0.5
d.59.1.1	2	0
d.58.35.3	2	0
c.69.1.12	2	1
d.12.1.1	2	0
c.3.1.3	2	0
c.3.1.4	5	0.6
c.37.1.8	27	0.333333
d.13.1.1	2	1
b.70.1.1	3	1
d.66.1.4	2	0
c.69.1.13	2	0
b.40.2.1	6	0.166667
c.3.1.5	28	0.857143
c.69.1.14	2	1
d.58.44.1	4	0
f.19.1.1	2	0
c.69.1.17	4	0.25
b.40.2.2	8	0.375
b.121.3.1	2	1
d.142.2.3	2	0.5
d.79.3.3	2	0.5
d.143.1.1	2	0
d.64.1.1	2	0
c.47.1.10	11	0.454545
d.21.1.1	2	0
b.18.1.9	2	0
g.44.1.1	6	0.5
d.22.1.1	2	1
b.11.1.1	6	1
c.69.1.18	3	0
c.4.1.1	4	0.5
b.18.1.13	3	0.333333
c.4.1.2	2	0
a.26.1.3	7	0.285714
d.24.1.1	3	0
c.48.1.1	3	0.666667
c.48.1.2	2	1
b.40.3.1	2	1
c.5.1.1	3	0.666667
b.1.10.2	2	0
d.67.2.1	2	1
d.26.1.1	12	0.666667
c.70.1.1	2	0
c.49.1.1	4	1
b.40.4.1	5	0.6
c.6.1.1	3	0.666667
c.71.1.1	9	0.666667
b.40.4.2	3	1
a.27.1.1	9	0.333333
c.49.2.1	2	0
c.14.1.4	4	0
b.40.4.3	17	0.235294
b.34.9.2	2	0
f.36.1.1	2	1
g.49.1.1	2	0
b.6.2.1	2	0
b.82.3.2	6	0.666667
a.28.1.1	4	0
c.50.1.1	2	0
d.26.3.1	7	0.857143
a.4.5.28	7	0.714286
c.51.1.1	8	0.75
d.218.1.2	3	0
b.40.4.4	4	0.5
d.1.1.2	2	0
d.92.1.5	3	0
c.95.1.1	12	0.916667
b.43.4.2	9	0.777778
b.40.4.5	18	0.166667
d.1.1.4	2	0
a.77.1.2	6	0.166667
a.77.1.3	4	0.75
b.2.5.3	3	0
g.3.7.2	9	0.777778
b.18.1.14	4	0.25
f.13.1.1	3	1
d.92.1.12	2	0
c.95.1.2	2	0
a.28.3.1	3	1
b.6.1.4	2	0
b.84.1.1	7	0.857143
d.145.1.1	3	0.333333
c.51.4.1	2	0
a.177.1.1	4	0
b.106.1.1	2	0
f.14.1.1	4	0
b.107.1.1	2	0
d.145.1.2	2	0.5
a.24.13.1	3	0
d.145.1.3	3	0.666667
c.97.1.1	3	0.666667
d.31.1.1	4	0
b.84.2.1	4	0
a.110.1.1	2	0
b.61.4.1	2	0.5
d.110.4.1	2	0
a.29.2.1	5	0.6
d.38.1.5	2	0
d.146.1.1	2	0
d.32.1.1	2	0
d.32.1.2	4	0.5
c.52.1.7	2	1
a.111.1.2	2	0
d.92.2.1	3	0.333333
a.4.1.2	5	0.2
b.47.1.4	4	0
d.93.1.1	18	0.777778
a.113.1.1	2	1
c.23.4.1	2	0
a.4.1.3	3	0.666667
c.23.5.1	5	0.2
b.49.1.1	2	0
g.3.7.4	3	0
d.58.3.2	2	0
d.2.1.2	3	1
a.4.1.5	2	0
b.85.4.1	4	0.75
a.5.2.4	2	0
d.174.1.1	2	0
g.3.7.5	5	0.4
f.21.2.2	4	0
a.116.1.1	3	0.666667
d.136.1.2	2	0
a.4.1.6	2	0
a.4.1.7	4	0
b.50.1.1	5	0.8
a.4.1.8	3	0.666667
b.86.1.2	3	0
b.1.3.1	2	0
d.175.1.1	2	0
a.52.1.1	3	0
b.1.4.1	3	0
a.158.1.1	3	0
a.116.1.2	2	0
a.77.1.4	2	0
g.3.9.1	4	0
a.52.1.2	2	0
a.4.1.9	3	1
d.58.7.1	19	0.736842
d.2.1.3	2	0
c.23.6.1	4	0
a.4.2.1	2	0
b.50.1.2	8	0.875
d.58.48.1	2	1
d.198.1.1	4	0.25
b.1.5.1	8	1
c.58.1.5	3	1
d.177.1.1	4	0.5
b.1.6.1	5	0.2
d.178.1.1	2	1
a.118.1.1	4	0
g.3.11.1	10	0.6
d.94.1.1	3	0.666667
d.2.1.6	2	0
a.4.3.1	3	0
d.58.49.1	2	0
d.2.1.7	2	0.5
d.198.2.1	3	0
b.1.7.1	2	1
d.179.1.1	2	0
c.56.5.4	5	0.4
a.118.1.2	5	0
c.23.9.1	2	0
a.4.5.1	2	0
c.1.11.2	7	0.714286
b.1.8.1	3	0.666667
c.98.2.1	2	1
a.55.1.1	4	0.75
d.181.1.1	2	0
a.4.5.3	2	0
c.57.1.1	3	0.666667
d.58.8.1	3	0
a.4.5.4	3	0
b.51.1.1	4	0.5
c.10.2.7	2	0.5
g.17.1.1	2	0
c.15.1.4	2	0
g.17.1.2	3	0.666667
a.56.1.1	3	0
b.43.4.3	4	1
b.1.10.1	2	0
c.58.1.1	5	1
d.58.9.1	3	0.666667
c.23.12.1	7	0.714286
d.126.1.1	2	1
d.126.1.2	2	1
b.1.11.1	3	0
e.1.1.1	6	0.833333
c.58.1.2	3	0.666667
d.58.10.1	2	1
c.1.12.5	2	0.5
c.23.12.2	2	0.5
b.52.2.2	5	0.6
b.1.11.2	2	0
d.127.1.1	5	0.6
g.17.1.4	3	0.666667
c.108.1.10	2	0
b.2.3.4	2	0
d.58.11.1	4	0.5
b.1.13.1	2	0
c.59.1.1	5	0
d.58.12.1	2	1
c.114.1.1	2	0
a.138.1.3	8	0.25
d.201.1.1	3	0
a.24.17.1	2	1
c.35.1.2	2	0
g.18.1.1	18	0.888889
b.1.14.1	6	0.666667
d.128.1.2	2	0
a.60.1.1	2	0
a.60.1.2	4	0.25
c.1.14.1	3	1
c.60.1.1	2	0
b.1.1.1	32	0.875
b.2.2.1	2	0
d.13.1.2	2	0
d.129.1.1	3	1
a.60.2.1	2	0
c.60.1.3	3	0
c.1.15.3	2	1
d.14.1.1	4	0
b.2.2.2	4	0
d.129.1.2	2	0
a.60.3.1	2	1
d.129.2.1	2	0
c.61.1.1	15	0.666667
b.18.1.20	2	1
d.14.1.2	2	0
d.14.1.3	4	0.25
g.22.1.1	3	0
d.129.3.2	3	0
d.14.1.4	2	0
c.1.16.1	2	1
d.225.1.1	2	0
a.10.1.1	3	0.333333
d.14.1.5	6	0.333333
d.130.1.1	3	0
d.15.1.1	6	0.666667
c.1.17.1	2	1
c.61.1.2	2	0
c.1.18.2	2	0
c.100.1.1	2	0
c.101.1.1	2	0
f.4.1.1	3	0.666667
d.131.1.1	3	0.666667
d.131.1.2	10	0.6
g.24.1.1	4	0.5
a.11.1.1	2	1
c.37.1.9	4	0.5
c.37.1.15	2	0
d.92.2.2	2	0.5
a.11.2.1	3	0.666667
f.4.3.1	4	0.25
d.15.1.2	2	0
c.37.1.10	11	0.272727
d.15.1.4	2	1
d.110.4.2	2	1
b.12.1.1	2	0
f.4.3.2	2	0.5
d.108.1.4	2	0
f.4.3.3	4	0.5
d.68.2.2	2	0
d.15.1.5	4	0.25
b.121.4.1	10	0.8
b.121.4.2	7	0.428571
b.121.4.5	2	0
d.109.2.1	2	0
d.212.1.1	2	0
c.72.1.1	5	0.2
c.37.1.11	11	0
b.121.4.6	2	1
d.15.2.1	3	0.333333
b.121.4.7	6	0.833333
b.121.5.2	2	0
b.121.6.1	2	0
g.50.1.1	2	0
f.6.1.1	2	0
b.121.1.1	2	0
b.121.1.2	2	0
c.72.1.2	2	0
c.72.2.1	5	0.2
f.7.1.1	3	0
b.121.7.1	3	0
d.15.3.2	2	0
c.37.1.12	11	0.727273
b.121.2.1	2	0
g.51.1.1	2	0
b.121.2.2	2	0
a.79.1.1	2	0
d.15.4.1	7	0.857143
a.4.13.2	3	0
a.80.1.1	4	0.25
g.52.1.1	4	0
d.73.1.1	2	0
b.15.1.1	2	0
c.74.1.1	3	0
a.19.1.1	2	0
b.40.4.6	5	0
b.30.5.4	2	1
g.53.1.1	2	0
d.185.1.1	11	0.909091
a.83.1.1	2	0
d.74.2.1	2	1
c.98.1.1	2	1
c.76.1.1	2	0
b.17.1.1	2	0
c.76.1.2	3	0
d.74.3.1	2	0
a.21.1.1	7	0.714286
b.40.4.7	4	0
b.49.2.3	2	0
b.69.2.2	2	1
b.34.10.1	2	0.5
d.169.1.6	2	1
d.32.1.3	8	0.75
c.52.1.18	2	0
a.20.1.2	2	0
d.74.4.1	2	1
b.18.1.1	2	1
c.77.1.1	3	0.333333
b.40.5.1	2	0
b.121.2.3	2	0
b.122.1.1	2	0
b.36.1.4	3	0.333333
b.38.1.2	2	1
d.150.1.1	2	0
a.85.1.1	2	0
b.18.1.2	2	1
d.75.2.1	2	1
b.18.1.3	3	0.666667
a.86.1.1	3	0
c.78.1.1	7	0.571429
b.40.6.1	2	0.5
a.1.1.1	4	1
b.40.6.2	3	0.666667
b.40.6.3	3	0
d.151.1.1	3	0
a.87.1.1	6	0.5
d.77.1.1	2	0
a.1.1.2	19	0.894737
c.78.2.1	4	0.5
b.40.7.1	2	0.5
c.79.1.1	7	0
b.41.1.1	2	1
a.35.1.1	2	0
d.37.1.1	3	0.666667
d.153.1.1	6	0
a.35.1.2	5	0
d.38.1.1	2	0
d.79.1.1	2	1
b.42.1.1	3	1
c.80.1.1	2	1
b.80.5.1	2	1
a.89.1.1	2	0
d.38.1.3	2	0
b.87.1.1	3	0.333333
b.42.1.2	2	1
b.34.11.1	2	1
d.153.1.4	17	0.941176
a.4.5.29	2	0
a.35.1.5	2	1
d.40.1.1	3	0.666667
a.91.1.1	6	0.666667
b.42.2.1	5	1
d.95.2.1	4	0.5
a.4.5.31	2	0
a.36.1.1	2	0
d.41.1.1	4	1
b.42.3.1	2	1
b.42.4.1	3	0.666667
b.34.6.2	3	1
d.95.2.2	4	0
a.7.7.1	2	0
a.37.1.1	2	0
b.91.1.1	2	0
d.41.2.1	3	1
b.42.4.2	3	0.666667
d.96.1.1	2	1
d.211.1.1	10	0.6
d.157.1.1	6	0.666667
d.96.1.3	2	1
d.41.3.1	2	1
b.93.1.1	2	1
d.96.1.4	2	0
g.3.11.4	2	0
a.4.5.10	3	0
a.4.5.11	2	0
c.1.1.1	3	0.666667
a.39.1.2	6	0.666667
d.42.1.1	4	0.5
f.24.1.1	3	0
b.122.1.3	2	1
a.118.3.1	2	0
g.3.13.1	2	0.5
a.4.5.12	3	0
c.23.13.1	2	0
b.52.2.3	4	1
c.1.2.1	2	1
f.25.1.1	2	0
a.4.5.14	2	1
e.8.1.5	2	0
c.23.16.1	9	0.555556
b.53.1.1	2	0
c.1.2.3	4	0
e.3.1.1	15	0.466667
f.17.2.1	2	0
a.118.6.1	2	0
e.29.1.1	2	0
d.101.1.1	2	0
c.23.16.2	2	1
a.4.5.17	2	0
c.1.2.4	7	1
e.29.1.2	2	0
a.118.8.1	10	0.5
a.4.5.19	2	0
b.55.1.1	16	0.3125
a.4.5.20	2	0
a.4.5.21	3	0.333333
c.1.4.1	11	0.454545
c.43.1.3	2	0
b.2.3.2	5	0
f.26.1.1	2	0
a.60.6.1	2	0
g.4.1.1	2	1
a.60.7.1	3	0
d.104.1.1	14	0.428571
a.118.9.2	3	1
c.25.1.1	5	0
d.58.38.1	2	1
c.116.1.1	3	1
e.4.1.1	2	1
e.5.1.1	3	1
b.55.1.2	6	0.166667
c.25.1.2	2	0
c.55.1.6	2	0
d.58.35.2	2	0
c.43.1.2	2	0.5
c.62.1.1	6	0.666667
a.60.9.1	3	0
b.82.6.1	2	0
e.6.1.1	4	1
a.4.5.24	2	1
c.1.19.1	2	0
a.4.5.25	2	1
c.25.1.4	2	1
b.55.1.4	3	0.333333
c.62.1.2	2	0
e.7.1.1	7	0.142857
a.6.1.7	3	0
c.1.20.1	2	0
c.25.1.5	2	0
a.4.6.1	4	1
a.121.1.1	3	0
c.1.21.1	2	1
c.26.1.1	17	0.294118
b.55.1.5	3	0
d.79.5.1	2	1
g.27.1.1	3	1
b.104.1.1	2	0.5
c.65.1.1	3	0.666667
c.1.22.1	2	0
b.56.1.1	2	0.5
a.71.2.1	2	1
d.92.1.14	2	0
b.3.1.1	3	0.333333
e.8.1.1	4	0
a.63.1.1	2	0
c.2.1.1	10	0.7
b.57.1.1	3	0.666667
c.26.1.3	6	0
d.206.1.1	2	0
a.64.1.1	3	0
e.8.1.2	2	0.5
b.30.5.2	4	0.75
e.8.1.4	4	0
a.65.1.1	3	0
b.3.5.1	2	0.5
c.66.1.7	3	0.666667
c.2.1.2	35	0.685714
b.31.1.1	2	0
a.24.15.1	2	0.5
b.3.6.1	3	0
b.33.1.1	6	0.166667
a.29.5.1	2	1
g.35.1.1	3	0.666667
d.15.4.2	9	0.333333
b.4.1.1	2	0
a.66.1.1	2	0
c.66.1.11	3	0.333333
g.37.1.1	3	0
c.37.1.14	2	0
d.15.5.1	4	0
b.34.1.2	2	1
c.67.1.1	9	0.666667
b.34.2.1	22	0.818182
c.63.1.2	3	0.666667
c.63.1.3	2	0
a.22.1.1	4	0
d.15.6.1	8	1
c.39.1.1	2	0
c.1.12.7	4	0.5
b.18.1.5	2	0
a.172.1.1	2	0
a.22.1.2	2	0
c.41.1.1	3	0.666667
c.66.1.12	2	1
a.173.1.1	2	0
b.19.1.1	3	0.666667
a.4.5.34	2	0
a.22.1.3	8	0.625
b.71.1.1	24	0.5
c.36.1.5	5	1
d.15.7.1	2	0.5
e.39.1.1	2	0
a.149.1.1	2	0
b.19.1.2	2	1
a.4.5.35	4	0.25
c.80.1.2	2	0
d.79.2.1	4	1
c.81.1.1	5	0.4
c.41.1.2	2	1
c.36.1.6	2	0
c.42.1.1	2	0
b.34.3.1	3	0.333333
b.21.1.1	2	1
d.79.3.1	4	1
d.16.1.1	4	0
c.36.1.7	3	0.666667
d.16.1.2	2	0
c.43.1.1	3	0.666667
c.36.1.9	6	1
f.35.1.1	2	0
b.22.1.1	7	0.714286
c.82.1.1	6	0.5
d.16.1.3	4	0
b.72.1.1	5	0.6
c.44.1.1	2	0
a.93.1.1	4	0.5
d.80.1.1	2	0
b.23.1.1	5	0.8
c.83.1.1	2	0
d.80.1.3	3	1
d.16.1.5	3	1
c.84.1.1	6	0.333333
c.36.1.10	2	0
a.24.3.2	5	0.8
b.72.2.1	3	0
d.16.1.6	2	0.5
c.36.1.11	2	1
b.24.1.1	5	1
c.106.1.1	2	0
d.81.1.1	4	0
b.42.5.1	4	0.25
c.86.1.1	2	0
a.1.1.3	5	0.8
c.8.2.1	2	0
b.74.1.1	4	0.75
a.24.5.1	2	0
c.66.1.24	2	0
c.66.1.25	2	0
c.66.1.26	3	0
d.159.1.1	2	0
a.142.1.1	2	0
d.42.1.2	3	1
b.26.1.2	4	0
d.81.1.2	2	0
c.91.1.2	2	1
d.81.1.3	6	0.166667
a.1.2.1	3	1
g.59.1.1	2	0
d.159.1.3	3	0.666667
d.43.1.1	3	0
d.160.1.1	2	1
a.96.1.2	3	0.666667
a.96.1.3	2	0
d.81.1.5	3	0.666667
c.8.5.2	2	1
b.43.4.1	3	0.666667
b.77.2.1	3	0.666667
a.39.1.5	15	0.533333
d.161.1.1	3	0.333333
d.44.1.1	3	1
d.162.1.1	11	0.909091
a.2.3.1	5	0
d.82.2.1	2	0
c.89.1.1	2	0
c.10.1.1	3	0.666667
b.43.3.1	8	0.625
a.39.1.8	3	0
a.99.1.1	3	0
d.83.1.1	2	0
c.111.1.2	2	0
c.91.1.1	2	0
c.10.2.1	3	1
a.100.1.1	2	1
a.100.1.2	2	0
a.2.5.1	2	0
b.44.1.1	3	0
c.108.1.4	2	0
b.118.1.1	2	0
d.163.1.1	5	0
a.144.1.1	3	0
a.100.1.4	2	0.5
c.1.5.1	3	1
c.10.2.5	6	0.833333
b.45.1.1	2	0
g.7.1.1	7	0.857143
b.1.1.3	7	0.428571
d.163.1.2	2	0
a.39.1.6	3	0.333333
c.1.6.1	3	0.666667
d.49.1.1	2	0
a.39.1.7	5	0
c.12.1.1	2	0
d.50.1.1	5	0.8
b.45.1.2	2	0
f.23.14.1	2	1
d.105.1.1	2	0
d.165.1.1	8	0.875
d.106.1.1	2	1
b.1.1.4	46	0.76087
c.1.7.1	7	0.428571
c.13.2.1	2	0
b.47.1.1	7	0.571429
f.27.1.1	2	1
a.4.6.2	4	1
a.123.1.1	14	0.714286
a.39.2.1	2	0
c.120.1.2	4	0
c.1.8.1	23	0.217391
f.28.1.1	2	1
c.37.1.16	2	0
d.108.1.1	13	0.230769
a.39.3.1	2	0
d.51.1.1	7	0.857143
a.40.1.1	5	0.4
c.53.2.1	4	0.5
d.3.1.1	9	0.555556
c.26.2.1	6	0.166667
b.58.1.1	3	1
d.108.1.2	2	0
a.41.1.1	2	0
c.55.1.1	11	0.272727
c.1.8.8	2	0
g.7.1.3	3	0
a.5.1.1	3	0
d.109.1.1	7	0.714286
a.124.1.1	2	0
a.5.2.1	2	1
c.26.3.1	2	0
b.60.1.1	15	0.733333
c.27.1.1	3	0.666667
d.122.1.4	2	1
g.8.1.1	6	1
d.109.1.2	5	0.8
d.68.5.1	3	0
c.55.1.2	2	0
c.28.1.1	4	0.75
c.55.1.3	4	0.25
c.55.1.4	2	0
c.1.8.3	19	0.315789
d.136.1.3	2	0
e.10.1.1	3	0
a.126.1.1	6	0.666667
d.110.1.1	3	0.666667
a.127.1.1	5	0.6
c.26.2.3	5	1
a.6.1.1	2	0
c.26.2.4	2	0
c.55.2.1	2	0
d.208.1.1	2	0
c.55.3.1	4	0
c.117.1.1	3	0.666667
e.11.1.1	2	0
b.6.1.1	10	0.6
a.60.12.1	2	1
c.2.1.9	4	0.5
g.8.1.2	3	0
d.110.2.1	3	0
a.6.1.3	2	1
c.30.1.1	5	0.6
d.3.1.5	2	1
a.7.1.1	6	0.5
b.60.1.2	7	1
d.3.1.6	2	0
g.9.1.1	10	0.8
c.15.1.3	2	0
a.69.1.1	2	0
d.3.1.7	2	0
c.30.1.2	3	0
d.111.1.1	2	0
a.7.3.1	5	0.6
d.58.16.1	2	0
c.67.1.3	14	1
a.69.2.1	2	0
c.2.1.3	16	0.1875
d.58.17.1	10	1
a.128.1.3	2	0
a.128.1.4	2	0
a.7.5.1	2	0
e.17.1.1	4	0.5
c.67.1.4	12	0.666667
c.26.1.5	2	1
d.5.1.1	4	1
c.31.1.3	6	0.5
b.61.1.1	2	0.5
d.210.1.1	2	0
b.6.1.2	3	0
e.18.1.1	2	0
d.58.18.2	2	0.5
a.73.1.1	3	0
c.31.1.5	2	0
b.61.2.1	2	1
b.61.3.1	2	0
b.6.1.3	23	0.73913
d.58.19.1	3	0.333333
d.58.20.1	2	0
a.74.1.1	11	0.818182
c.2.1.4	9	0.666667
c.32.1.1	2	0
d.6.1.1	2	0
b.62.1.1	2	0
a.174.1.1	2	0
b.7.1.1	6	0
c.108.1.1	2	0.5
b.34.4.4	2	0
a.74.1.2	4	0.75
d.58.23.1	2	0
a.74.1.3	2	0
b.34.5.1	2	0
c.2.1.5	11	0.818182
e.22.1.2	2	0
a.29.3.2	2	0
g.39.1.3	5	0.2
b.7.1.2	4	1
b.34.5.2	2	0
a.75.1.1	2	0.5
b.34.5.3	2	0
d.133.1.1	3	0
c.45.1.1	7	0.142857
a.76.1.1	2	0
b.7.2.1	3	0.666667
d.17.1.2	3	0
c.68.1.5	2	0
c.45.1.2	7	0.714286
d.58.28.1	2	1
b.34.7.1	2	0
c.2.1.6	12	0
d.134.1.1	2	0
d.17.2.1	8	1
d.58.29.1	3	0.666667
b.35.1.1	2	0
c.69.1.1	5	0.6
b.35.1.2	9	0.777778
a.153.1.1	2	0.5
b.1.1.2	24	0.75
b.1.18.16	2	0.5
a.29.3.1	2	0
c.46.1.1	2	0
c.46.1.2	4	0.75
c.2.1.7	14	0.285714
c.69.1.2	5	0.4
a.93.1.3	2	0
d.137.1.1	3	0
d.17.4.2	5	0.4
d.17.4.3	2	1
d.58.31.2	2	0
c.47.1.1	10	0.7
c.69.1.5	3	0
b.36.1.1	14	0.928571
b.29.1.1	4	0.75
a.24.9.1	4	0
b.1.20.1	2	0
g.41.3.1	4	0.5
d.140.1.1	2	1
c.47.1.2	6	0
a.118.1.10	2	0
g.41.3.2	2	0
d.141.1.1	4	0.5
b.2.8.1	2	0
a.24.11.1	3	1
g.41.3.3	2	0
d.19.1.1	15	1
c.47.1.3	3	0.333333
b.37.1.1	2	0
b.29.1.2	3	0
d.15.2.2	2	0
d.142.1.1	4	0.5
c.92.1.1	2	1
a.25.1.1	8	0.625
d.85.1.1	3	0
d.142.1.2	6	0.666667
c.47.1.5	16	0.9375
b.80.1.1	4	0
b.38.1.1	8	0.75
b.29.1.3	5	1
g.3.1.1	2	0
c.92.2.2	3	0.666667
a.25.1.2	7	0.285714
d.86.1.1	2	0
c.92.2.3	4	0.5
b.80.1.3	4	0
b.39.1.1	2	0
b.1.15.1	4	0
b.29.1.4	6	0.5
d.87.1.1	10	0.6
d.142.1.4	2	1
a.102.1.1	2	0
c.93.1.1	13	0.615385
d.142.1.6	2	1
a.26.1.1	10	0.3
d.68.3.3	3	0.666667
d.110.3.6	2	1
d.144.1.7	25	0.76
b.80.1.5	2	0
a.102.1.2	6	0.333333
a.2.11.1	4	1
b.29.1.6	2	0
d.142.2.1	2	0
d.20.1.1	7	0.857143
a.146.1.1	2	0
c.14.1.2	3	0
a.102.2.1	3	0.666667
b.29.1.8	2	1
c.14.1.3	7	0.857143
d.189.1.1	3	0
d.87.2.1	3	0.666667
a.3.1.1	17	0.647059
a.26.1.2	9	0.444444
b.81.1.3	3	0.666667
a.102.3.2	4	0.5
c.94.1.1	24	0.5
b.29.1.11	5	0.6
d.88.1.1	2	0
b.47.1.2	18	1
b.81.1.4	2	1
d.14.1.7	2	0
b.85.7.1	3	0.333333
d.166.1.1	8	0.5
a.102.4.1	2	0.5
a.102.4.2	2	0
c.37.1.19	13	0.307692
c.37.1.20	14	0.285714
a.102.4.3	2	0
d.52.1.1	2	0
c.16.1.1	3	0.666667
b.82.1.1	2	0
b.82.1.2	6	1
a.102.4.4	2	0
g.3.6.2	3	0
d.90.1.1	4	0.75
d.52.3.1	4	0.5
b.1.18.1	3	0.666667
d.185.1.2	2	1
a.103.1.1	3	0
b.30.2.1	4	1
b.82.2.1	3	0
d.167.1.1	4	0
b.1.18.2	13	0.384615
b.1.18.3	2	1
b.1.18.4	2	1
d.168.1.1	4	0.25
b.1.18.7	2	0.5
b.1.18.8	2	0
a.104.1.1	13	1
b.1.18.9	4	0.5
d.54.1.1	8	0.5
c.18.1.2	2	0
c.94.1.2	3	0
b.92.1.6	2	0
b.1.18.10	2	0.5
a.44.1.1	2	0
b.1.18.11	2	0
b.1.18.14	3	0
d.169.1.1	19	0.894737
a.45.1.1	22	0.818182
d.92.1.2	2	1
g.3.7.1	3	1
c.19.1.1	2	0
d.21.1.2	2	0
d.55.1.1	2	0
a.105.1.1	2	0
a.3.1.4	5	0.6
c.55.3.2	2	0.5
a.3.1.5	2	0.5
d.233.1.1	2	0
c.22.1.1	2	0
c.66.1.17	2	1
total	4118	0.478145

## Sheet: fold SSEF
classification group	# members	accuracy
a.158	3	0.666667
a.123	14	1
c.53	5	0.6
d.177	4	1
d.108	18	1
d.100	2	0
c.23	74	0.797297
b.53	3	0
d.198	7	0.714286
a.159	2	0
f.28	2	0.5
e.3	16	1
d.112	3	0.666667
d.178	2	1
a.118	52	0.942308
e.29	4	0
a.46	4	0.75
d.58	144	0.861111
d.101	2	0
d.51	7	0.857143
d.94	4	1
a.40	6	0.833333
d.166	10	0.7
b.55	30	1
c.111	3	1
g.10	3	0
d.113	7	0.571429
d.3	20	0.65
d.179	2	1
d.217	2	0
a.47	5	0
a.55	5	0.6
a.5	13	0.230769
c.24	3	0
a.41	2	1
c.55	54	0.87037
c.109	4	1
b.113	4	1
d.115	4	0.75
d.181	2	1
f.26	2	1
g.4	2	0
d.109	14	0.928571
e.4	2	1
d.104	15	0.8
a.124	3	0.666667
d.170	2	0
c.25	12	0.916667
c.57	4	1
a.48	3	0
c.27	3	1
b.60	23	0.956522
a.43	2	0
b.51	4	0.75
g.17	12	0.0833333
c.116	7	1
a.132	3	0.333333
d.117	3	1
g.8	9	0.888889
e.5	3	1
a.56	3	0
g.14	3	0
d.126	5	1
c.58	13	0.846154
a.133	5	0.6
d.171	3	1
c.28	4	0.75
d.110	19	0.894737
b.52	12	0.833333
d.208	2	0.5
e.10	3	0.333333
a.126	6	0.833333
e.6	5	1
e.11	2	1
e.1	6	1
d.118	3	0.666667
d.127	5	1
a.119	2	1
a.127	6	0.833333
a.6	11	0.454545
c.34	2	0.5
c.56	25	0.84
b.63	2	1
c.30	11	0.818182
c.117	3	1
b.6	41	0.829268
c.114	2	1
e.7	8	1
c.35	3	0
a.61	5	0.6
d.9	12	0.916667
d.120	4	0.75
c.63	5	0.8
b.64	2	0
c.59	6	1
a.7	19	0.421053
a.121	3	1
c.36	22	0.954545
a.60	29	0.37931
b.65	2	1
c.26	44	0.886364
a.52	5	0
g.27	3	0
e.23	4	1
d.201	3	0.333333
d.220	2	0
e.13	2	1
g.18	18	0.611111
d.128	3	0.666667
e.24	3	1
g.9	11	0.545455
a.69	5	0
g.15	10	0.6
a.128	7	1
b.2	31	0.258065
c.60	7	0.857143
c.65	3	1
d.111	2	0
b.66	5	1
d.4	4	0
b.56	2	0
b.57	3	1
e.25	2	1
b.3	11	0.454545
e.8	14	0.571429
b.1	252	0.896825
d.129	14	0.642857
d.122	11	0.909091
a.63	2	0.5
c.66	40	0.85
c.2	114	0.885965
b.67	2	0
c.37	134	0.865672
c.31	11	0.636364
b.68	15	0.6
b.58	3	0.666667
d.206	2	0.5
e.26	3	1
d.14	21	0.571429
e.17	4	1
a.71	3	0.666667
a.64	5	0.4
a.129	2	1
c.61	17	0.823529
d.5	4	1
a.130	2	0
a.8	5	0
b.61	9	0.888889
d.210	2	1
e.18	2	1
a.73	3	0.666667
f.1	12	0.666667
g.22	3	0
a.65	3	0.666667
d.124	6	1
b.31	2	0
c.32	3	0
d.225	2	0
g.39	8	0.25
d.224	2	1
a.10	3	0
d.130	3	0.333333
a.74	17	0.647059
d.15	59	0.847458
c.3	49	1
b.33	7	0.714286
d.131	13	1
c.100	2	0.5
d.6	2	0
b.62	2	0.5
b.69	24	0.916667
c.62	8	0.875
c.33	4	0.75
a.174	2	1
c.101	2	1
g.35	3	0
b.7	15	0.466667
f.4	16	0.875
b.4	2	0
g.24	5	0
c.108	13	0.692308
d.10	5	0.6
a.11	5	0.8
a.138	17	0.411765
a.66	2	0.5
c.68	16	0.875
b.34	62	0.693548
g.37	3	0.666667
a.75	2	1
d.59	2	0
e.22	3	1
d.11	2	1
c.67	38	1
a.76	2	0
d.12	3	0.666667
d.211	12	0.75
d.212	3	0
d.133	3	1
b.12	4	0.5
d.17	29	0.896552
a.22	14	0.714286
d.60	3	1
c.39	2	1
a.77	12	0.916667
b.121	52	0.653846
d.13	5	0.2
b.35	12	0.75
b.70	5	0.6
d.134	2	0.5
a.172	2	1
d.61	2	1
c.72	16	1
f.6	2	0.5
c.41	5	1
b.8	3	1
c.69	53	0.943396
a.16	2	0
a.153	2	0
g.50	2	0
a.173	2	0.5
d.136	5	0.8
b.19	6	0.666667
d.137	3	0.333333
c.46	7	0.857143
b.71	25	0.64
g.41	19	0.0526316
f.7	3	0
d.64	2	0
c.120	5	0.2
e.39	2	1
a.149	2	0
d.143	3	0
a.79	2	1
g.51	2	0
d.21	4	1
a.80	4	0.25
g.44	6	0.333333
a.23	5	0
c.81	5	1
c.73	2	1
c.47	54	0.981481
d.73	2	0
d.65	2	0
c.74	3	1
b.125	2	1
c.42	3	1
b.36	20	0.9
d.144	30	0.966667
g.52	4	1
d.227	2	1
d.22	3	1
b.21	3	0
b.15	3	0
d.140	2	1
b.11	11	0.545455
d.66	5	0
a.19	2	0
d.74	9	0.333333
d.16	16	0.8125
d.18	2	0
c.82	7	0.857143
c.4	7	0.714286
c.76	6	1
a.20	3	0.666667
c.43	7	0.857143
d.185	13	1
g.53	2	0
f.35	2	0
b.22	7	0.714286
d.141	4	1
a.83	2	0
d.24	4	0
c.98	4	1
a.24	34	0.441176
d.19	15	1
b.17	3	0.666667
c.48	6	1
d.142	21	0.904762
d.67	4	0
a.25	17	0.588235
a.21	7	1
b.72	8	0.75
c.77	4	1
c.5	3	0.333333
c.44	3	0.666667
c.70	2	1
b.37	2	0
c.6	7	0.714286
a.93	7	0.714286
d.80	6	0.833333
d.85	3	1
b.23	6	0.833333
d.26	21	0.809524
b.18	31	0.774194
c.83	2	1
d.75	3	0.666667
a.85	2	1
c.49	6	0.666667
c.84	6	0.833333
b.80	20	0.8
d.68	13	1
c.71	9	1
b.38	12	0.583333
c.45	14	0.928571
c.7	4	0.75
b.122	5	0.6
g.3	52	0.692308
d.150	3	0.333333
b.24	5	1
a.27	9	0.555556
d.151	4	1
d.86	2	1
c.106	2	1
a.86	4	0.75
d.81	16	0.625
c.78	11	0.636364
g.49	3	0.666667
c.8	11	1
a.1	33	0.969697
c.86	2	1
c.50	3	0.666667
b.39	2	1
b.74	4	1
f.36	2	0.5
b.40	93	0.602151
d.87	13	0.923077
a.102	29	0.931034
c.93	13	1
a.87	6	0.166667
a.28	10	0.3
a.142	2	1
d.77	2	0
b.26	5	0
a.26	26	0.769231
b.43	27	0.777778
c.51	14	0.785714
c.87	7	0.571429
d.78	2	0
c.79	7	0.857143
b.41	2	0.5
d.218	7	0.857143
c.95	14	1
a.140	3	0.666667
a.35	11	0.636364
g.59	2	0
d.153	25	1
d.37	3	1
c.107	2	0.5
d.38	8	0.875
a.96	7	0.714286
b.83	2	0
d.20	8	0.875
d.79	18	0.888889
b.42	25	0.92
c.80	7	0.857143
b.84	13	0.384615
b.76	2	0.5
d.230	3	0
b.108	2	0
b.106	3	0
d.160	3	0.666667
d.43	3	0.666667
a.89	2	1
d.145	8	1
a.3	33	0.575758
d.189	3	0.666667
d.44	3	1
b.29	35	0.914286
b.87	4	0
b.81	9	0.444444
a.2	19	0.157895
c.94	27	0.925926
c.9	2	0
b.77	5	0
a.177	4	0
c.52	24	0.208333
f.13	4	0.5
b.107	2	0
f.14	4	0
d.161	3	1
d.162	12	0.916667
a.97	2	0
a.110	2	1
c.15	5	0.4
d.88	2	0
d.82	3	1
d.40	3	1
a.29	12	0.25
c.97	5	0.6
a.91	6	1
b.88	3	0
d.31	4	0.25
c.89	2	0.5
c.10	21	0.857143
f.23	2	0
f.17	2	0
d.95	9	0.888889
f.19	2	0.5
a.111	4	0.25
d.52	11	0.818182
c.16	3	0.666667
a.99	3	1
d.89	4	0
d.1	5	0.6
a.36	2	0
d.45	2	1
d.146	2	0
d.41	11	0.909091
d.83	2	0.5
d.32	16	0.875
d.90	4	1
a.100	12	0.333333
c.91	4	0.75
c.17	2	0
b.82	38	0.578947
c.92	11	0.909091
e.31	2	1
f.21	7	0.285714
e.43	2	1
b.30	17	0.823529
d.167	4	1
a.37	2	0
a.103	3	1
d.96	7	1
d.163	7	0.714286
b.91	2	1
d.93	18	0.888889
a.144	4	0
b.92	9	0.444444
b.44	3	0.333333
b.85	14	0.357143
b.118	2	1
d.168	4	0.75
a.113	2	0
d.157	8	1
a.104	13	1
d.54	8	0.75
c.18	4	0.25
a.44	2	1
d.92	24	0.75
d.2	12	0.333333
b.93	2	0
b.49	5	0.6
b.45	4	0.25
c.12	2	0
g.7	10	0.8
d.173	2	0.5
d.169	26	0.884615
a.45	22	0.909091
a.115	2	0
d.49	2	0.5
a.156	5	0.8
a.39	42	0.619048
c.19	4	0.5
a.116	5	1
c.1	200	0.995
d.42	7	0.857143
d.50	9	0.555556
d.159	8	1
c.13	3	0.333333
b.50	13	0.923077
b.46	2	0
f.24	3	1
d.174	2	1
d.105	2	1
d.165	9	1
d.175	2	0
d.106	2	1
d.55	2	1
a.105	2	0
d.56	2	1
d.233	2	1
a.146	2	1
c.22	2	1
a.4	127	0.795276
c.14	15	0.866667
b.86	4	0.5
b.47	33	0.939394
f.27	2	0.5
f.25	2	0
total	5047	0.754508

## Sheet: fold LFF
classification group	# members	accuracy
a.158	3	0
a.123	14	0.928571
c.53	5	0.8
d.177	4	0.75
d.108	18	0.444444
d.100	2	0
c.23	74	0.635135
b.53	3	0
d.198	7	0.714286
a.159	2	0
f.28	2	0
e.3	16	0.9375
d.112	3	0.666667
d.178	2	1
a.118	52	0.865385
e.29	4	1
a.46	4	0.75
d.58	144	0.6875
d.101	2	0
d.51	7	0.571429
d.94	4	0.75
a.40	6	0.833333
d.166	10	0.4
b.55	30	0.7
c.111	3	0.666667
g.10	3	0.666667
d.113	7	0.714286
d.3	20	0.6
d.179	2	1
d.217	2	0
a.47	5	0
a.55	5	0.6
a.5	13	0.384615
c.24	3	0
a.41	2	1
c.55	54	0.425926
c.109	4	0.75
b.113	4	1
d.115	4	0
d.181	2	0
f.26	2	1
g.4	2	1
d.109	14	0.785714
e.4	2	1
d.104	15	0.733333
a.124	3	1
d.170	2	0
c.25	12	0.916667
c.57	4	0.75
a.48	3	0
c.27	3	1
b.60	23	1
a.43	2	0
b.51	4	1
g.17	12	0.583333
c.116	7	0.571429
a.132	3	0.666667
d.117	3	0.666667
g.8	9	0.666667
e.5	3	1
a.56	3	1
g.14	3	0
d.126	5	0.8
c.58	13	0.846154
a.133	5	0.6
d.184	2	0
d.171	3	1
c.28	4	1
d.110	19	0.578947
b.52	12	0.666667
d.208	2	0.5
e.10	3	0.666667
a.126	6	0.833333
e.6	5	0.8
e.11	2	0
e.1	6	1
d.118	3	0
d.127	5	0.8
a.119	2	0.5
a.127	6	1
a.6	11	0.363636
c.34	2	1
c.56	25	0.76
b.63	2	1
c.30	11	0
c.117	3	1
b.6	41	0.731707
c.114	2	0
e.7	8	0.75
c.35	3	0
a.61	5	0.4
d.9	12	1
d.120	4	1
c.63	5	0.4
b.64	2	0
c.59	6	0.5
a.7	19	0.631579
a.121	3	0
c.36	22	0.863636
a.60	29	0.413793
b.65	2	0
c.26	44	0.772727
a.52	5	0
g.27	3	0.333333
e.23	4	1
d.201	3	1
d.220	2	0
e.13	2	0
g.18	18	0.944444
d.128	3	0.666667
e.24	3	0.666667
g.9	11	0.727273
a.69	5	0.2
g.15	10	0.7
a.128	7	0.714286
b.104	2	1
b.2	31	0.258065
c.60	7	0.857143
c.65	3	1
d.111	2	0.5
b.66	5	1
d.4	4	0
b.56	2	1
b.57	3	0.666667
e.25	2	1
b.3	11	0.636364
e.8	14	0.428571
b.1	252	0.81746
d.129	14	0.571429
d.122	11	0.636364
a.63	2	0
c.66	40	0.65
c.2	114	0.885965
b.67	2	0
c.37	134	0.716418
c.31	11	0.454545
b.68	15	0.533333
b.58	3	1
d.206	2	0
e.26	3	0.666667
d.14	21	0.47619
e.17	4	0.75
a.71	3	0.333333
a.137	3	0.333333
a.64	5	0.4
a.129	2	1
c.61	17	0.647059
d.5	4	0.5
a.130	2	0
a.8	5	0
b.61	9	0.666667
d.210	2	0.5
e.18	2	1
a.73	3	0
f.1	12	0.333333
g.22	3	0.666667
a.65	3	0.666667
d.124	6	0.833333
b.31	2	0
c.32	3	0.333333
d.225	2	0.5
g.39	8	0.625
d.224	2	1
a.10	3	0.333333
d.130	3	0
a.74	17	0.764706
d.15	59	0.627119
c.3	49	0.877551
b.33	7	0.714286
d.131	13	0.769231
c.100	2	0
d.6	2	0
b.62	2	1
b.69	24	0.791667
c.62	8	0.625
c.33	4	0.75
a.174	2	0
c.101	2	1
g.35	3	1
b.7	15	0.466667
f.4	16	0.9375
b.4	2	0
g.24	5	0
c.108	13	0.769231
d.10	5	0
a.11	5	1
a.138	17	0.647059
a.66	2	1
c.68	16	0.5625
b.34	62	0.596774
g.37	3	0
a.75	2	1
d.59	2	0
e.22	3	0.666667
d.11	2	1
c.67	38	0.921053
a.76	2	0
d.12	3	0.333333
d.211	12	1
d.212	3	0.666667
d.133	3	1
b.12	4	0.25
d.17	29	0.758621
a.22	14	0.928571
d.60	3	0.666667
c.39	2	1
a.77	12	0.583333
b.121	52	0.730769
d.13	5	0.2
b.35	12	0.75
b.70	5	0.6
d.134	2	0
a.172	2	1
d.61	2	0.5
c.72	16	0.75
f.6	2	0.5
c.41	5	1
b.8	3	0.666667
c.69	53	0.754717
a.16	2	0
a.153	2	0
g.50	2	0
a.173	2	0
d.136	5	0.4
b.19	6	0.833333
d.137	3	0.666667
c.46	7	0.714286
b.71	25	0.4
g.41	19	0.210526
f.7	3	0
d.64	2	0
c.120	5	0.2
e.39	2	1
a.149	2	1
d.143	3	0
a.79	2	0
g.51	2	0
d.21	4	0.75
a.80	4	0.5
g.44	6	1
a.23	5	0
c.81	5	1
c.73	2	0
c.47	54	0.814815
d.73	2	0.5
d.65	2	0
c.74	3	0.666667
b.125	2	0
c.42	3	0.333333
b.36	20	0.95
d.144	30	0.833333
g.52	4	0.75
d.227	2	0.5
d.22	3	1
b.21	3	0.666667
b.15	3	0.333333
d.140	2	0.5
b.11	11	0.636364
d.66	5	0
a.19	2	0
d.74	9	0.222222
d.16	16	0.5
d.18	2	0
c.82	7	0.857143
c.4	7	0.571429
c.76	6	0.833333
a.20	3	0
c.43	7	0.428571
d.185	13	0.923077
g.53	2	0.5
f.35	2	1
b.22	7	0.857143
d.141	4	0.75
a.83	2	1
d.24	4	0
c.98	4	0.75
a.24	34	0.617647
d.19	15	1
b.17	3	0
c.48	6	0.666667
d.142	21	0.761905
d.67	4	0
a.25	17	0.647059
a.21	7	0.857143
b.72	8	0.25
c.77	4	0.75
c.5	3	1
c.44	3	0.666667
c.70	2	1
b.37	2	0
c.6	7	0.571429
a.93	7	1
d.80	6	0.833333
d.85	3	1
b.23	6	0.333333
d.26	21	0.666667
b.18	31	0.709677
c.83	2	1
d.75	3	0.666667
a.85	2	1
c.49	6	0.666667
c.84	6	0.333333
b.80	20	0.85
d.68	13	0.461538
c.71	9	1
b.38	12	0.833333
c.45	14	0.928571
c.7	4	0.5
b.122	5	0.4
g.3	52	0.673077
d.150	3	0
b.24	5	0.8
a.27	9	0.444444
d.151	4	0.75
d.86	2	1
c.106	2	0
a.86	4	0.5
d.81	16	0.375
c.78	11	0.636364
g.49	3	0.333333
c.8	11	0.181818
a.1	33	0.909091
c.86	2	1
c.50	3	0
b.39	2	0.5
b.74	4	1
f.36	2	1
b.40	93	0.655914
d.87	13	0.692308
a.102	29	0.931034
c.93	13	1
a.87	6	1
a.28	10	0.4
a.142	2	0
d.77	2	0
b.26	5	0.4
a.26	26	0.576923
b.43	27	0.814815
c.51	14	0.785714
c.87	7	0.714286
d.78	2	0
c.79	7	0.714286
b.41	2	1
d.218	7	0.285714
c.95	14	0.928571
a.140	3	1
a.35	11	0.545455
g.59	2	0
d.153	25	0.92
d.37	3	1
c.107	2	0
d.38	8	0.875
a.96	7	0.714286
b.83	2	0
d.20	8	0.875
d.79	18	0.666667
b.42	25	1
c.80	7	1
b.84	13	0.461538
b.76	2	0.5
d.230	3	0
b.108	2	0
b.106	3	0
d.160	3	1
d.43	3	0.666667
a.89	2	1
d.145	8	1
a.3	33	0.818182
d.189	3	0.666667
d.44	3	1
b.29	35	0.942857
b.87	4	0.5
b.81	9	1
a.2	19	0.421053
c.94	27	0.814815
c.9	2	0
b.77	5	0.4
a.177	4	0
c.52	24	0.166667
f.13	4	0.75
b.107	2	0
f.14	4	0.25
d.161	3	1
d.162	12	0.916667
a.97	2	0
a.110	2	1
c.15	5	0
d.88	2	1
d.82	3	0.666667
d.40	3	0.666667
a.29	12	0.666667
c.97	5	0
a.91	6	1
b.88	3	0
d.31	4	0.75
c.89	2	0
c.10	21	0.952381
f.23	6	0
f.17	2	1
d.95	9	0.666667
f.19	2	1
a.111	4	0.75
d.52	11	0.363636
c.16	3	0.666667
a.99	3	1
d.89	4	0
d.1	5	0.2
a.36	2	0
d.45	2	0
d.146	2	1
d.41	11	0.818182
d.83	2	0
d.32	16	0.9375
d.90	4	1
a.100	12	0.25
c.91	4	1
c.17	2	0
b.82	38	0.605263
c.92	11	0.818182
e.31	2	1
f.21	7	0.142857
e.43	2	1
b.30	17	0.764706
d.167	4	1
a.37	2	0
a.103	3	1
d.96	7	0.857143
d.163	7	0.285714
b.91	2	0
d.93	18	0.833333
a.144	4	0
b.92	9	0.555556
b.44	3	0.333333
b.85	14	0.428571
b.118	2	1
d.168	4	0
a.113	2	1
d.157	8	0.75
a.104	13	1
d.54	8	0.625
c.18	4	0
a.44	2	0
d.92	24	0.375
d.2	12	0.833333
b.93	2	1
b.49	5	0.6
b.45	4	0.5
c.12	2	0
g.7	10	0.8
d.173	2	0
d.169	26	0.807692
a.45	22	0.954545
a.115	2	0.5
d.49	2	0
a.156	5	0.8
a.39	42	0.761905
c.19	4	0.5
a.116	5	0.8
c.1	200	0.945
d.42	7	0.857143
d.50	9	0.666667
d.159	8	0.625
c.13	3	0.666667
b.50	13	1
b.46	2	0
f.24	3	1
d.174	2	1
d.105	2	1
d.165	9	1
d.175	2	0
d.106	2	1
d.55	2	0.5
a.105	2	0.5
d.56	2	0
d.233	2	1
a.146	2	1
c.22	2	0
a.4	127	0.685039
c.14	15	0.866667
b.86	4	0.25
b.47	33	0.939394
f.27	2	1
f.25	2	0
total	5058	0.686635

## Sheet: fold SGM
classification group	# members	accuracy
a.158	3	0.666667
a.123	14	1
c.53	5	0.6
d.177	4	0.75
d.108	18	0.555556
c.23	71	0.549296
b.53	3	0
d.198	7	0.428571
f.28	2	1
e.3	16	0.9375
d.112	3	0.666667
d.178	2	0.5
a.118	48	0.75
e.29	2	1
a.46	4	0.75
d.58	125	0.704
d.101	2	0
d.51	3	0.666667
d.94	4	0.75
a.40	5	0.6
d.166	10	0.4
b.55	25	0.76
c.111	3	0
g.10	2	0
d.113	5	0.8
d.3	17	0.588235
d.179	2	1
a.47	4	1
a.55	3	0.666667
a.5	8	0.625
c.24	3	0
a.41	2	1
c.55	52	0.634615
c.109	4	0.75
b.113	4	1
d.115	3	0
d.181	2	0.5
f.26	2	1
g.4	2	0
d.109	13	0.769231
e.4	2	1
d.104	15	0.666667
a.124	3	0.666667
d.170	2	0
c.25	12	0.833333
c.57	4	0.5
a.48	2	0.5
c.27	3	0.666667
b.60	21	0.904762
b.51	4	0.75
g.17	12	0.833333
c.116	7	0.857143
a.132	3	0.666667
d.117	3	0.666667
g.8	8	1
e.5	3	1
a.56	3	0.666667
g.14	3	0
d.126	5	0.8
c.58	13	0.846154
a.133	5	0.6
d.184	2	0
d.171	3	1
c.28	4	1
d.110	18	0.611111
b.52	11	0.818182
e.10	3	0.666667
a.126	6	0.833333
e.6	5	1
e.11	2	0
e.1	6	1
d.118	2	0
d.127	5	0.8
a.119	2	0
a.127	6	0.833333
a.6	7	0.428571
c.34	2	0.5
c.56	25	0.72
b.63	2	1
c.30	11	0.545455
c.117	3	0.333333
b.6	41	0.804878
c.114	2	1
e.7	8	0.625
c.35	3	0
a.61	3	0.666667
d.9	9	0.888889
d.120	4	0.75
c.63	5	0.4
b.64	2	1
c.59	6	0.666667
a.7	18	0.833333
a.121	3	0.666667
c.36	22	0.818182
a.60	24	0.541667
b.65	2	1
c.26	44	0.727273
a.52	5	0.6
e.23	4	0.75
d.201	2	0.5
e.13	2	0
g.18	15	0.866667
d.128	3	0.666667
e.24	3	0.666667
g.9	4	0.5
a.69	5	0.2
g.15	7	0.857143
a.128	7	1
b.2	30	0.4
c.60	7	0.571429
c.65	3	1
b.66	5	1
d.4	4	0
b.56	2	1
b.57	3	1
e.25	2	0.5
b.3	10	0.5
e.8	14	0.285714
b.1	238	0.928571
d.129	14	0.5
d.122	10	0.6
c.66	40	0.625
c.2	112	0.758929
b.67	2	0
c.37	132	0.674242
c.31	11	0.545455
b.68	14	0.571429
b.58	3	1
e.26	3	0.333333
d.14	21	0.47619
e.17	4	1
a.71	2	1
a.137	3	0.666667
a.64	2	0
a.129	2	0
c.61	16	0.6875
d.5	4	1
a.130	2	0
a.8	5	0.4
b.61	9	0.777778
d.210	2	1
e.18	2	1
a.73	3	1
f.1	9	0.555556
g.22	2	1
a.65	2	1
d.124	5	1
b.31	2	0
c.32	3	0
d.225	2	1
g.39	2	0
d.130	3	0
a.74	17	0.823529
d.15	45	0.8
c.3	49	0.857143
b.33	7	0.285714
d.131	13	0.923077
c.100	2	0
b.62	2	1
b.69	24	0.666667
c.62	8	0.75
c.33	4	0
a.174	2	1
c.101	2	1
g.35	3	0.666667
b.7	12	0.583333
f.4	15	0.8
b.4	2	0
g.24	5	0
c.108	13	0.384615
a.11	5	1
a.138	17	0.588235
a.66	2	0.5
c.68	16	0.625
b.34	54	0.5
g.37	2	0
a.75	2	0.5
d.59	2	0
e.22	3	1
d.11	2	1
c.67	38	1
a.76	2	0
d.12	2	0
d.211	11	0.727273
d.212	3	0
d.133	3	1
b.12	4	0.5
d.17	28	0.678571
a.22	14	0.857143
d.60	3	1
c.39	2	1
a.77	7	0.571429
b.121	52	0.692308
d.13	5	0
b.35	11	0.818182
b.70	5	0.6
d.134	2	0
a.172	2	0
d.61	2	1
c.72	16	0.6875
f.6	2	0
c.41	5	1
b.8	3	0.666667
c.69	53	0.773585
a.16	2	0
g.50	2	0
a.173	2	0
d.136	5	0.2
b.19	6	0.333333
c.46	7	0.571429
b.71	25	0.76
g.41	13	0.0769231
f.7	3	0
c.120	5	0.4
e.39	2	1
a.149	2	0.5
d.143	3	0
g.51	2	0
d.21	4	0.75
a.80	4	1
g.44	3	0
a.23	3	0
c.81	5	0.8
c.73	2	0
c.47	47	0.765957
d.73	2	0.5
d.65	2	0
c.74	3	0.666667
b.125	2	0
c.42	3	0.666667
b.36	17	0.823529
d.144	29	0.862069
g.52	4	0.5
d.227	2	1
d.22	3	1
b.21	3	0.666667
b.15	3	0
d.140	2	1
b.11	8	0.75
d.66	4	0
a.19	2	1
d.74	8	0.625
d.16	16	0.6875
d.18	2	0
c.82	7	0.857143
c.4	7	0.571429
c.76	6	0.666667
a.20	3	0.333333
c.43	7	0.428571
d.185	13	1
f.35	2	1
b.22	7	0.857143
d.141	4	1
a.83	2	0
d.24	3	0.333333
c.98	4	0.75
a.24	33	0.666667
d.19	15	1
b.17	2	0
c.48	6	0.5
d.142	21	0.761905
d.67	4	0
a.25	17	0.764706
a.21	3	0.666667
b.72	2	0
c.77	4	0.75
c.5	3	1
c.44	3	0
c.70	2	0
b.37	2	0
c.6	7	0.428571
a.93	7	0.428571
d.80	6	0.666667
d.85	3	1
b.23	5	1
d.26	16	0.5
b.18	29	0.62069
c.83	2	0
d.75	3	0.666667
a.85	2	0.5
c.49	6	0.666667
c.84	6	0.833333
b.80	20	0.85
d.68	9	0.555556
c.71	9	1
b.38	12	0.833333
c.45	14	0.714286
c.7	4	0.5
b.122	5	0.6
g.3	26	0.692308
d.150	3	0
b.24	5	0.8
a.27	9	0.444444
d.151	4	0.75
c.106	2	0.5
a.86	4	0.5
d.81	16	0.5625
c.78	11	0.818182
g.49	2	0
c.8	11	0.454545
a.1	33	0.939394
c.86	2	0
c.50	3	0
b.39	2	1
b.74	4	1
f.36	2	1
b.40	85	0.729412
d.87	13	0.615385
a.102	29	0.758621
c.93	13	1
a.87	4	1
a.28	5	0.4
a.142	2	0
d.77	2	0
b.26	4	0
a.26	25	0.88
b.43	26	0.769231
c.51	14	0.785714
c.87	7	0.571429
d.78	2	0
c.79	7	0.571429
b.41	2	1
d.218	6	0.333333
c.95	14	0.928571
a.140	3	0.333333
a.35	8	0.25
d.153	25	0.92
d.37	3	1
c.107	2	0
d.38	8	0.625
a.96	6	0.666667
b.83	2	0
d.20	7	0.857143
d.79	16	0.9375
b.42	25	0.92
c.80	7	0.571429
b.84	10	0.1
b.76	2	0.5
d.230	2	0.5
b.108	2	0
b.106	2	0
d.160	3	1
d.43	3	0.666667
a.89	2	1
d.145	8	1
a.3	32	0.65625
d.189	2	0
d.44	3	1
b.29	35	0.857143
b.87	4	0.75
b.81	9	1
a.2	15	0.333333
c.94	27	0.814815
c.9	2	0
b.77	5	1
a.177	4	0.25
c.52	24	0.208333
f.13	3	0.666667
b.107	2	0.5
f.14	4	0
d.161	3	1
d.162	10	0.9
a.97	2	0
a.110	2	1
c.15	5	1
d.88	2	1
d.82	3	0.333333
d.40	2	1
a.29	10	0.4
c.97	5	0
a.91	6	0.5
b.88	3	0
d.31	4	0.75
c.89	2	0
c.10	21	0.857143
f.23	6	0.5
f.17	2	1
d.95	8	0.625
f.19	2	0.5
a.111	4	0.75
d.52	10	0.5
c.16	3	0
a.99	3	1
d.89	4	0.25
d.1	5	0
a.36	2	0
d.45	2	1
d.146	2	0
d.41	11	0.818182
d.83	2	0
d.32	16	0.8125
d.90	4	0.75
a.100	12	0.25
c.91	4	1
c.17	2	0
b.82	36	0.527778
c.92	11	0.909091
e.31	2	1
f.21	7	0.285714
e.43	2	1
b.30	17	0.764706
d.167	4	0.5
a.103	3	0.666667
d.96	7	0.857143
d.163	7	0.571429
b.91	2	0
d.93	17	0.823529
b.92	9	0.555556
b.44	3	0
b.85	14	0.357143
b.118	2	1
d.168	4	0.5
a.113	2	1
d.157	8	1
a.104	13	1
d.54	8	0.875
c.18	4	0.25
a.44	2	1
d.92	24	0.333333
d.2	12	0.25
b.93	2	1
b.49	5	0.4
b.45	4	0.5
c.12	2	0
g.7	9	0.777778
d.173	2	0
d.169	25	0.84
a.45	21	1
a.115	2	0
d.49	2	0
a.156	5	0.8
a.39	31	0.548387
c.19	4	0.5
a.116	5	0.6
c.1	200	0.89
d.42	6	0.5
d.50	6	0.166667
d.159	8	0.125
c.13	2	0
b.50	11	1
b.46	2	0
f.24	3	1
d.174	2	1
d.105	2	0.5
d.165	9	1
d.175	2	0
d.106	2	1
d.55	2	0
d.56	2	0.5
d.233	2	0
a.146	2	1
c.22	2	0
a.4	108	0.731481
c.14	15	0.6
b.86	4	0.25
b.47	32	0.96875
f.27	2	0
f.25	2	0
total	4665	0.691533

## Sheet: fold PRIDE
classification group	# members	accuracy
a.158	3	0
a.123	14	0.714286
c.53	5	0.4
d.177	4	0.5
d.108	18	0.166667
d.100	2	0
c.23	74	0.337838
b.53	3	0
d.198	7	0.142857
a.159	2	0
f.28	2	1
e.3	16	0.4375
d.112	3	0
d.178	2	1
a.118	52	0.211538
e.29	4	0
a.46	4	0.75
d.58	144	0.493056
d.101	2	0
d.51	7	0.857143
d.94	4	0.5
a.40	6	0.333333
d.166	10	0.5
b.55	30	0.433333
c.111	3	0
g.10	3	0.666667
d.113	7	0.285714
d.3	20	0.35
d.179	2	0
d.217	2	0
a.47	5	0
a.55	5	0.6
a.5	13	0.461538
c.24	3	0
a.41	2	0
c.55	54	0.12963
c.109	4	0.75
b.113	4	1
d.115	4	0
d.181	2	0
f.26	2	0
g.4	2	1
d.109	14	0.642857
e.4	2	1
d.104	15	0.4
a.124	3	0
d.170	2	0
c.25	12	0.5
c.57	4	0.5
a.48	3	0
c.27	3	0.666667
b.60	23	0.782609
a.43	2	0
b.51	4	0.5
g.17	12	0.666667
c.116	7	0.428571
a.132	3	0.666667
d.117	3	0.666667
g.8	9	0.888889
e.5	3	1
a.56	3	0
g.14	3	0
d.126	5	0.8
c.58	13	0.769231
a.133	5	0.4
d.184	2	0
d.171	3	1
c.28	4	0.75
d.110	19	0.473684
b.52	12	0.583333
d.208	2	0
e.10	3	0
a.126	6	0.666667
e.6	5	0.8
e.11	2	0
e.1	6	0.833333
d.118	3	0
d.127	5	0.6
a.119	2	0
a.127	6	0.5
a.6	11	0.181818
c.34	2	0
c.56	25	0.64
b.63	2	1
c.30	11	0.272727
c.117	3	0.666667
b.6	41	0.585366
c.114	2	0
e.7	8	0.125
c.35	3	0
a.61	5	0
d.9	12	1
d.120	4	0.75
c.63	5	0.4
b.64	2	0
c.59	6	0
a.7	19	0.368421
a.121	3	0
c.36	22	0.681818
a.60	29	0.310345
b.65	2	0
c.26	44	0.295455
a.52	5	0
g.27	3	1
e.23	4	0.5
d.201	3	0
d.220	2	0
e.13	2	0
g.18	18	0.888889
d.128	3	0
e.24	3	0.666667
g.9	11	0.727273
a.69	5	0
g.15	10	0.8
a.128	7	0
b.104	2	0.5
b.2	31	0
c.60	7	0
c.65	3	0.666667
d.111	2	0
b.66	5	0.8
d.4	4	0
b.56	2	0.5
b.57	3	0.666667
e.25	2	0
b.3	11	0.181818
e.8	14	0.0714286
b.1	252	0.861111
d.129	14	0.214286
d.122	11	0.363636
a.63	2	0
c.66	40	0.325
c.2	114	0.578947
b.67	2	0
c.37	134	0.432836
c.31	11	0.272727
b.68	15	0.266667
b.58	3	1
d.206	2	0
e.26	3	0
d.14	21	0.142857
e.17	4	0.5
a.71	3	0.666667
a.137	3	0.333333
a.64	5	0
a.129	2	1
c.61	17	0.588235
d.5	4	1
a.130	2	0
a.8	5	0
b.61	9	0.555556
d.210	2	0
e.18	2	0
a.73	3	0
f.1	12	0.166667
g.22	3	0
a.65	3	0
d.124	6	0.666667
b.31	2	0
c.32	3	0
d.225	2	0
g.39	8	0.25
d.224	2	0
a.10	3	0.333333
d.130	3	0
a.74	17	0.705882
d.15	59	0.677966
c.3	49	0.591837
b.33	7	0.142857
d.131	13	0.692308
c.100	2	0
d.6	2	0
b.62	2	0
b.69	24	0.458333
c.62	8	0.5
c.33	4	0
a.174	2	0
c.101	2	0
g.35	3	0.666667
b.7	15	0.6
f.4	16	0.75
b.4	2	0
g.24	5	0.4
c.108	13	0.0769231
d.10	5	0
a.11	5	0.8
a.138	17	0.411765
a.66	2	0
c.68	16	0.0625
b.34	62	0.629032
g.37	3	0
a.75	2	0.5
d.59	2	0
e.22	3	0
d.11	2	1
c.67	38	0.842105
a.76	2	0
d.12	3	0
d.211	12	0.5
d.212	3	0
d.133	3	0
b.12	4	0
d.17	29	0.551724
a.22	14	0.571429
d.60	3	0.666667
c.39	2	0
a.77	12	0.333333
b.121	52	0.5
d.13	5	0.4
b.35	12	0.583333
b.70	5	0.6
d.134	2	0
a.172	2	0
d.61	2	0
c.72	16	0.125
f.6	2	0
c.41	5	0.8
b.8	3	0
c.69	53	0.415094
a.16	2	0
a.153	2	0.5
g.50	2	0
a.173	2	0
d.136	5	0
b.19	6	0.666667
d.137	3	0
c.46	7	0.428571
b.71	25	0.48
g.41	19	0.105263
f.7	3	0
d.64	2	0
c.120	5	0
e.39	2	0
a.149	2	0
d.143	3	0
a.79	2	0
g.51	2	0
d.21	4	0
a.80	4	0.25
g.44	6	0.5
a.23	5	0
c.81	5	0.4
c.73	2	0
c.47	54	0.62963
d.73	2	0
d.65	2	0
c.74	3	0
b.125	2	0
c.42	3	0
b.36	20	0.85
d.144	30	0.633333
g.52	4	0
d.227	2	0
d.22	3	0.666667
b.21	3	0.666667
b.15	3	0
d.140	2	1
b.11	11	0.636364
d.66	5	0
a.19	2	0
d.74	9	0.444444
d.16	16	0.25
d.18	2	0
c.82	7	0.571429
c.4	7	0.285714
c.76	6	0
a.20	3	0
c.43	7	0.428571
d.185	13	0.923077
g.53	2	0
f.35	2	0
b.22	7	0.714286
d.141	4	0.5
a.83	2	0
d.24	4	0
c.98	4	1
a.24	34	0.441176
d.19	15	1
b.17	3	0
c.48	6	0.666667
d.142	21	0.619048
d.67	4	0.5
a.25	17	0.411765
a.21	7	0.714286
b.72	8	0.375
c.77	4	0.25
c.5	3	0.666667
c.44	3	0
c.70	2	0
b.37	2	0
c.6	7	0.285714
a.93	7	0.285714
d.80	6	0.833333
d.85	3	0
b.23	6	0.666667
d.26	21	0.666667
b.18	31	0.387097
c.83	2	0
d.75	3	0.666667
a.85	2	0
c.49	6	0.666667
c.84	6	0.333333
b.80	20	0.1
d.68	13	0.153846
c.71	9	0.666667
b.38	12	0.666667
c.45	14	0.428571
c.7	4	0
b.122	5	0.4
g.3	52	0.769231
d.150	3	0
b.24	5	1
a.27	9	0.333333
d.151	4	0
d.86	2	0
c.106	2	0
a.86	4	0
d.81	16	0.1875
c.78	11	0.545455
g.49	3	0
c.8	11	0.181818
a.1	33	0.909091
c.86	2	0
c.50	3	0
b.39	2	0
b.74	4	0.75
f.36	2	1
b.40	93	0.376344
d.87	13	0.615385
a.102	29	0.37931
c.93	13	0.615385
a.87	6	0.5
a.28	10	0.3
a.142	2	0
d.77	2	0
b.26	5	0
a.26	26	0.5
b.43	27	0.666667
c.51	14	0.5
c.87	7	0
d.78	2	0
c.79	7	0
b.41	2	1
d.218	7	0
c.95	14	0.785714
a.140	3	0.666667
a.35	11	0.363636
g.59	2	0
d.153	25	0.64
d.37	3	0.666667
c.107	2	0
d.38	8	0.25
a.96	7	0.571429
b.83	2	0
d.20	8	0.75
d.79	18	0.722222
b.42	25	0.92
c.80	7	0.571429
b.84	13	0.461538
b.76	2	0
d.230	3	0
b.108	2	0
b.106	3	0
d.160	3	0.666667
d.43	3	0
a.89	2	0
d.145	8	0.5
a.3	33	0.757576
d.189	3	0
d.44	3	1
b.29	35	0.514286
b.87	4	0.25
b.81	9	0.444444
a.2	19	0.263158
c.94	27	0.444444
c.9	2	0
b.77	5	0.4
a.177	4	0
c.52	24	0.125
f.13	4	0.75
b.107	2	0
f.14	4	0
d.161	3	0.333333
d.162	12	0.833333
a.97	2	0
a.110	2	0
c.15	5	0.2
d.88	2	0
d.82	3	0
d.40	3	0.666667
a.29	12	0.416667
c.97	5	0.4
a.91	6	0.666667
b.88	3	0
d.31	4	0
c.89	2	0
c.10	21	0.714286
f.23	6	0.666667
f.17	2	0
d.95	9	0.444444
f.19	2	0
a.111	4	0
d.52	11	0.181818
c.16	3	0.666667
a.99	3	0
d.89	4	0
d.1	5	0.2
a.36	2	0
d.45	2	0
d.146	2	0
d.41	11	0.909091
d.83	2	0
d.32	16	0.625
d.90	4	0.75
a.100	12	0.25
c.91	4	0.5
c.17	2	0
b.82	38	0.368421
c.92	11	0.545455
e.31	2	1
f.21	7	0
e.43	2	1
b.30	17	0.529412
d.167	4	0
a.37	2	0
a.103	3	0
d.96	7	0.714286
d.163	7	0
b.91	2	0
d.93	18	0.777778
a.144	4	0
b.92	9	0.333333
b.44	3	0
b.85	14	0.285714
b.118	2	0
d.168	4	0.25
a.113	2	1
d.157	8	0.5
a.104	13	1
d.54	8	0.5
c.18	4	0
a.44	2	0
d.92	24	0.208333
d.2	12	0.333333
b.93	2	1
b.49	5	0
b.45	4	0
c.12	2	0
g.7	10	0.6
d.173	2	0
d.169	26	0.769231
a.45	22	0.818182
a.115	2	0
d.49	2	0
a.156	5	0.8
a.39	42	0.404762
c.19	4	0
a.116	5	0.4
c.1	200	0.455
d.42	7	0.714286
d.50	9	0.444444
d.159	8	0.25
c.13	3	0
b.50	13	0.846154
b.46	2	0
f.24	3	0
d.174	2	0
d.105	2	0
d.165	9	0.777778
d.175	2	0
d.106	2	1
d.55	2	0
a.105	2	0
d.56	2	0
d.233	2	0
a.146	2	0
c.22	2	0
a.4	127	0.582677
c.14	15	0.4
b.86	4	0
b.47	33	0.666667
f.27	2	1
f.25	2	0
total	5058	0.466785

## Sheet: sfamily SSEF
classification group	# members	accuracy
a.118.6	2	1
d.100.1	2	0
a.4.12	3	0.333333
c.23.16	16	0.875
c.23.1	18	0.833333
b.53.1	3	0
e.3.1	16	1
f.17.2	2	0
d.112.1	3	0.666667
e.29.1	4	0
d.58.1	15	0.666667
d.101.1	2	0
a.46.2	3	1
b.55.1	30	1
c.111.1	3	1
g.10.1	3	0
d.113.1	7	0.571429
a.118.8	11	0.909091
c.55.4	4	0
c.24.1	3	0
c.1.4	11	0.818182
c.109.1	4	1
b.2.3	10	0.1
a.130.1	2	0
b.113.1	4	1
a.60.6	2	1
d.115.1	4	0.75
f.26.1	2	1
g.4.1	2	0
a.60.7	3	0
a.47.2	4	0
b.1.2	47	0.744681
e.4.1	2	1
d.104.1	15	0.8
a.118.9	4	1
c.25.1	12	0.916667
c.55.5	2	1
d.58.38	2	1
c.116.1	7	1
a.132.1	3	0.333333
d.117.1	3	1
b.2.5	8	0.25
e.5.1	3	1
c.55.6	2	0.5
a.133.1	5	0.6
a.60.8	2	0
d.171.1	3	1
c.55.7	3	0.333333
d.58.3	3	0
c.1.9	16	1
g.14.1	3	0
c.62.1	8	0.875
a.60.9	3	0
e.6.1	5	1
b.82.6	2	0.5
d.118.1	3	0.666667
a.119.1	2	1
c.1.19	4	0.5
c.56.1	2	0
c.34.1	2	0.5
b.63.1	2	1
c.56.2	8	1
c.1.10	19	0.736842
e.7.1	8	1
c.35.1	3	0
a.61.1	5	0.6
d.9.1	12	0.916667
d.120.1	4	0.75
c.63.1	5	0.8
c.1.20	2	0.5
b.64.1	2	0
b.1.3	2	0
a.121.1	3	1
c.36.1	22	0.954545
a.4.6	9	0.888889
c.1.21	3	0.666667
b.65.1	2	1
c.26.1	27	0.888889
a.52.1	5	0
d.79.5	2	1
g.27.1	3	0
d.220.1	2	0
e.23.1	4	1
e.24.1	3	1
g.15.1	10	0.6
c.56.4	2	0.5
c.65.1	3	1
b.66.1	5	1
c.1.22	2	1
c.56.5	11	1
b.56.1	2	0
f.4.4	2	0
a.71.2	2	1
b.57.1	3	1
e.25.1	2	1
b.3.1	3	0.666667
e.8.1	14	0.571429
d.122.1	11	0.909091
c.1.23	2	0
a.63.1	2	0.5
c.66.1	40	0.85
c.2.1	114	0.885965
b.68.1	8	0.75
d.206.1	2	0.5
e.26.1	3	1
a.64.1	4	0.5
c.37.1	134	0.865672
f.1.1	2	1
b.3.5	2	1
a.65.1	3	0.666667
b.31.1	2	0
d.124.1	6	1
a.24.15	2	1
d.58.32	4	0.75
d.224.1	2	1
b.3.6	3	0
b.34.13	5	0.2
f.1.3	3	1
c.3.1	49	1
b.33.1	7	0.714286
a.29.5	2	0
b.69.2	5	0.8
d.58.33	2	0
g.35.1	3	0
f.1.4	5	0.6
d.58.34	2	0
b.4.1	2	0
d.10.1	5	0.6
a.138.1	17	0.411765
a.66.1	2	0.5
b.34.1	4	0.25
b.69.4	10	0.8
g.41.5	2	0
d.58.35	6	0
d.58.36	2	0
g.37.1	3	0.666667
d.59.1	2	0
d.15.5	4	0
d.11.1	2	1
c.67.1	38	1
b.34.2	22	0.636364
d.12.1	3	0.666667
b.69.5	2	0
b.30.5	12	0.833333
d.212.1	3	0
a.22.1	14	0.714286
d.60.1	3	1
d.15.6	8	1
c.39.1	2	1
d.13.1	4	0.25
b.70.1	3	1
a.172.1	2	1
g.41.8	4	0
d.61.1	2	1
b.40.2	14	0.714286
c.41.1	5	1
c.6.2	3	0.666667
d.58.44	4	0
a.173.1	2	0.5
b.19.1	6	0.666667
b.71.1	25	0.64
d.64.1	2	0
c.120.1	5	0.2
d.15.7	2	1
b.121.3	2	1
e.39.1	2	1
a.149.1	2	0
d.143.1	3	0
d.79.2	5	0.6
d.21.1	4	1
c.81.1	5	1
d.65.1	2	0
b.125.1	2	1
c.42.1	3	1
b.34.3	3	0.666667
g.44.1	6	0.333333
d.144.1	30	0.966667
b.21.1	3	0
d.22.1	3	1
d.79.3	7	1
b.11.1	11	0.545455
d.66.1	5	0
d.16.1	16	0.8125
c.4.1	7	0.714286
b.34.4	5	0.8
c.43.1	7	0.857143
f.35.1	2	0
b.22.1	7	0.714286
c.82.1	7	0.857143
d.24.1	4	0
c.48.1	6	1
b.40.3	4	0.75
b.72.1	5	0.8
c.5.1	3	0.333333
c.44.1	2	1
b.40.4	60	0.45
c.6.1	3	1
a.93.1	7	0.714286
d.80.1	6	0.833333
b.23.1	5	1
d.67.2	2	0
c.83.1	2	1
d.26.1	13	0.769231
a.24.3	6	0.333333
c.70.1	2	1
c.49.1	4	1
c.84.1	6	0.833333
b.72.2	3	0.666667
c.71.1	9	1
c.45.1	14	0.928571
c.7.1	4	0.75
d.68.3	3	0
b.24.1	5	1
a.27.1	9	0.555556
c.106.1	2	1
d.81.1	16	0.625
g.49.1	3	0.666667
c.49.2	2	0
b.82.3	8	0.875
b.42.5	5	0.2
c.8.1	2	0
c.86.1	2	1
c.50.1	3	0.666667
b.74.1	4	1
f.36.1	2	0.5
b.6.2	2	0
a.28.1	6	0
b.26.1	5	0
c.8.2	2	1
d.26.3	7	0.857143
a.24.5	2	0
c.51.1	8	1
c.87.1	7	0.571429
d.218.1	7	0.857143
d.159.1	8	1
a.142.1	2	1
c.95.1	14	1
g.59.1	2	0
c.107.1	2	0.5
b.43.4	16	0.9375
b.83.1	2	0
a.1.2	4	0.75
c.8.5	3	1
c.51.3	2	0.5
b.106.1	3	0
a.96.1	7	0.714286
d.160.1	3	0.666667
d.43.1	3	0.666667
a.28.3	3	0.333333
d.145.1	8	1
b.84.1	7	0.714286
d.44.1	3	1
b.29.1	35	0.914286
c.51.4	3	0.666667
a.177.1	4	0
b.77.2	3	0
f.13.1	4	0.5
f.14.1	4	0
b.107.1	2	0
d.161.1	3	1
d.162.1	12	0.916667
a.97.1	2	0
a.24.13	3	0.666667
c.97.1	4	0.5
a.2.3	5	0
c.52.1	22	0.181818
d.31.1	4	0.25
d.82.2	2	1
c.89.1	2	0.5
c.10.1	5	1
b.84.2	5	0
b.43.3	9	0.666667
a.110.1	2	1
b.61.4	2	0.5
f.19.1	2	0.5
a.111.1	4	0.25
a.29.2	5	0.6
d.110.4	6	0.833333
a.99.1	3	1
d.1.1	5	0.6
d.146.1	2	0
d.45.1	2	1
d.83.1	2	0.5
d.32.1	16	0.875
a.100.1	12	0.333333
c.91.1	4	0.75
a.2.5	2	0
c.10.2	16	0.8125
e.31.1	2	1
f.21.1	2	0
f.21.2	5	0.4
d.92.2	5	0.8
d.163.1	7	0.714286
a.2.7	3	0
b.44.1	3	0.333333
b.118.1	2	1
d.93.1	18	0.888889
a.113.1	2	0
a.144.1	3	0
c.23.4	2	0.5
c.1.5	3	1
d.2.1	12	0.333333
c.23.5	8	0.875
b.49.1	2	1
c.1.6	4	1
b.45.1	4	0.25
g.7.1	10	0.8
d.173.1	2	0.5
a.115.1	2	0
d.49.1	2	0.5
d.58.4	3	0.333333
b.49.2	3	0.333333
c.12.1	2	0
d.50.1	7	0.714286
b.85.4	4	1
b.46.1	2	0
d.174.1	2	1
d.105.1	2	1
a.116.1	5	1
d.165.1	9	1
d.58.5	5	0.8
d.175.1	2	0
d.106.1	2	1
c.1.7	7	0.857143
b.50.1	13	0.923077
c.13.2	2	0.5
b.86.1	4	0.5
c.14.1	15	0.866667
b.47.1	33	0.939394
f.27.1	2	0.5
b.1.4	3	0
a.158.1	3	0.666667
b.1.5	8	0.5
a.123.1	14	1
g.3.9	4	0.25
d.177.1	4	1
d.108.1	18	1
b.34.9	4	0
d.58.7	21	0.52381
c.23.6	4	0.25
a.39.2	2	0
a.4.2	2	1
c.1.8	67	0.880597
d.58.48	2	1
d.198.1	4	0.75
f.28.1	2	0.5
b.1.6	5	0
d.178.1	2	1
a.118.1	21	0.666667
b.1.7	2	0
a.39.3	2	0
b.85.7	5	0.2
g.3.11	15	0.4
d.51.1	7	0.857143
d.94.1	3	1
a.4.3	3	0
a.40.1	5	1
d.166.1	10	0.7
c.53.2	4	0.75
d.58.49	2	1
a.25.2	2	0
c.23.9	2	0
d.198.2	3	0.666667
d.3.1	20	0.65
d.179.1	2	1
d.217.1	2	0
c.26.2	15	0.933333
b.1.8	3	0.333333
b.58.1	3	0.666667
a.55.1	5	0.6
c.1.11	8	0.375
a.5.1	3	0.333333
a.4.5	65	0.769231
a.41.1	2	1
c.55.1	22	0.818182
c.23.10	5	0
c.98.2	2	1
d.181.1	2	1
d.109.1	12	0.916667
a.124.1	3	0.666667
a.5.2	6	0
c.26.3	2	0
c.57.1	4	1
d.58.8	3	0
b.60.1	23	0.956522
c.27.1	3	1
a.43.1	2	0
b.51.1	4	0.75
g.17.1	12	0.0833333
g.8.1	9	0.888889
b.1.9	2	0
a.56.1	3	0
b.1.10	4	0.75
c.58.1	13	0.846154
d.126.1	5	1
c.1.12	10	0.7
d.68.5	3	0.666667
a.156.1	5	0.8
d.58.9	3	0.333333
c.28.1	4	0.75
c.23.12	10	0.7
b.52.1	3	0
d.208.1	2	0.5
e.10.1	3	0.333333
b.1.11	5	1
a.126.1	6	0.833333
d.110.1	3	1
e.11.1	2	1
e.1.1	6	1
a.127.1	6	0.833333
a.6.1	11	0.454545
d.58.10	2	1
c.55.2	2	1
b.52.2	9	1
c.55.3	19	0.842105
c.117.1	3	1
b.6.1	39	0.871795
d.127.1	5	1
c.114.1	2	1
a.60.12	2	0
d.110.2	4	0.25
c.30.1	11	0.818182
b.1.13	2	0
d.58.11	4	0.75
d.110.3	5	1
c.59.1	6	1
d.58.12	2	0
a.7.1	6	0
a.60.1	6	0.333333
c.1.14	3	1
d.201.1	3	0.333333
e.13.1	2	1
a.24.17	2	0
d.128.1	3	0.666667
g.18.1	18	0.611111
a.24.16	3	0
g.9.1	11	0.545455
b.1.14	6	0
a.69.1	2	0
a.128.1	7	1
c.60.1	7	0.857143
d.111.1	2	0
a.7.3	5	0.8
c.1.15	6	0.833333
d.58.16	2	0.5
a.69.2	2	0
b.1.1	109	0.853211
d.4.1	4	0
d.58.17	10	0.3
b.2.2	7	0.285714
d.129.1	5	0.8
a.60.2	4	0
a.60.3	2	0.5
a.7.5	2	0
c.31.1	11	0.636364
d.14.1	21	0.571429
e.17.1	4	1
a.129.1	2	1
d.129.2	2	0
c.61.1	17	0.823529
d.5.1	4	1
a.8.1	2	0
b.61.1	2	1
c.1.16	5	0.8
d.210.1	2	1
d.58.18	4	0.25
e.18.1	2	1
d.129.3	6	0.666667
a.73.1	3	0.666667
g.22.1	3	0
b.61.2	2	1
b.61.3	2	1
d.225.1	2	0
g.39.1	8	0.25
d.58.19	3	0.333333
a.10.1	3	0
d.58.20	2	0
a.74.1	17	0.647059
d.130.1	3	0.333333
d.15.1	16	0.75
c.32.1	3	0
d.131.1	13	1
c.100.1	2	0.5
c.1.17	2	1
d.6.1	2	0
b.62.1	2	0.5
c.1.18	4	0.5
c.33.1	4	0.75
a.174.1	2	1
c.101.1	2	1
f.4.1	4	0.25
b.7.1	10	0.6
c.108.1	13	0.692308
g.24.1	5	0
a.11.1	2	1
d.58.23	2	0
b.34.5	7	0.571429
c.68.1	16	0.875
a.11.2	3	0.333333
f.4.3	10	1
a.75.1	2	1
e.22.1	3	1
a.76.1	2	0
b.34.6	4	0.5
d.133.1	3	1
b.12.1	4	0.5
d.68.2	3	1
d.17.1	5	0.4
d.58.26	7	1
b.7.2	3	0.333333
d.58.28	2	0
a.77.1	12	0.916667
b.34.7	2	1
b.121.4	29	0.793103
b.35.1	11	0.818182
d.109.2	2	1
d.134.1	2	0.5
d.211.2	2	0
c.72.1	10	1
d.17.2	8	0.875
d.58.29	3	1
f.6.1	2	0.5
b.8.1	3	1
c.69.1	53	0.943396
d.15.2	5	0
b.121.5	6	0.166667
b.121.6	2	0
a.153.1	2	0
g.50.1	2	0
b.121.1	4	0.25
d.136.1	5	0.8
a.29.3	4	0
a.16.1	2	0
d.137.1	3	0.333333
b.121.2	6	0
c.72.2	6	1
c.46.1	7	0.857143
d.17.4	13	0.923077
f.7.1	3	0
d.15.3	3	0
b.121.7	3	0.666667
d.58.31	3	0.666667
a.4.13	4	0.5
g.51.1	2	0
a.79.1	2	1
a.80.1	4	0.25
c.73.1	2	1
d.73.1	2	0
c.47.1	53	0.962264
d.15.4	16	0.8125
c.74.1	3	1
b.36.1	20	0.9
g.52.1	4	1
a.24.9	4	0
d.227.1	2	1
g.41.3	8	0
b.1.20	2	0
b.15.1	3	0
a.24.10	3	0
d.140.1	2	1
a.19.1	2	0
d.18.1	2	0
c.76.1	6	1
d.185.1	13	1
g.53.1	2	0
a.83.1	2	0
d.141.1	4	1
b.2.8	2	1
a.24.11	3	0.666667
d.74.2	2	1
c.98.1	2	1
d.19.1	15	1
b.17.1	3	0.666667
a.20.1	3	0.666667
d.142.1	16	0.9375
d.74.3	3	0.333333
a.21.1	7	1
c.77.1	4	1
b.37.1	2	0
a.8.3	2	0
b.34.10	2	0
c.92.1	3	1
a.25.1	15	0.666667
d.85.1	3	1
d.74.4	2	0
b.18.1	31	0.774194
c.92.2	8	0.875
b.80.1	15	1
b.40.5	2	0
b.38.1	11	0.636364
b.122.1	5	0.6
b.1.15	4	0
d.150.1	3	0.333333
g.3.1	2	1
a.85.1	2	1
d.151.1	4	1
d.75.2	2	1
d.86.1	2	1
a.86.1	4	0.75
c.78.1	7	1
b.40.6	8	0.625
a.1.1	29	1
b.39.1	2	1
d.87.1	10	0.9
a.102.1	12	0.75
c.93.1	13	1
d.77.1	2	0
a.87.1	6	0.166667
a.2.11	4	0.5
a.26.1	26	0.769231
c.78.2	4	0
d.78.1	2	0
b.40.7	2	1
c.79.1	7	0.857143
b.41.1	2	0.5
a.35.1	11	0.636364
d.153.1	24	0.958333
d.37.1	3	1
d.142.2	5	0.8
d.38.1	8	0.875
d.20.1	8	0.875
d.79.1	3	0.666667
b.42.1	5	0.2
c.80.1	7	0.857143
b.80.5	2	0
a.146.1	2	1
b.108.1	2	0
a.102.2	3	1
a.89.1	2	1
d.189.1	3	0.666667
a.3.1	33	0.575758
d.87.2	3	1
b.87.1	4	0
b.81.1	8	0.5
a.102.3	5	0.6
b.34.11	2	0
c.94.1	27	0.925926
g.3.6	3	0.333333
d.88.1	2	0
c.15.1	5	0.4
a.102.4	8	0.75
d.40.1	3	1
a.91.1	6	1
b.88.1	3	0
b.42.2	6	0.666667
d.95.2	8	0.875
d.52.1	2	0
c.16.1	3	0.666667
d.89.1	4	0
a.36.1	2	0
d.41.1	4	0.75
d.90.1	4	1
c.17.1	2	0
b.82.1	15	0.266667
b.42.3	2	0
b.42.4	6	0.666667
d.15.10	2	0
e.43.1	2	1
d.52.3	4	0.75
a.7.7	2	0
a.37.1	2	0
a.103.1	3	1
b.30.2	4	1
b.91.1	2	1
d.41.2	3	0.666667
b.92.1	9	0.444444
b.82.2	10	0.8
d.167.1	4	1
d.211.1	10	0.9
d.96.1	7	1
d.168.1	4	0.75
d.157.1	8	1
a.104.1	13	1
d.54.1	8	0.75
d.41.3	2	1
c.18.1	4	0.25
d.92.1	19	0.736842
b.93.1	2	0
a.44.1	2	1
d.169.1	26	0.884615
a.45.1	22	0.909091
b.1.18	44	0.340909
g.3.7	21	0.952381
a.39.1	37	0.594595
c.19.1	4	0.5
c.1.1	3	0.666667
d.42.1	7	0.857143
f.24.1	3	1
a.118.3	2	1
g.3.13	2	0
d.55.1	2	1
c.23.13	2	0
a.105.1	2	0
d.56.1	2	1
d.233.1	2	1
c.22.1	2	1
a.4.1	36	0.638889
c.1.2	14	0.928571
f.25.1	2	0
total	4820	0.708091

## Sheet: sfamily LFF
classification group	# members	accuracy
a.118.6	2	1
d.100.1	2	0
a.4.12	3	0.666667
c.23.16	16	0.5625
c.23.1	18	0.888889
b.53.1	3	0
e.3.1	16	0.9375
f.17.2	2	1
d.112.1	3	0.666667
e.29.1	4	1
d.58.1	15	0.533333
d.101.1	2	0
a.46.2	3	1
b.55.1	30	0.7
c.111.1	3	0.666667
g.10.1	3	0.666667
d.113.1	7	0.714286
a.118.8	11	0.909091
c.55.4	4	0.25
c.24.1	3	0
c.1.4	11	0.818182
c.109.1	4	0.75
b.2.3	10	0
a.130.1	2	0
b.113.1	4	1
a.60.6	2	0
d.115.1	4	0
f.26.1	2	1
g.4.1	2	1
a.60.7	3	0.333333
a.47.2	4	0
b.1.2	47	0.765957
e.4.1	2	1
d.104.1	15	0.733333
a.118.9	4	0.75
c.25.1	12	0.916667
c.55.5	2	1
d.58.38	2	1
c.116.1	7	0.571429
a.132.1	3	0.666667
d.117.1	3	0.666667
b.2.5	8	0.25
e.5.1	3	1
c.55.6	2	0
a.133.1	5	0.6
a.60.8	2	0
d.171.1	3	1
c.55.7	3	0
d.58.3	3	0
c.1.9	16	0.6875
g.14.1	3	0
c.62.1	8	0.625
a.60.9	3	0.333333
e.6.1	5	0.8
b.82.6	2	1
d.118.1	3	0
a.119.1	2	0.5
c.1.19	4	0.5
c.56.1	2	0
c.34.1	2	1
b.63.1	2	1
c.56.2	8	0.875
c.1.10	19	0.526316
e.7.1	8	0.75
c.35.1	3	0
a.61.1	5	0.4
d.9.1	12	1
d.120.1	4	1
c.63.1	5	0.4
c.1.20	2	1
b.64.1	2	0
b.1.3	2	0
a.121.1	3	0
c.36.1	22	0.863636
a.4.6	9	0.888889
c.1.21	3	0.666667
b.65.1	2	0
c.26.1	27	0.814815
a.52.1	5	0
d.79.5	2	1
g.27.1	3	0.333333
d.220.1	2	0
e.23.1	4	1
e.24.1	3	0.666667
g.15.1	10	0.7
b.104.1	2	1
c.56.4	2	1
c.65.1	3	1
b.66.1	5	1
c.1.22	2	1
c.56.5	11	0.909091
b.56.1	2	1
f.4.4	2	1
a.71.2	2	0.5
b.57.1	3	0.666667
e.25.1	2	1
b.3.1	3	1
e.8.1	14	0.428571
d.122.1	11	0.636364
c.1.23	2	0
a.63.1	2	0
c.66.1	40	0.65
c.2.1	114	0.885965
b.68.1	8	1
d.206.1	2	0
e.26.1	3	0.666667
a.64.1	4	0.5
c.37.1	134	0.716418
f.1.1	2	0
b.3.5	2	1
a.65.1	3	0.666667
b.31.1	2	0
d.124.1	6	0.833333
a.24.15	2	1
d.58.32	4	0.75
d.224.1	2	1
b.3.6	3	0.666667
b.34.13	5	0
f.1.3	3	1
c.3.1	49	0.877551
b.33.1	7	0.714286
a.29.5	2	0
b.69.2	5	0.8
d.58.33	2	0
g.35.1	3	1
f.1.4	5	0.2
d.58.34	2	0
b.4.1	2	0
d.10.1	5	0
a.138.1	17	0.647059
a.66.1	2	1
b.34.1	4	0.25
b.69.4	10	1
g.41.5	2	0
d.58.35	6	0
d.58.36	2	0
g.37.1	3	0
d.59.1	2	0
d.15.5	4	0.5
d.11.1	2	1
c.67.1	38	0.921053
b.34.2	22	0.772727
d.12.1	3	0.333333
b.69.5	2	0
b.30.5	12	0.75
d.212.1	3	0.666667
a.22.1	14	0.928571
d.60.1	3	0.666667
d.15.6	8	1
c.39.1	2	1
d.13.1	4	0.25
b.70.1	3	1
a.172.1	2	1
g.41.8	4	0
d.61.1	2	0.5
b.40.2	14	0.714286
c.41.1	5	1
c.6.2	3	0.333333
d.58.44	4	0.5
a.173.1	2	0
b.19.1	6	0.833333
b.71.1	25	0.4
d.64.1	2	0
c.120.1	5	0.2
d.15.7	2	1
b.121.3	2	0
e.39.1	2	1
a.149.1	2	1
d.143.1	3	0
d.79.2	5	0.8
d.21.1	4	0.75
c.81.1	5	1
d.65.1	2	0
b.125.1	2	0
c.42.1	3	0.333333
b.34.3	3	0
g.44.1	6	1
d.144.1	30	0.833333
b.21.1	3	0.666667
d.22.1	3	1
d.79.3	7	0.571429
b.11.1	11	0.636364
d.66.1	5	0
d.16.1	16	0.5
c.4.1	7	0.571429
b.34.4	5	0.8
c.43.1	7	0.428571
f.35.1	2	1
b.22.1	7	0.857143
c.82.1	7	0.857143
d.24.1	4	0
c.48.1	6	0.666667
b.40.3	4	0.75
b.72.1	5	0
c.5.1	3	1
c.44.1	2	1
b.40.4	60	0.483333
c.6.1	3	1
a.93.1	7	1
d.80.1	6	0.833333
b.23.1	5	0.4
d.67.2	2	0
c.83.1	2	1
d.26.1	13	0.692308
a.24.3	6	0.833333
c.70.1	2	1
c.49.1	4	1
c.84.1	6	0.333333
b.72.2	3	0.666667
c.71.1	9	1
c.45.1	14	0.928571
c.7.1	4	0.5
d.68.3	3	0.333333
b.24.1	5	0.8
a.27.1	9	0.444444
c.106.1	2	0
d.81.1	16	0.375
g.49.1	3	0.333333
c.49.2	2	0
b.82.3	8	0.875
b.42.5	5	1
c.8.1	2	0
c.86.1	2	1
c.50.1	3	0
b.74.1	4	1
f.36.1	2	1
b.6.2	2	0
a.28.1	6	0.333333
b.26.1	5	0.4
c.8.2	2	0
d.26.3	7	0.714286
a.24.5	2	1
c.51.1	8	1
c.87.1	7	0.714286
d.218.1	7	0.285714
d.159.1	8	0.625
a.142.1	2	0
c.95.1	14	0.928571
g.59.1	2	0
c.107.1	2	0
b.43.4	16	0.9375
b.83.1	2	0
a.1.2	4	0.75
c.8.5	3	0.666667
c.51.3	2	0
b.106.1	3	0
a.96.1	7	0.714286
d.160.1	3	1
d.43.1	3	0.666667
a.28.3	3	0.666667
d.145.1	8	1
b.84.1	7	0.714286
d.44.1	3	1
b.29.1	35	0.942857
c.51.4	3	0.666667
a.177.1	4	0
b.77.2	3	0.666667
f.13.1	4	0.75
f.14.1	4	0.25
b.107.1	2	0
d.161.1	3	1
d.162.1	12	0.916667
a.97.1	2	0
a.24.13	3	0
c.97.1	4	0
a.2.3	5	0
c.52.1	22	0.136364
d.31.1	4	0.75
d.82.2	2	1
c.89.1	2	0
c.10.1	5	1
b.84.2	5	0.2
b.43.3	9	0.666667
a.110.1	2	1
b.61.4	2	1
f.19.1	2	1
a.111.1	4	0.75
a.29.2	5	1
d.110.4	6	0.666667
a.99.1	3	1
d.1.1	5	0.2
d.146.1	2	1
d.45.1	2	0
d.83.1	2	0
d.32.1	16	0.9375
a.100.1	12	0.25
c.91.1	4	1
a.2.5	2	0.5
c.10.2	16	0.9375
e.31.1	2	1
f.21.1	2	0
f.21.2	5	0.2
d.92.2	5	0.4
d.163.1	7	0.285714
a.2.7	3	0
b.44.1	3	0.333333
b.118.1	2	1
d.93.1	18	0.833333
a.113.1	2	1
a.144.1	3	0
c.23.4	2	1
c.1.5	3	1
d.2.1	12	0.833333
c.23.5	8	0.875
b.49.1	2	0.5
c.1.6	4	0.75
b.45.1	4	0.5
g.7.1	10	0.8
d.173.1	2	0
a.115.1	2	0.5
d.49.1	2	0
d.58.4	3	0
b.49.2	3	0.666667
c.12.1	2	0
d.50.1	7	0.857143
b.85.4	4	1
b.46.1	2	0
f.23.14	2	0
d.174.1	2	1
d.105.1	2	1
a.116.1	5	0.8
d.165.1	9	1
d.58.5	5	0.4
d.175.1	2	0
d.106.1	2	1
c.1.7	7	1
b.50.1	13	1
c.13.2	2	1
b.86.1	4	0.25
c.14.1	15	0.866667
b.47.1	33	0.939394
f.27.1	2	1
b.1.4	3	0.666667
a.158.1	3	0
b.1.5	8	1
a.123.1	14	0.928571
g.3.9	4	0.75
d.177.1	4	0.75
d.108.1	18	0.444444
b.34.9	4	0.5
d.58.7	21	0.619048
c.23.6	4	0.5
a.39.2	2	0
a.4.2	2	1
c.1.8	67	0.880597
d.58.48	2	0.5
d.198.1	4	1
f.28.1	2	0
b.1.6	5	0
d.178.1	2	1
a.118.1	21	0.714286
b.1.7	2	0
a.39.3	2	0
b.85.7	5	0.4
g.3.11	15	0.666667
d.51.1	7	0.571429
d.94.1	3	1
a.4.3	3	0
a.40.1	5	1
d.166.1	10	0.4
c.53.2	4	1
d.58.49	2	0.5
a.25.2	2	0
c.23.9	2	0
d.198.2	3	0.333333
d.3.1	20	0.6
d.179.1	2	1
d.217.1	2	0
c.26.2	15	0.733333
b.1.8	3	0.666667
b.58.1	3	1
a.55.1	5	0.6
c.1.11	8	0.625
a.5.1	3	0.666667
a.4.5	65	0.661538
a.41.1	2	1
c.55.1	22	0.545455
c.23.10	5	0.2
c.98.2	2	1
d.181.1	2	0
d.109.1	12	0.916667
a.124.1	3	1
a.5.2	6	0.333333
c.26.3	2	0
c.57.1	4	0.75
d.58.8	3	0
b.60.1	23	1
c.27.1	3	1
a.43.1	2	0
b.51.1	4	1
g.17.1	12	0.583333
g.8.1	9	0.666667
b.1.9	2	0
a.56.1	3	1
b.1.10	4	0.75
c.58.1	13	0.846154
d.126.1	5	0.8
c.1.12	10	0.6
d.68.5	3	0.666667
d.184.1	2	0
a.156.1	5	0.8
d.58.9	3	1
c.28.1	4	1
c.23.12	10	0.7
b.52.1	3	0
d.208.1	2	0.5
e.10.1	3	0.666667
b.1.11	5	0.6
a.126.1	6	0.833333
d.110.1	3	0.666667
e.11.1	2	0
e.1.1	6	1
a.127.1	6	1
a.6.1	11	0.363636
d.58.10	2	1
c.55.2	2	0
b.52.2	9	0.777778
c.55.3	19	0.315789
c.117.1	3	1
b.6.1	39	0.717949
d.127.1	5	0.8
c.114.1	2	0
a.60.12	2	1
d.110.2	4	0.75
c.30.1	11	0
b.1.13	2	0
d.58.11	4	0.5
d.110.3	5	0.4
c.59.1	6	0.5
d.58.12	2	0
a.7.1	6	0.833333
a.60.1	6	0.666667
c.1.14	3	1
d.201.1	3	1
e.13.1	2	0
a.24.17	2	1
d.128.1	3	0.666667
g.18.1	18	0.944444
a.24.16	3	0.666667
g.9.1	11	0.727273
b.1.14	6	0.666667
a.69.1	2	0
a.128.1	7	0.714286
c.60.1	7	0.857143
d.111.1	2	0.5
a.7.3	5	0.8
c.1.15	6	0.5
d.58.16	2	0
a.69.2	2	0
b.1.1	109	0.87156
d.4.1	4	0
d.58.17	10	0.9
b.2.2	7	0.285714
d.129.1	5	0.6
a.60.2	4	0
a.60.3	2	0
a.7.5	2	0
c.31.1	11	0.454545
d.14.1	21	0.47619
e.17.1	4	0.75
a.129.1	2	1
d.129.2	2	0
c.61.1	17	0.647059
d.5.1	4	0.5
a.8.1	2	0
b.61.1	2	1
c.1.16	5	0.8
d.210.1	2	0.5
d.58.18	4	0
e.18.1	2	1
d.129.3	6	0.5
a.73.1	3	0
g.22.1	3	0.666667
b.61.2	2	1
b.61.3	2	0
d.225.1	2	0.5
g.39.1	8	0.625
d.58.19	3	0.666667
a.10.1	3	0.333333
d.58.20	2	0
d.130.1	3	0
a.74.1	17	0.764706
d.15.1	16	0.4375
c.32.1	3	0.333333
d.131.1	13	0.769231
c.100.1	2	0
c.1.17	2	1
d.6.1	2	0
b.62.1	2	1
c.1.18	4	0
c.33.1	4	0.75
a.174.1	2	0
c.101.1	2	1
f.4.1	4	0.75
b.7.1	10	0.6
c.108.1	13	0.769231
g.24.1	5	0
a.11.1	2	1
d.58.23	2	0
b.34.5	7	0.142857
c.68.1	16	0.5625
a.11.2	3	1
f.4.3	10	1
a.75.1	2	1
e.22.1	3	0.666667
a.76.1	2	0
b.34.6	4	0.75
d.133.1	3	1
b.12.1	4	0.25
d.68.2	3	1
d.17.1	5	0.2
d.58.26	7	0.571429
b.7.2	3	0.333333
d.58.28	2	1
a.77.1	12	0.583333
b.34.7	2	0
b.121.4	29	0.896552
b.35.1	11	0.818182
d.109.2	2	0
d.134.1	2	0
d.211.2	2	1
c.72.1	10	0.8
d.17.2	8	1
d.58.29	3	1
f.6.1	2	0.5
b.8.1	3	0.666667
c.69.1	53	0.754717
d.15.2	5	0.6
b.121.5	6	0.833333
b.121.6	2	0
a.153.1	2	0
g.50.1	2	0
b.121.1	4	0
d.136.1	5	0.4
a.29.3	4	0.75
a.16.1	2	0
d.137.1	3	0.666667
b.121.2	6	0.166667
c.72.2	6	0.666667
c.46.1	7	0.714286
d.17.4	13	0.923077
f.7.1	3	0
d.15.3	3	0
b.121.7	3	0
d.58.31	3	0
a.4.13	4	0.5
g.51.1	2	0
a.79.1	2	0
a.80.1	4	0.5
c.73.1	2	0
d.73.1	2	0.5
c.47.1	53	0.830189
d.15.4	16	0.6875
c.74.1	3	0.666667
b.36.1	20	0.95
g.52.1	4	0.75
a.24.9	4	0.5
d.227.1	2	0.5
g.41.3	8	0.375
b.1.20	2	0
b.15.1	3	0.333333
a.24.10	3	0
d.140.1	2	0.5
a.19.1	2	0
d.18.1	2	0
c.76.1	6	0.833333
d.185.1	13	0.923077
g.53.1	2	0.5
a.83.1	2	1
d.141.1	4	0.75
b.2.8	2	1
a.24.11	3	0.666667
d.74.2	2	1
c.98.1	2	0.5
d.19.1	15	1
b.17.1	3	0
a.20.1	3	0
d.142.1	16	0.875
d.74.3	3	0
a.21.1	7	0.857143
c.77.1	4	0.75
b.37.1	2	0
a.8.3	2	0
b.34.10	2	1
c.92.1	3	0.666667
a.25.1	15	0.733333
d.85.1	3	1
d.74.4	2	0
b.18.1	31	0.709677
c.92.2	8	0.875
b.80.1	15	1
b.40.5	2	0
b.38.1	11	0.818182
b.122.1	5	0.4
b.1.15	4	0
d.150.1	3	0
g.3.1	2	1
a.85.1	2	1
d.151.1	4	0.75
d.75.2	2	1
d.86.1	2	1
a.86.1	4	0.5
c.78.1	7	0.857143
b.40.6	8	0.75
a.1.1	29	0.931034
b.39.1	2	0.5
d.87.1	10	0.6
a.102.1	12	0.833333
c.93.1	13	1
d.77.1	2	0
a.87.1	6	1
a.2.11	4	0.25
a.26.1	26	0.576923
c.78.2	4	0.25
b.40.7	2	0.5
d.78.1	2	0
c.79.1	7	0.714286
b.41.1	2	1
a.35.1	11	0.545455
d.153.1	24	0.916667
d.37.1	3	1
d.142.2	5	0.4
d.38.1	8	0.875
d.20.1	8	0.875
d.79.1	3	0.666667
b.42.1	5	0.8
c.80.1	7	1
b.80.5	2	1
a.146.1	2	1
b.108.1	2	0
a.102.2	3	1
a.89.1	2	1
d.189.1	3	0.666667
a.3.1	33	0.818182
d.87.2	3	1
b.87.1	4	0.5
b.81.1	8	1
a.102.3	5	0.8
b.34.11	2	0
c.94.1	27	0.814815
g.3.6	3	0.333333
c.15.1	5	0
d.88.1	2	1
a.102.4	8	0.875
d.40.1	3	0.666667
a.91.1	6	1
b.88.1	3	0
b.42.2	6	1
d.95.2	8	0.75
d.52.1	2	0
c.16.1	3	0.666667
d.89.1	4	0
a.36.1	2	0
d.41.1	4	1
d.90.1	4	1
c.17.1	2	0
b.82.1	15	0.4
b.42.3	2	1
b.42.4	6	1
d.15.10	2	0
e.43.1	2	1
d.52.3	4	0
a.7.7	2	0.5
a.37.1	2	0
a.103.1	3	1
b.30.2	4	1
b.91.1	2	0
d.41.2	3	1
b.92.1	9	0.555556
b.82.2	10	0.7
d.167.1	4	1
d.211.1	10	1
d.96.1	7	0.857143
d.168.1	4	0
d.157.1	8	0.75
a.104.1	13	1
d.54.1	8	0.625
d.41.3	2	1
c.18.1	4	0
d.92.1	19	0.368421
b.93.1	2	1
a.44.1	2	0
d.169.1	26	0.807692
a.45.1	22	0.954545
b.1.18	44	0.363636
g.3.7	21	0.761905
a.39.1	37	0.837838
c.19.1	4	0.5
c.1.1	3	0.666667
d.42.1	7	0.857143
f.24.1	3	1
a.118.3	2	1
g.3.13	2	0
d.55.1	2	0.5
c.23.13	2	1
a.105.1	2	0.5
d.56.1	2	0
d.233.1	2	1
c.22.1	2	0
a.4.1	36	0.611111
c.1.2	14	0.642857
f.25.1	2	0
total	4826	0.671363

[truncated: 2 more sheets: sfamily SGM, sfamily PRIDE]
