# Supplementary material for: Secondary structure spatial conformation footprint: a novel method for fast protein structure comparison and classification
Source: BMC Struct Biol. 2006 Jun 8;6:12. doi: 10.1186/1472-6807-6-12 (PMC1526735; doi:10.1186/1472-6807-6-12)
Supplement: Additional File 9 — SCOP 1.65 list of domains in the 40%-id dataset. [file 1472-6807-6-12-S9.scop]

d1ucsa_
d1gci__
d1gdna_
d1m40a_
d1n55a_
d1mc2a_
d1iuaa_
d1g6xa_
d1dy5a_
d1gwea_
d1muwa_
d3pyp__
d1i1wa_
d1f9ya_
d1g66a_
d1ix9a1
d1ix9a2
d2pvba_
d3lzt__
d1iqza_
d1oewa_
d1l9la_
d1mxta1
d1mxta2
d2fdn__
d1gvkb_
d1ufya_
d7a3ha_
d1g4ia_
d1ktha_
d1byi__
d1cex__
d1k5ca_
d1nls__
d1c75a_
d1eb6a_
d1f94a_
d1ixh__
d1a6m__
d1ic6a_
d1kwfa_
d1m1qa_
d1aho__
d1exra_
d1lnia_
d1o7ja_
d1ug6a_
d1cxqa_
d1ga6a_
d1kqpa_
d1oaia_
d1jfba_
d1lwba_
d1psra_
d2erl__
d1i27a_
d1nqja_
d1c7ka_
d1gqva_
d1lkka_
d1oe1a1
d1oe1a2
d1cc8a_
d1i2ta_
d1jbea_
d1qtwa_
d3sil__
d1jcla_
d1kmva_
d1m2da_
d2igd__
d1euwa_
d1lqta1
d1lqta2
d1c5ea_
d1ceqa1
d1ceqa2
d1gkma_
d1koia_
d1mpla_
d1n40a_
d1jm1a_
d1k5na1
d1k5na2
d1k5nb_
d1k7ca_
d1mooa_
d1oc7a_
d1od3a_
d1d4ta_
d1d5ta1
d1d5ta2
d1gmxa_
d1i40a_
d1m9za_
d1qj4a_
d1ctj__
d1f86a_
d1ls1a1
d1ls1a2
d1ql0a_
d1bkra_
d1heta1
d1heta2
d1n62a1
d1n62a2
d1n62b1
d1n62b2
d1n62c1
d1n62c2
d1swua_
d1b6g__
d1ds1a_
d1fsga_
d1h1na_
d1knga_
d1qlwa_
d1h4ga_
d1hdoa_
d1jk3a_
d1nnfa_
d1a7s__
d1e9ga_
d1h97a_
d1hbna1
d1hbna2
d1hbnb1
d1hbnb2
d1hbnc_
d1i8oa_
d1kjqa1
d1kjqa2
d1kjqa3
d1m1na_
d1m1nb_
d1b9oa_
d1c9oa_
d1h4xa_
d1itxa1
d1itxa2
d1me4a_
d1mun__
d1odma_
d1ubkl_
d1ubks_
d1i4ua_
d1knma_
d1lb3a_
d1m15a1
d1m15a2
d1mj4a_
d1c0pa1
d1c0pa2
d1czpa_
d1e4mm_
d1h4ax1
d1h4ax2
d1j98a_
d1jf8a_
d1e58a_
d1gu2a_
d1k4ia_
d1kwna_
d1kzka_
d1l0ia_
d1m4la_
d1ntea_
d1oh0a_
d1vfya_
d2nlra_
d1l3ka1
d1l3ka2
d1loka_
d1nwwa_
d1arb__
d1atg__
d1fyea_
d1gyoa_
d1j9ba_
d1jg1a_
d1jhga_
d1lqpa_
d1oa0a_
d1d4oa_
d1e29a_
d1hxha_
d1ifc__
d1kyfa1
d1kyfa2
d1mfga_
d1nz0a_
d1qu9a_
d3chbd_
d1eu1a1
d1eu1a2
d1fcya_
d1gwma_
d1gxua_
d1h12a_
d1mqkh_
d1mqkl_
d1o7ia_
d1csei_
d1e7la1
d1e7la2
d1f4pa_
d1ijva_
d1k3xa1
d1k3xa2
d1lq9a_
d1n3la_
d1oboa_
d1oqva_
d1ox0a1
d1ox0a2
d1dcs__
d1i0va_
d1i24a_
d1irda_
d1jkva_
d1k3ya1
d1k3ya2
d1kt7a_
d1oi7a1
d1oi7a2
d2pth__
d2sn3__
d2tpsa_
d1cy5a_
d1fk5a_
d1gxma_
d1gzta_
d1hlra1
d1hlra3
d1hlra4
d1k8ua_
d1ka1a_
d1o08a_
d1o2da_
d1qq4a_
d2lisa_
d1aac__
d1ctqa_
d1flma_
d1gkpa1
d1gkpa2
d1gz8a_
d1hms__
d1hx0a1
d1hx0a2
d1j96a_
d1nxma_
d1oaa__
d1b0b__
d1c1da1
d1c1da2
d1dg6a_
d1eaja_
d1kmta_
d1lc0a1
d1lc0a2
d1lf7a_
d1lzla_
d1mjna_
d1ncwh2
d1ncwl2
d1nuya_
d1plc__
d1qdda_
d1qfta_
d1c52__
d1gyxa_
d1jeta_
d1lyva_
d1mf7a_
d1nyka_
d1ozua_
d1qksa1
d1qksa2
d1ycc__
d7fd1a_
d1eaxa_
d1g2ra_
d1gppa_
d1gwua_
d1h10a_
d1hyoa1
d1hyoa2
d1jnda1
d1jnda2
d1kkoa1
d1kkoa2
d1o8xa_
d1qnra_
d256ba_
d1eaqa_
d1f0ia1
d1f0ia2
d1gvea_
d1i0da_
d1ispa_
d1jo0a_
d1k0ma1
d1k0ma2
d1kgda_
d1ky3a_
d1o8ba1
d1o8ba2
d1odza_
d3sdha_
d1bqk__
d1es9a_
d1f1ea_
d1fd3a_
d1gk8a1
d1gk8a2
d1gk8i_
d1gkla_
d1gvfa_
d1hdha_
d1iw0a_
d1llfa_
d1lzja_
d1qaua_
d1qh4a1
d1rhs_1
d1rhs_2
d1a2pa_
d1e5ka_
d1e6ua_
d1ezga_
d1fm0d_
d1fm0e_
d1gvoa_
d1i12a_
d1jl7a_
d1jo8a_
d1k55a_
d1kufa_
d1n8va_
d1o04a_
d2eng__
d3ebx__
d1bqca_
d1fo8a_
d1h41a1
d1h41a2
d1jl1a_
d1ltza_
d1m0ka_
d1m1fa_
d1mh1__
d1pb7a_
d1qhva_
d2end__
d1ew4a_
d1fw9a_
d1gpia_
d1hd2a_
d1k3ia1
d1k3ia2
d1k3ia3
d1kr7a_
d1ks8a_
d1l6ra_
d1ng6a_
d1o9ra_
d1xyza_
d3euga_
d1aba__
d1b16a_
d1bgf__
d1brt__
d1eaza_
d1f7da_
d1f9va_
d1g5aa1
d1g5aa2
d1goia1
d1goia2
d1goia3
d1gvda_
d1gvza_
d1h05a_
d1ht6a1
d1ht6a2
d1hz4a_
d1ji7a_
d1kb0a1
d1kb0a2
d1kdga1
d1kdga2
d1kw3b1
d1kw3b2
d1lm4a_
d1lria_
d1m22a_
d1nyta1
d1nyta2
d1o98a1
d1o98a2
d1uaya_
d1ub3a_
d1bn7a_
d1ckaa_
d1di6a_
d1dlwa_
d1es5a_
d1g61a_
d1g6sa_
d1gt91_
d1htya1
d1htya2
d1htya3
d1ju2a1
d1ju2a2
d1k7ja_
d1klla_
d1kq3a_
d1kv7a1
d1kv7a2
d1kv7a3
d1kypa_
d1m7ga_
d1mnna_
d1n45a_
d1o7na1
d1o7na2
d1o7nb_
d1ocya_
d1ofza_
d1ogwa_
d1qfma1
d1qfma2
d1sgpe_
d1sgpi_
d1utg__
d3vub__
d1f1ua1
d1f1ua2
d1f8na1
d1f8na2
d1fx2a_
d1h16a_
d1hnja1
d1hnja2
d1i1ja_
d1ie9a_
d1ijya_
d1ioma_
d1j8ua_
d1km3a_
d1lv7a_
d1mb3a_
d1mg4a_
d1mla_1
d1mla_2
d1nf9a_
d1nwaa_
d1o6va1
d1o6va2
d1o9ga_
d1oala_
d1qg8a_
d1ql3a_
d1qopa_
d1qopb_
d1qq9a_
d1tc1a_
d1uasa1
d1uasa2
d2tnfa_
d1cyo__
d1dj0a1
d1dj0a2
d1dqza_
d1e85a_
d1en2a1
d1en2a2
d1f8ea_
d1fp2a1
d1fp2a2
d1g3p_1
d1g3p_2
d1g9oa_
d1gd0a_
d1hw1a1
d1hw1a2
d1hzta_
d1ifra_
d1iqqa_
d1jiga_
d1jz8a1
d1jz8a2
d1jz8a3
d1jz8a4
d1jz8a5
d1k20a_
d1lc5a_
d1lo7a_
d1lw6i_
d1m6ka_
d1m7ja1
d1m7ja2
d1m7ja3
d1mqda_
d1noa__
d1o1za_
d1ogad1
d1ogad2
d1ogae1
d1ogae2
d1pina2
d1pkoa_
d1qrea_
d4ubpa_
d4ubpb_
d4ubpc1
d4ubpc2
d1b0ua_
d1b67a_
d1bi5a1
d1bi5a2
d1c4qa_
d1ccwa_
d1ccwb_
d1crua_
d1dcia_
d1e19a_
d1e30a_
d1ek0a_
d1ek6a_
d1elka_
d1ep0a_
d1ew0a_
d1ezm__
d1guta_
d1hq1a_
d1io0a_
d1is3a_
d1jboa_
d1jbob_
d1jzga_
d1kgsa1
d1kgsa2
d1oafa_
d1obda_
d1qcza_
d1qh5a_
d1tca__
d1thfd_
d1whi__
d3seb_1
d3seb_2
d1a4ia1
d1a4ia2
d1ah7__
d1bfd_1
d1bfd_2
d1bfd_3
d1elwa_
d1f74a_
d1f7la_
d1fj2a_
d1fr3a_
d1ihra_
d1ikpa1
d1ikpa2
d1ikpa3
d1j97a_
d1ja9a_
d1jdra_
d1jlja_
d1k6xa_
d1kqra_
d1l0ga_
d1l2ha_
d1l7aa_
d1lqaa_
d1m2xa_
d1m4ia_
d1mxra_
d1n7oa1
d1n7oa2
d1n7oa3
d1nc7a_
d1noga_
d1ozna_
d1ptf__
d1qgva_
d1ra9__
d1rie__
d1tgxa_
d1ucaa_
d3ezma_
d8abp__
d153l__
d1aoea_
d1bx4a_
d1byqa_
d1c1ka_
d1dfma_
d1dk8a_
d1dpta_
d1dypa_
d1eco__
d1egwa_
d1ej0a_
d1ejda_
d1eyha_
d1f46a_
d1g1ta1
d1g1ta2
d1g2qa_
d1gz2a_
d1h32a1
d1h32a2
d1h32b_
d1h5qa_
d1hfel1
d1hfel2
d1hfes_
d1iata_
d1idpa_
d1ig5a_
d1inla_
d1iq6a_
d1j6za1
d1j6za2
d1jd0a_
d1jr8a_
d1jx6a_
d1k38a_
d1k92a1
d1k92a2
d1koe__
d1l5oa_
d1l7la_
d1lr7a2
d1luca_
d1lucb_
d1lw9a_
d1m2ka_
d1m55a_
d1mv8a1
d1mv8a2
d1mv8a3
d1ntha_
d1o3ya_
d1opd__
d1p1ma1
d1p1ma2
d1qgwa_
d1qsaa1
d1qsaa2
d2a0b__
d2arca_
d2ayh__
d1b3aa_
d1b8oa_
d1bfg__
d1bio__
d1cg5b_
d1cipa1
d1cipa2
d1cpq__
d1d3ga_
d1dp7p_
d1dw9a1
d1dw9a2
d1dzoa_
d1edqa1
d1edqa2
d1edqa3
d1eyva_
d1f0la1
d1f0la2
d1f0la3
d1fg7a_
d1fgya_
d1fxoa_
d1gai__
d1gnya_
d1gs5a_
d1h2ca_
d1hxia_
d1i0ra_
d1iooa_
d1j34a_
d1j34c_
d1jtva_
d1juha_
d1keia_
d1kpf__
d1kwga1
d1kwga2
d1kwga3
d1l6pa_
d1l8na2
d1lam_1
d1lam_2
d1lk9a_
d1lkoa1
d1lkoa2
d1lmia_
d1m65a_
d1mxga1
d1mxga2
d1nox__
d1ntva_
d1obza1
d1oxsc1
d1oxsc2
d1p4oa_
d1qtoa_
d1zin_1
d2mhr__
d1agi__
d1b6a_1
d1b6a_2
d1cvl__
d1d7pm_
d1dzka_
d1e43a1
d1e43a2
d1e9ea_
d1edg__
d1fiua_
d1fqta_
d1g87a2
d1g8ka1
d1g8ka2
d1g8kb_
d1h6ta2
d1h7za_
d1ijqa1
d1ijqa2
d1iwda_
d1iy8a_
d1jfxa_
d1jjya_
d1jl0a_
d1jpza_
d1kapp1
d1kapp2
d1kgcd1
d1lyqa_
d1mg7a1
d1mg7a2
d1mk0a_
d1moq__
d1n1ja_
d1n1jb_
d1n1ta1
d1n1ta2
d1nfp__
d1ns5a_
d1nzia1
d1oa2a_
d1p5zb_
d1qb7a_
d1qe3a_
d1qhqa_
d1qjpa_
d1qq5a_
d1uaqa_
d2cpl__
d2dri__
d3cyr__
d3nul__
d16pk__
d1a3c__
d1ajsa_
d1aop_1
d1aop_2
d1aop_3
d1aop_4
d1ayx__
d1bkpa_
d1cnv__
d1cs1a_
d1csh__
d1dbwa_
d1dl2a_
d1dosa_
d1dz4a_
d1e87a_
d1ej8a_
d1ekqa_
d1ff4a_
d1fs7a_
d1ghea_
d1gmua1
d1gmua2
d1h98a_
d1hoza_
d1hqsa_
d1im5a_
d1iupa_
d1j1na_
d1j3aa_
d1j77a_
d1ji1a1
d1ji1a2
d1ji1a3
d1jnra1
d1jnra2
d1jnra3
d1jnrb_
d1jp4a_
d1k07a_
d1m33a_
d1mba__
d1mkza_
d1mrj__
d1my7a_
d1n2ea_
d1nc5a_
d1nnla_
d1o26a_
d1obfo1
d1obfo2
d1of4a_
d1qhoa1
d1qhoa2
d1qhoa3
d1qhoa4
d1qmga1
d1qmga2
d1qpca_
d1qqqa_
d1sty__
d1t1da_
d2ilk__
d2trxa_
d3grs_1
d3grs_2
d3grs_3
d5nul__
d1a8d_1
d1a8d_2
d1aru__
d1ay7b_
d1b8za_
d1d0da_
d1d3va_
d1dysa_
d1e2wa1
d1e2wa2
d1elua_
d1enfa1
d1enfa2
d1euva_
d1euvb_
d1fcqa_
d1fmk_1
d1fr2a_
d1fr2b_
d1ft5a_
d1gv9a_
d1gzga_
d1h99a1
d1h99a2
d1i9sa_
d1id0a_
d1iv3a_
d1jata_
d1jatb_
d1jaya_
d1jkea_
d1ju3a1
d1ju3a2
d1jyka_
d1k7ka_
d1kcqa_
d1kola1
d1kola2
d1kr4a_
d1lqva_
d1o6la_
d1on2a1
d1on2a2
d1qs1a1
d1qs1a2
d2gdm__
d451c__
d7odca1
d7odca2
d1a8e__
d1a8q__
d1ako__
d1b5ea_
d1bkf__
d1c4oa1
d1c4oa2
d1ctf__
d1d1qa_
d1dtdb_
d1e5pa_
d1fi2a_
d1fjja_
d1g2na_
d1g8qa_
d1gega_
d1gp0a_
d1gq6a_
d1gy7a_
d1gzca_
d1h80a_
d1hqka_
d1i1na_
d1i52a_
d1io7a_
d1izca_
d1jb3a_
d1jb9a1
d1jb9a2
d1jfua_
d1jhda1
d1jhda2
d1jksa_
d1jova_
d1k1ea_
d1k4na_
d1k6wa1
d1k6wa2
d1kepa_
d1krha1
d1krha2
d1krha3
d1lj8a1
d1lj8a2
d1llna_
d1m45a_
d1m7ya_
d1mo9a1
d1mo9a2
d1mo9a3
d1n83a_
d1o1xa_
d1p1ja1
d1p1ja2
d1p3da1
d1p3da2
d1p3da3
d1qd1a1
d1qd1a2
d1qgia_
d1qusa_
d1rtu__
d1tx4a_
d1vjw__
d1vns__
d2msba_
d3dfr__
d1bf4a_
d1bupa1
d1bupa2
d1cb0a_
d1d2sa_
d1dbga_
d1dhn__
d1din__
d1dkia_
d1dmha_
d1e6ba1
d1e6ba2
d1erza_
d1ezwa_
d1f60a1
d1f60a2
d1f60a3
d1f60b_
d1g6ha_
d1gca__
d1gcoa_
d1gqza1
d1gqza2
d1gska1
d1gska2
d1gska3
d1gv2a2
d1hfua1
d1hfua2
d1hfua3
d1hx6a1
d1hx6a2
d1i19a1
d1i19a2
d1i58a_
d1ia6a_
d1icra_
d1igqa_
d1jhja_
d1jixa_
d1jkxa_
d1jtgb_
d1jw9b_
d1kafa_
d1kgna_
d1kid__
d1kq1a_
d1kssa1
d1kssa2
d1kssa3
d1lj9a_
d1m9fc_
d1mgta1
d1mgta2
d1my6a1
d1nlqa_
d1nxqa_
d1o3ua_
d1ohla_
d1pda_1
d1pda_2
d1pdo__
d1qipa_
d1ugia_
d1utea_
d1vcc__
d2ahja_
d2ahjb_
d2apr__
d2bbkh_
d2bbkl_
d2ccya_
d2naca1
d2naca2
d2uaga1
d2uaga2
d2uaga3
d3pvia_
d1a2za_
d1a62_1
d1a62_2
d1aqua_
d1ast__
d1atza_
d1b2pa_
d1bs0a_
d1btea_
d1cjca2
d1cot__
d1cv8__
d1cxya_
d1cyda_
d1d02a_
d1dd9a_
d1eexa_
d1eexb_
d1eexg_
d1el4a_
d1elva1
d1elva2
d1eona_
d1erv__
d1f5va_
d1f9za_
d1fbna_
d1fdr_1
d1fdr_2
d1fe0a_
d1fmb__
d1g12a_
d1g2aa_
d1g6ga_
d1gs9a_
d1gsoa1
d1gsoa2
d1gsoa3
d1gxya_
d1gyva_
d1h75a_
d1hh8a_
d1hz6a_
d1ibya_
d1in4a1
d1in4a2
d1it2a_
d1je0a_
d1jvwa_
d1k2yx1
d1k2yx2
d1k2yx3
d1k2yx4
d1kfwa1
d1kfwa2
d1kpta_
d1kyha_
d1lst__
d1m2ra_
d1mdc__
d1mola_
d1n08a_
d1n0wa_
d1nrva_
d1nrwa_
d1nsza_
d1nvma1
d1nvma2
d1nvmb1
d1nvmb2
d1o97c_
d1o97d1
d1o97d2
d1od6a_
d1oi2a1
d1oi2a2
d1onc__
d1onwa1
d1onwa2
d1pama1
d1pe0a_
d1qcxa_
d1qkka_
d1qmva_
d1ush_1
d1ush_2
d2cbp__
d2hlca_
d2pii__
d3mbp__
d1a12a_
d1a44__
d1a8o__
d1amf__
d1aoha_
d1bm8__
d1bsg__
d1c22a_
d1cl1a_
d1dlya_
d1doza_
d1duvg1
d1duvg2
d1e25a_
d1e42a1
d1e42a2
d1eu3a1
d1eu3a2
d1ew6a_
d1f5na1
d1f5na2
d1fas__
d1fhua1
d1fhua2
d1fjha_
d1gpea1
d1gpea2
d1gvp__
d1gyha_
d1h6ha_
d1h7ea_
d1hjza_
d1hpi__
d1ii5a_
d1iiba_
d1iyha1
d1iyha2
d1j54a_
d1j58a_
d1j71a_
d1j83a_
d1j8ba_
d1jaka1
d1jaka2
d1jiwi_
d1jy1a1
d1jy1a2
d1jyra_
d1k4ga_
d1k94a_
d1k9ua_
d1kp6a_
d1ld8a_
d1ld8b_
d1lfka_
d1m4ja_
d1mh9a_
d1mjha_
d1moga_
d1mtyb_
d1mtyd_
d1mtyg_
d1mvea_
d1mvfd_
d1mxia_
d1nepa_
d1nkoa_
d1npya1
d1npya2
d1nr0a1
d1nr0a2
d1nsca_
d1o9wa_
d1oeba_
d1ogqa_
d1oi1a1
d1pcfa_
d1pg4a_
d1qada_
d1qba_1
d1qba_2
d1qba_3
d1qba_4
d1qf8a_
d1qgda1
d1qgda2
d1qgda3
d1sbp__
d1smla_
d1svy__
d1tfe__
d1uala_
d1vhh__
d1xgsa1
d1xgsa2
d2bc2a_
d2bce__
d2bopa_
d2gsta1
d2gsta2
d3caoa_
d3cla__
d4fiv__
d1a8i__
d1agja_
d1ail__
d1axn__
d1bbha_
d1bbza_
d1bdo__
d1bf6a_
d1bgc__
d1c3ca_
d1chd__
d1cz1a_
d1d2na_
d1dc1a_
d1df7a_
d1dlja1
d1dlja2
d1dlja3
d1dmga_
d1dqga_
d1dqsa_
d1dxea_
d1e1aa_
d1e2ka_
d1ecsa_
d1eeoa_
d1eq9a_
d1eyea_
d1f1ma_
d1feha2
d1feha3
d1fl0a_
d1fn9a_
d1fs5a_
d1fwxa1
d1fwxa2
d1g2oa_
d1g60a_
d1gc0a_
d1gp6a_
d1gpqa_
d1gq8a_
d1gsia_
d1h0ba_
d1h0ha1
d1h0ha2
d1h0hb_
d1h6fa_
d1h6ua2
d1h72c1
d1h72c2
d1hfoa_
d1hl2a_
d1hxra_
d1ihga1
d1ikta_
d1ireb_
d1iwla_
d1jd1b_
d1jfra_
d1jjfa_
d1jx4a_
d1k75a_
d1klih_
d1klil_
d1kqfb1
d1kqfc_
d1kw4a_
d1kzqa1
d1kzqa2
d1l9xa_
d1lfwa1
d1lfwa2
d1lmb3_
d1m0wa1
d1m0wa2
d1m8aa_
d1mixa1
d1mixa2
d1muca1
d1muca2
d1n7ha_
d1nar__
d1ng2a1
d1ng2a2
d1o0ia_
d1onea1
d1onea2
d1oqca_
d1p9ag_
d1pgs_1
d1pgs_2
d1pmi__
d1qaza_
d1qb0a_
d1qkra_
d1tml__
d1toaa_
d1ueka1
d1ueka2
d1vie__
d1vsra_
d1wer__
d1yaca_
d1zpda1
d1zpda2
d1zpda3
d2acy__
d2hft_1
d2hft_2
d3tgl__
d5ruba1
d5ruba2
d19hca_
d1a28a_
d1a3aa_
d1a7ta_
d1avwb_
d1azo__
d1b25a1
d1b25a2
d1b8pa1
d1b8pa2
d1bd8__
d1bhp__
d1bj7__
d1bn8a_
d1btka_
d1c44a_
d1cf9a1
d1cf9a2
d1cjwa_
d1ckea_
d1clxa_
d1cqxa1
d1cqxa2
d1cqxa3
d1d0ca_
d1d4xg_
d1dk0a_
d1dl5a1
d1dl5a2
d1dqia_
d1dqna_
d1duga1
d1dusa_
d1e0ca1
d1e0ca2
d1e4bp_
d1e6ca_
d1e7wa_
d1ea5a_
d1eara1
d1eara2
d1ek4a1
d1ek4a2
d1elra_
d1epxa_
d1ewfa1
d1ewfa2
d1exqa_
d1f0ja_
d1f6ba_
d1fltv_
d1fltx_
d1fna__
d1fpoa1
d1fpoa2
d1ftra1
d1ftra2
d1fvka1
d1fvka2
d1g8ma1
d1g8ma2
d1gcqc_
d1glqa1
d1glqa2
d1gnua_
d1guia_
d1gxra_
d1h4ra1
d1h4ra2
d1h4ra3
d1h7ca_
d1h9ka1
d1hlwa_
d1hm9a1
d1hm9a2
d1htwa_
d1i2ma_
d1ijba_
d1j23a_
d1j79a_
d1jer__
d1jida_
d1josa_
d1jp3a_
d1jtaa_
d1jyea_
d1khia1
d1khia2
d1ktga_
d1kv8a_
d1kv9a1
d1l1za1
d1l1za2
d1l8ra_
d1l9ea1
d1l9ea2
d1lbu_1
d1lbu_2
d1ly2a1
d1ly2a2
d1m7sa_
d1mk4a_
d1mpga1
d1mpga2
d1mpxa1
d1mpxa2
d1mwva1
d1mwva2
d1ndba1
d1ndba2
d1njha_
d1o1ya_
d1o6sb_
d1ogha_
d1p5va1
d1p5va2
d1p5vb_
d1pyma_
d1qq1a_
d1rpja_
d1ten__
d1tgsi_
d1tif__
d1uroa_
d1vfra_
d1wba__
d2cy3__
d2fcba1
d2fcba2
d2hts__
d2mnr_1
d2mnr_2
d2por__
d2sli_1
d2sli_2
d1a34a_
d1ayl_1
d1ayl_2
d1b65a_
d1b8aa1
d1b8aa2
d1bd0a1
d1bd0a2
d1byb__
d1c02a_
d1c3pa_
d1ci9a_
d1cnza_
d1cy9a_
d1d4aa_
d1deua_
d1dixa_
d1dj7a_
d1dj7b_
d1dpja_
d1dxja_
d1dz3a_
d1ed8a_
d1eoka_
d1eur__
d1exma2
d1exma3
d1f32a_
d1f4la1
d1f4la2
d1feca1
d1feca2
d1feca3
d1fxla1
d1fxla2
d1g72a_
d1g9ga_
d1gdea_
d1gdoa_
d1ghpa_
d1gmya_
d1go3e1
d1go3e2
d1go3f_
d1gtea1
d1gtea2
d1gtea3
d1gtea4
d1gtea5
d1guqa1
d1guqa2
d1h1ya_
d1h2ea_
d1h70a_
d1h9ra1
d1h9ra2
d1i6la_
d1j09a1
d1j09a2
d1j0ha1
d1j0ha2
d1j5xa_
d1j6oa_
d1jh6a_
d1k6ka_
d1k8wa1
d1k8wa3
d1k8wa4
d1l3la1
d1l3la2
d1lj5a_
d1lm5a_
d1lopa_
d1lvmb_
d1lwda_
d1m3ka1
d1m3ka2
d1m6sa_
d1meoa_
d1ml4a1
d1ml4a2
d1mtza_
d1n8fa_
d1n97a_
d1nbca_
d1ne2a_
d1nkr_1
d1nkr_2
d1nrza_
d1nu4a_
d1nvra_
d1oaoc_
d1ocka_
d1oe8a1
d1otha2
d1p2fa1
d1p2fa2
d1pwt__
d1qf9a_
d1qj5a_
d1qkma_
d1rfs__
d1tvxa_
d1ub4a_
d1wapa_
d2abk__
d2cb5a_
d2sak__
d3gcb__
d8faba2
d1al3__
d1b8da_
d1bkb_1
d1bkb_2
d1bu8a1
d1bu8a2
d1c3d__
d1cgha_
d1cmba_
d1coja1
d1coja2
d1d8wa_
d1daaa_
d1dbxa_
d1dfup_
d1dgwa_
d1dqea_
d1eg2a_
d1ejba_
d1f0ya1
d1f0ya2
d1f8ma_
d1fc4a_
d1fhjb_
d1fo3a_
d1fuka_
d1g24a_
d1g55a_
d1g86a_
d1gky__
d1gmia_
d1gpr__
d1gu7a1
d1gu7a2
d1gx3a_
d1h6la_
d1hg8a_
d1hn0a1
d1hn0a2
d1hn0a3
d1hn0a4
d1hq0a_
d1hxn__
d1i07a_
d1i9za_
d1iira_
d1iuka_
d1j6na_
d1j8fa_
d1jcxa_
d1jkma_
d1jlna_
d1k0ia1
d1k0ia2
d1k77a_
d1khba1
d1khba2
d1kl1a_
d1ks9a1
d1ks9a2
d1l2ta_
d1lb6a_
d1lxja_
d1m3ua_
d1mb4a1
d1mb4a2
d1mdoa_
d1mgqa_
d1mjfa_
d1mml__
d1n1ea1
d1n1ea2
d1n57a_
d1nh8a1
d1nh8a2
d1nqza_
d1o13a_
d1o4sa_
d1o8ua_
d1odka_
d1om0a_
d1on3a1
d1on3a2
d1ooea_
d1oxja1
d1oxja2
d1pbv__
d1pgva_
d1pl3a_
d1pprm1
d1pxfa_
d1qnta2
d1qo2a_
d1svb_1
d1svb_2
d1uxy_1
d1uxy_2
d1vpsa_
d2cmd_1
d2cmd_2
d2cuaa_
d2sici_
d2sqca1
d2sqca2
d3tss_1
d3tss_2
d1a9xa1
d1a9xa2
d1a9xa3
d1a9xa5
d1a9xa6
d1a9xb1
d1a9xb2
d1afwa1
d1az9_1
d1az9_2
d1b0na2
d1b5qa1
d1b5qa2
d1bg6_1
d1bg6_2
d1ci4a_
d1cpo_1
d1cpo_2
d1cs8a_
d1ddwa_
d1dhkb_
d1dnla_
d1doka_
d1ef8a_
d1eno__
d1eswa_
d1ew2a_
d1f20a1
d1f20a2
d1f3ua_
d1f3ub_
d1faoa_
d1fit__
d1fkna_
d1foba_
d1fs1a1
d1fs1b1
d1fs1b2
d1fura_
d1g9za_
d1gcya1
d1gcya2
d1gpua3
d1gwya_
d1h7ma_
d1hgxa_
d1hyp__
d1i2oa_
d1i4ja_
d1i60a_
d1idra_
d1ihja_
d1iow_1
d1iow_2
d1iq4a_
d1ivwa1
d1ivwa2
d1ivwa3
d1j7xa_
d1j8ra_
d1ja1a1
d1ja1a2
d1ja1a3
d1jfla1
d1jfla2
d1jsda_
d1jv1a_
d1jv4a_
d1jyaa_
d1k1aa_
d1k30a_
d1k9sa_
d1kdj__
d1khca_
d1l6wa_
d1li1a1
d1li1a2
d1lm8b_
d1lm8c_
d1lm8v_
d1lml__
d1loua_
d1lu9a1
d1lu9a2
d1m0ua1
d1mkaa_
d1mpp__
d1mqva_
d1muga_
d1n1fa_
d1n3ba_
d1nrja_
d1nrjb_
d1nula_
d1nxja_
d1nzya_
d1o4wa_
d1qfoa_
d1qqp1_
d1qqp3_
d1qupa2
d1rsy__
d1slua_
d1tvda_
d1ytba1
d1ytba2
d1zrn__
d2ae2a_
d2ak3a1
d2dora_
d2rspa_
d2tgi__
d3prn__
d1a53__
d1ae9a_
d1aq0a_
d1ayfa_
d1b93a_
d1bam__
d1beba_
d1bg2__
d1bgva1
d1bgva2
d1c39a_
d1cb8a1
d1cb8a2
d1cb8a3
d1ccza1
d1ccza2
d1ceo__
d1cs6a1
d1cs6a2
d1cs6a3
d1cs6a4
d1cvra1
d1cvra2
d1doi__
d1dqaa1
d1dqaa4
d1dvoa_
d1dw0a_
d1dxy_1
d1dxy_2
d1dyr__
d1elja_
d1epfa1
d1epfa2
d1epwa1
d1epwa2
d1epwa3
d1eu8a_
d1euha_
d1ex2a_
d1exta1
d1exta2
d1exta3
d1eyba_
d1ez3a_
d1fkma1
d1fkma2
d1fmca_
d1g0sa_
d1ggxa_
d1giqa1
d1gx5a_
d1h03p1
d1h03p2
d1h1da_
d1he1a_
d1huw__
d1hyea1
d1hyea2
d1i6pa_
d1i8aa_
d1ig0a1
d1ig0a2
d1iqca1
d1iqca2
d1j1ua_
d1j9la_
d1jdha_
d1jjea_
d1jk7a_
d1jlva1
d1jlva2
d1jr2a_
d1jvba1
d1jvba2
d1k0ra1
d1k0ra2
d1k0ra3
d1k9ja_
d1kexa_
d1kjwa1
d1kjwa2
d1klxa_
d1l1da_
d1l3sa1
d1l3sa2
d1l4ua_
d1l6sa_
d1l8aa1
d1l8aa2
d1l8aa3
d1lf2a_
d1lr0a_
d1m3sa_
d1m6ia1
d1m6ia2
d1m6ia3
d1m6ya1
d1m6ya2
d1m8za_
d1mhna_
d1mjsa_
d1mkya1
d1mkya2
d1mkya3
d1msk__
d1mvla_
d1mwpa_
d1n12a_
d1nqna_
d1nupa_
d1o4ta_
d1obba1
d1obba2
d1oyja1
d1oyja2
d1p0ka_
d1pne__
d1poxa1
d1poxa2
d1poxa3
d1qb5d_
d1qmya_
d1qo7a_
d1qoua_
d1rkd__
d1sfp__
d1slta_
d1soxa1
d1soxa3
d1tib__
d1uhga_
d1vcaa1
d1vcaa2
d1who__
d1wwca_
d2ebn__
d3lkfa_
d1a73a_
d1a8l_1
d1a8l_2
d1aco_1
d1aco_2
d1ak0__
d1alu__
d1alva_
d1amua_
d1aqza_
d1auoa_
d1b9ma1
d1b9wa1
d1b9wa2
d1bdb__
d1bf2_1
d1bf2_2
d1bf2_3
d1bhe__
d1bif_1
d1bif_2
d1c7na_
d1chma1
d1chma2
d1d0qa_
d1di2a_
d1dpe__
d1dv1a1
d1dv1a2
d1dv1a3
d1e12a_
d1ecfa1
d1ecfa2
d1eeja1
d1eeja2
d1ei5a1
d1ei5a2
d1ei5a3
d1ej2a_
d1eo9a_
d1eo9b_
d1et9a1
d1et9a2
d1evha_
d1f9ma_
d1fjla_
d1fp1d1
d1fp1d2
d1gv8a_
d1gvna_
d1gvnb_
d1h2sa_
d1i5za1
d1i5za2
d1iapa_
d1ift__
d1itwa_
d1iyea_
d1j18a1
d1j18a2
d1j75a_
d1jbka_
d1jbwa1
d1jbwa2
d1jd5a_
d1jdw__
d1jeoa_
d1jf9a_
d1jhfa1
d1jhfa2
d1jhsa_
d1jmva_
d1jqea_
d1jrla_
d1jysa_
d1k4ma_
d1k6da_
d1keka1
d1keka2
d1keka3
d1keka4
d1keka5
d1kxoa_
d1l3pa_
d1l6xa1
d1l6xa2
d1le6a_
d1lfpa_
d1lpla_
d1lrha_
d1luza_
d1lx7a_
d1m0da_
d1m4va1
d1m4va2
d1mai__
d1n1ba1
d1n1ba2
d1n67a1
d1n67a2
d1n9pa_
d1nfva_
d1nria_
d1o20a_
d1o22a_
d1o8aa_
d1o94a1
d1o94a2
d1o94a3
d1oe4a_
d1orva1
d1orva2
d1q2wa_
d1qava_
d1qcsa1
d1qcsa2
d1qhda1
d1qhda2
d1qi9a_
d1qisa_
d1qnf_1
d1qnf_2
d1qnxa_
d1qsta_
d1rec__
d1regx_
d1rss__
d1tl2a_
d1u9aa_
d2dnja_
d2liga_
d3fapb_
d3mag__
d3proc1
d3proc2
d3tdt__
d4bcl__
d4sgbi_
d5csma_
d7taa_1
d7taa_2
d1a3k__
d1at0__
d1b63a1
d1b63a2
d1bxya_
d1by2__
d1c2aa1
d1c3ma_
d1cfb_1
d1cfb_2
d1coza_
d1cq3a_
d1czan1
d1czan2
d1d9ca_
d1dfna_
d1dkza_
d1e0ba_
d1e3oc1
d1e3oc2
d1e4ft1
d1e4ft2
d1ec7a1
d1ec7a2
d1eg3a1
d1eg3a2
d1eg3a3
d1etxa_
d1euaa_
d1f00i1
d1f00i2
d1f00i3
d1f8ra1
d1f8ra2
d1fjsa_
d1fjsl_
d1fl2a1
d1fl2a2
d1fm4a_
d1fvga_
d1g5ha1
d1g5ha2
d1g8ea_
d1g8fa1
d1g8fa2
d1g8fa3
d1gp1a_
d1gr3a_
d1gsa_1
d1gsa_2
d1gwia_
d1h1wa_
d1h5ba_
d1h65a_
d1hw6a_
d1i7oa1
d1i7oa2
d1i7qa_
d1i7qb_
d1idsa2
d1ig3a1
d1ig3a2
d1ii2a2
d1ipca_
d1iqva_
d1itua_
d1iv8a1
d1iv8a2
d1j1ia_
d1jgta1
d1jgta2
d1jkga_
d1jkgb_
d1jr7a_
d1jzta_
d1k12a_
d1kbva1
d1kbva2
d1khda1
d1khda2
d1kopa_
d1kshb_
d1ku0a_
d1l7da1
d1l7da2
d1lbva_
d1lk5a1
d1ll2a_
d1lsha1
d1lsha2
d1lsha3
d1lshb_
d1lura_
d1m4ra_
d1muma_
d1musa_
d1mwxa1
d1mwxa2
d1mwxa3
d1n2za_
d1ne8a_
d1neu__
d1nhp_1
d1nhp_2
d1nhp_3
d1njka_
d1nlfa_
d1nnja1
d1ny1a_
d1o0wa1
d1o0wa2
d1o75a1
d1o75a2
d1o75a3
d1oaca1
d1oaca2
d1oaca3
d1oaca4
d1oo0a_
d1oo0b_
d1or7a1
d1or7a2
d1or7c_
d1otfa_
d1oyb__
d1pch__
d1pii_1
d1pii_2
d1ptq__
d1puc__
d1qovh1
d1qovl_
d1qovm_
d1r69__
d1scjb_
d1sra__
d1uch__
d1xer__
d2dpma_
d2hdda_
d3raba_
d1a4ma_
d1ad1a_
d1ad2__
d1agqa_
d1am7a_
d1auga_
d1ayoa_
d1b00a_
d1b66a_
d1bkca_
d1c1yb_
d1c8za_
d1ca1_1
d1ca1_2
d1ckqa_
d1clc_1
d1clc_2
d1csn__
d1ct5a_
d1cuna1
d1cuna2
d1d8ca_
d1dfx_1
d1dhs__
d1dp4a_
d1e8ca1
d1e8ca2
d1e8ca3
d1edt__
d1esfa1
d1esfa2
d1eucb1
d1eucb2
d1euma_
d1eyqa_
d1f0ka_
d1f0xa1
d1f0xa2
d1fc6a3
d1fc6a4
d1fid__
d1fnga1
d1fnga2
d1fngb1
d1fngb2
d1g38a_
d1gaka_
d1guxa_
d1guxb_
d1h3na1
d1h3na2
d1h3na3
d1h6ka1
d1h6ka2
d1h6ka3
d1h6kx_
d1h6wa1
d1h8ua_
d1hbka_
d1hh5a_
d1hoe__
d1hrka_
d1hs6a1
d1hs6a2
d1hs6a3
d1hx1b_
d1hyua3
d1hyua4
d1i36a1
d1i36a2
d1i7pa1
d1i7pa2
d1ikop_
d1j4aa2
d1j5pa3
d1j5pa4
d1j5wa_
d1jc9a_
d1jjwa_
d1jyoa_
d1jyoe_
d1k2ea_
d1kbla1
d1kbla2
d1kbla3
d1kpga_
d1kx5a_
d1kx5b_
d1kx5c_
d1kx5d_
d1l1qa_
d1l3ia_
d1l5xa_
d1lg7a_
d1liia_
d1ljoa_
d1lvfa_
d1lvk_1
d1lvk_2
d1ly1a_
d1m1eb_
d1m2ta_
d1m2tb1
d1m2tb2
d1md0a_
d1mdwa_
d1mgpa_
d1mnaa_
d1mq7a_
d1mr8a_
d1mx3a1
d1mx3a2
d1niga_
d1nj4a1
d1nj4a2
d1nm2a1
d1nm2a2
d1nnwa_
d1np7a1
d1np7a2
d1ogsa1
d1ogsa2
d1oi4a_
d1p1la_
d1p42a1
d1p42a2
d1phm_1
d1phm_2
d1plza_
d1pswa_
d1psza_
d1qc5a_
d1qf5a_
d1qg6a_
d1qi7a_
d1qj8a_
d1qlma_
d1rmg__
d1skz_1
d1stma_
d1sur__
d1tafa_
d1tafb_
d1tig__
d1tmy__
d1trb_1
d1trb_2
d1uox_1
d1uox_2
d2scpa_
d3eipa_
d4tmka_
d7ahla_
d16vpa_
d1acf__
d1apme_
d1avac_
d1b12a_
d1b4fa_
d1bk1__
d1bkza_
d1buoa_
d1byfa_
d1c8ua1
d1c8ua2
d1czya1
d1d2za_
d1d2zb_
d1d3ba_
d1d3bb_
d1d3ya_
d1deka_
d1dqta_
d1dzfa1
d1dzfa2
d1e9ma_
d1e9xa_
d1ecma_
d1edha2
d1ee8a2
d1efdn_
d1eg5a_
d1ekea_
d1el6a_
d1f44a1
d1f44a2
d1f5ma_
d1f7sa_
d1ffgb_
d1fgka_
d1fhga_
d1g3qa_
d1ga8a_
d1gx1a_
d1h2ka_
d1hf8a_
d1hq8a_
d1hrna_
d1hrua_
d1i4ma_
d1icfi_
d1iwma_
d1iz5a1
d1iz5a2
d1j20a1
d1j20a2
d1j33a_
d1j3ba2
d1j55a_
d1jb7a1
d1jb7a2
d1jb7a3
d1jb7b_
d1jcfa1
d1jcfa2
d1je5a_
d1jipa_
d1jmkc_
d1jmxa1
d1jmxa2
d1jmxa3
d1jmxa4
d1jmxa5
d1jmxb_
d1jqba1
d1jqba2
d1jyha_
d1k3sa_
d1keaa_
d1knca_
d1knqa_
d1kzla1
d1kzla2
d1llda1
d1llda2
d1m47a_
d1m5wa_
d1m7va_
d1n9la_
d1nbaa_
d1nf5b_
d1ni4a_
d1ni4b1
d1ni4b2
d1ni9a_
d1np3a1
d1np3a2
d1np6a_
d1nsj__
d1nw1a_
d1o6za1
d1o6za2
d1ois__
d1okea1
d1orsc_
d1pbwa_
d1pot__
d1prxa_
d1puja_
d1qjba_
d1qora1
d1qora2
d1svpa_
d1tola2
d1zfja1
d1zfja2
d1zfja3
d2e2aa_
d2hhma_
d2oata_
d2pia_1
d2pia_2
d2pia_3
d1a1x__
d1aa7a_
d1amx__
d1ayaa_
d1bd3a_
d1bea__
d1bhta1
d1boua_
d1boub_
d1bqua1
d1bqua2
d1btn__
d1bvyf_
d1byra_
d1cf2o1
d1cf2o2
d1cnoa_
d1cp2a_
d1d1ga_
d1d2ea1
d1d6aa_
d1dq3a1
d1dq3a2
d1dq3a3
d1dq3a4
d1dvpa1
d1dxrc_
d1e0ta1
d1e0ta2
d1e0ta3
d1e6ia_
d1ed1a_
d1ef1c_
d1efva1
d1efvb_
d1ekga_
d1es6a2
d1esc__
d1f08a_
d1f39a_
d1fqia_
d1fsea_
d1fy7a_
d1fyhb1
d1fyhb2
d1g13a_
d1g1ca_
d1g5ta_
d1gcva_
d1gcvb_
d1gefa_
d1geqa_
d1gl4a1
d1gl4a2
d1gl4b_
d1gox__
d1gpja1
d1gpja2
d1gpja3
d1gpma1
d1gpma2
d1gpma3
d1gqea_
d1gsma1
d1gsma2
d1guya1
d1gwca1
d1gxqa_
d1gy8a_
d1h7sa1
d1h7sa2
d1h8pa1
d1hd7a_
d1hjxa1
d1hjxa2
d1hzia_
d1i5na_
d1i7na1
d1i7na2
d1i9ga_
d1iega_
d1j5ua_
d1j8mf1
d1js3a_
d1k4cc_
d1k61a_
d1kaga_
d1khya_
d1kwsa_
d1kzfa_
d1l1la_
d1l9na1
d1l9na2
d1l9na3
d1l9na4
d1lci__
d1ldda_
d1lf6a1
d1lf6a2
d1lh0a_
d1lhpa_
d1li4a1
d1li4a2
d1lki__
d1lla_1
d1lla_2
d1lla_3
d1m32a_
d1mija_
d1mj3a_
d1n5ua1
d1n5ua2
d1n5ua3
d1n71a_
d1n7za_
d1npsa_
d1nqea_
d1nxua_
d1o0sa1
d1o0sa2
d1o88a_
d1ofda1
d1ofda2
d1ofda3
d1ospo_
d1owfa_
d1owfb_
d1p32a_
d1pht__
d1poc__
d1qfea_
d1seia_
d1ub0a_
d1uok_1
d1uok_2
d1vhra_
d1wdna_
d2dkb__
d2e2c__
d2hrva_
d2napa1
d2napa2
d2pgd_1
d2pgd_2
d2plc__
d2ptd__
d2tct_1
d2tct_2
d3aky_1
d3thia_
d6mhta_
d1a0fa1
d1a0fa2
d1a6q_1
d1a6q_2
d1a8p_1
d1a8p_2
d1a8ra_
d1af7_1
d1af7_2
d1aoca_
d1ash__
d1auia_
d1auib_
d1ax4a_
d1bm9a_
d1bola_
d1by9__
d1crb__
d1cuk_1
d1cuk_2
d1cuk_3
d1d7ya1
d1d7ya2
d1d7ya3
d1dd3a1
d1dj8a_
d1dofa_
d1dpga1
d1dpga2
d1dtoa_
d1dvka_
d1ekja_
d1ep3a_
d1ep3b1
d1ep3b2
d1f06a1
d1f06a2
d1f13a1
d1f13a2
d1f13a3
d1f3va_
d1f75a_
d1fioa_
d1fmja_
d1fmta1
d1fmta2
d1fnna1
d1fnna2
d1fo4a1
d1fo4a2
d1fo4a3
d1fo4a4
d1fo4a5
d1fo4a6
d1fpza_
d1fx7a1
d1fx7a2
d1fx7a3
d1fx8a_
d1g73a_
d1g73d_
d1g7sa1
d1g7sa2
d1g7sa3
d1g7sa4
d1gjwa1
d1gjwa2
d1gl1i_
d1gxja_
d1h09a1
d1h09a2
d1h3fa1
d1h3fa2
d1h5wa_
d1h6da1
d1h6da2
d1h6ya_
d1howa_
d1hufa_
d1i0za1
d1i3ca_
d1iexa1
d1iexa2
d1ig8a1
d1ig8a2
d1ik6a2
d1j3ka_
d1jc4a_
d1jeza_
d1jqia1
d1jqia2
d1js1x1
d1js1x2
d1jwib_
d1k04a_
d1k0ga_
d1k0wa_
d1k3pa_
d1kk1a1
d1kk1a2
d1kk1a3
d1ku3a_
d1l2la_
d1lfda_
d1ll7a1
d1ll7a2
d1mbma_
d1mkia_
d1mu5a1
d1mu5a2
d1mu5a3
d1mzga_
d1n2fa_
d1n2sa_
d1n81a_
d1n8ja_
d1ngka_
d1nvus_
d1ocxa_
d1omza_
d1p3wa_
d1pme__
d1qdea_
d1qr0a1
d1qr0a2
d1qsda_
d1saca_
d1sema_
d1tkia_
d2fbjh2
d2shpa1
d3kvt__
d1aora1
d1aoza1
d1aoza2
d1aoza3
d1avpa_
d1axib1
d1axib2
d1b06a1
d1b5l__
d1b9ha_
d1be9a_
d1bed_1
d1bjna_
d1bzya_
d1cqqa_
d1d8ia_
d1dcqa1
d1dcqa2
d1dkla_
d1dm9a_
d1dmta_
d1e54a_
d1e8ua_
d1ehya_
d1ekfa_
d1eqfa1
d1eqfa2
d1ewka_
d1exba_
d1ez0a_
d1ezia_
d1f1sa2
d1f1sa3
d1f7ua1
d1f7ua2
d1f7ua3
d1fnf_1
d1fnf_2
d1fnf_3
d1g0xa1
d1g5ba_
d1g5ca_
d1gtma1
d1gtma2
d1hava_
d1hhsa_
d1hiza_
d1hk9a_
d1hkea_
d1hqz1_
d1hxxa_
d1i6aa_
d1i7ha_
d1imja_
d1is1a_
d1j6wa_
d1j99a_
d1jjua1
d1jjua3
d1jjua5
d1jjub_
d1k8ka2
d1k8kc_
d1k8kd1
d1k8kd2
d1k8ke_
d1k8kf_
d1k8kg_
d1kcma_
d1kfsa1
d1kl9a_
d1klo_1
d1ko9a1
d1ko9a2
d1kska1
d1kska2
d1kska3
d1kwaa_
d1kxpd1
d1kxpd2
d1kxpd3
d1l5ja1
d1l5ja2
d1l5ja3
d1ldm_2
d1lmea_
d1m13a_
d1m1ha1
d1m1ha2
d1mbya_
d1ml9a_
d1mw7a_
d1mwma1
d1mwma2
d1nowa1
d1nowa2
d1o7ka_
d1obr__
d1ohta_
d1opc__
d1p5ha_
d1pjca1
d1pjca2
d1puia_
d1qg7a_
d1qhba_
d1smta_
d1tfr_1
d1tfr_2
d1vin_1
d1vin_2
d1wdcb_
d2cbla1
d2cbla2
d2cbla3
d2pela_
d7reqa1
d7reqa2
d7reqb1
d7reqb2
d1a26_1
d1a26_2
d1a4ya_
d1a77_1
d1a77_2
d1a8h_1
d1a8h_2
d1aol__
d1aqe__
d1b77a1
d1b77a2
d1cb6a2
d1cc1l_
d1cfr__
d1ciy_1
d1ciy_2
d1ciy_3
d1crza1
d1crza2
d1dcea1
d1dcea2
d1dcea3
d1dceb_
d1ddga1
d1dmua_
d1dtja_
d1dtx__
d1dyka1
d1dyka2
d1eema1
d1eema2
d1ekra_
d1em9a_
d1ezfa_
d1f2da_
d1f2va_
d1f3la_
d1f97a1
d1f97a2
d1g1ka_
d1g2913
d1g2914
d1g4ma1
d1g4ma2
d1gen__
d1gmla_
d1gnwa1
d1gnwa2
d1go4a_
d1guza2
d1h59b_
d1hb6a_
d1hh1a_
d1hssa_
d1hy0a_
d1hzda_
d1hzpa1
d1hzpa2
d1i39a_
d1i5pa1
d1i5pa2
d1i5pa3
d1ilr1_
d1im3d_
d1im8a_
d1in0a1
d1in0a2
d1izna_
d1iznb_
d1j1va_
d1j5ya1
d1j5ya2
d1jdpa_
d1ji0a_
d1jila_
d1jlxa1
d1jlxa2
d1jpma1
d1jpma2
d1jtdb_
d1jvaa2
d1jvaa3
d1jvna2
d1jzna_
d1k4ta2
d1kama_
d1krea_
d1ksia1
d1ksia2
d1ksia3
d1ktba1
d1kte__
d1lgpa_
d1lnsa1
d1lnsa2
d1lnsa3
d1lt8a_
d1m1sa_
d1m4za_
d1mg2d_
d1mx1a_
d1nf3c_
d1o17a1
d1o17a2
d1ocva_
d1od5a1
d1od5a2
d1otga_
d1oy3d_
d1pbga_
d1qsma_
d1sw6a_
d1tbga_
d1tbge_
d2irfg_
d12asa_
d1a32__
d1a99a_
d1ac6a_
d1aisa1
d1aisb1
d1aisb2
d1alla_
d1allb_
d1awcb_
d1bb9__
d1bdya_
d1brwa1
d1brwa2
d1brwa3
d1cdy_1
d1cdy_2
d1cewi_
d1ct9a1
d1ct9a2
d1d09b1
d1d09b2
d1d2oa1
d1d5ra1
d1d5ra2
d1dlea_
d1dnpa2
d1e1oa1
d1e1oa2
d1e8ga1
d1e8ga2
d1ei1a1
d1ei1a2
d1evsa_
d1ewna_
d1f2ea1
d1f8ya_
d1fxra_
d1g8la1
d1g8la2
d1g8la3
d1g8pa_
d1gr0a1
d1gr0a2
d1gvha3
d1h54a1
d1h54a2
d1h6ga1
d1h6ga2
d1he7a_
d1htp__
d1hv9a1
d1i8na_
d1ia9a_
d1ihka_
d1ihp__
d1io1a_
d1iqra1
d1iqra2
d1j7la_
d1ji2a1
d1ji2a2
d1ji2a3
d1jmta_
d1k0da1
d1k0da2
d1k82a2
d1k87a1
d1k87a2
d1knva_
d1ktja_
d1ku1a_
d1kxga_
d1l4ia2
d1lara1
d1lara2
d1lba__
d1lcya1
d1lcya2
d1lvaa1
d1lvaa2
d1lvaa3
d1lvaa4
d1lxia_
d1m53a1
d1m98a1
d1m98a2
d1maz__
d1mkfa_
d1n46a_
d1n5da_
d1n69a_
d1nn7a_
d1oaha_
d1ofua1
d1ofua2
d1ofux_
d1pea__
d1pvda1
d1pvda2
d1pvda3
d1qama_
d1qg3a1
d1qg3a2
d1qmha1
d1qmha2
d1qo0d_
d1rmd_1
d1rmd_2
d1uadc_
d1ucta1
d1vrta1
d1vrta2
d2bb2_1
d2bb2_2
d1a04a1
d1a04a2
d1a5t_1
d1a5t_2
d1acc__
d1am2__
d1aw9_1
d1aym1_
d1aym3_
d1b6ra1
d1b6ra2
d1b6ra3
d1bo4a_
d1br9__
d1bwvs_
d1c7qa_
d1cfya_
d1cx4a1
d1cx4a2
d1d2ta_
d1ddza2
d1dkra1
d1dkra2
d1dqwa_
d1e6ta_
d1ecea_
d1ee4a_
d1eera_
d1eerb1
d1eerb2
d1egza_
d1ek9a_
d1em2a_
d1eova1
d1eova2
d1et0a_
d1etpa2
d1f35a_
d1f8fa1
d1f8fa2
d1fp3a_
d1fvia1
d1fvia2
d1g3sa3
d1g99a1
d1g99a2
d1gd7a_
d1h3ia1
d1h3ia2
d1hcra_
d1hnua_
d1hska1
d1hska2
d1i7da_
d1iam_1
d1iam_2
d1ihua1
d1ihua2
d1ii7a_
d1irja_
d1itha_
d1ivya_
d1j0ma1
d1j0ma2
d1j0ma3
d1jiha_
d1jjia_
d1juqa_
d1jwyb_
d1k9oi_
d1l1sa_
d1lrza2
d1lrza3
d1m5q1_
d1mb8a1
d1mdba_
d1n00a_
d1n0ua1
d1n0ua2
d1n0ua3
d1n0ua4
d1n0ua5
d1n4ka1
d1n4ka2
d1nezg_
d1nija1
d1nija2
d1ohea1
d1ohea2
d1p35a_
d1pdua_
d1pfka_
d1pgua1
d1pgua2
d1plq_1
d1plq_2
d1qb2a_
d1qbja_
d1qfha1
d1qfha2
d1qfxa_
d1qjva_
d1qo3c_
d1scfa_
d1sfe_1
d1sfe_2
d1tn3__
d1tul__
d1ub7a2
d1vmoa_
d1xvaa_
d1ycqa_
d2gsq_1
d2gsq_2
d2hgsa4
d2prga_
d3pmga1
d3pmga2
d3pmga3
d3pmga4
d1a0ca_
d1a1va1
d1a1va2
d1a3qa2
d1ac5__
d1aln_1
d1aln_2
d1aly__
d1an8_1
d1an8_2
d1azza_
d1b33n_
d1b3ta_
d1b78a_
d1bco_1
d1bco_2
d1befa_
d1bjaa_
d1bnda_
d1bw0a_
d1chka_
d1cnt1_
d1cpt__
d1cxzb_
d1d6ri_
d1dbqa_
d1dn0b2
d1dyna_
d1e5xa_
d1eaf__
d1edoa_
d1ee6a_
d1egia_
d1f2la_
d1fc3a_
d1fuia1
d1fuia2
d1fxka_
d1fxkc_
d1fzda_
d1gw0a1
d1gw0a2
d1gw0a3
d1gzqa1
d1gzqa2
d1h0oa_
d1h6pa_
d1hyha1
d1hyha2
d1i3ja_
d1ih7a1
d1ih7a2
d1ihna_
d1iyka1
d1iyka2
d1j5va_
d1jj7a_
d1jl5a_
d1jqga1
d1jvsa1
d1jvsa2
d1jvsa3
d1kjna_
d1ko7a1
d1ko7a2
d1leha1
d1leha2
d1lfo__
d1lnwa_
d1m1ga2
d1m9ua_
d1mbxc_
d1mkp__
d1n7va_
d1nv8a_
d1o6ya_
d1p4ua_
d1phk__
d1pmla_
d1psua_
d1qlaa1
d1qlaa2
d1qlaa3
d1qlab1
d1qlab2
d1qlac_
d1qqga1
d1qqga2
d1qqra_
d1rl6a1
d1rl6a2
d1smpi_
d1thta_
d1ufha_
d2mpra_
d5eau_1
d5eau_2
d1a49a1
d1a49a3
d1au1a_
d1ax8__
d1azsa_
d1azsb_
d1azsc1
d1bob__
d1bt3a_
d1cjsa_
d1cm9a_
d1cola_
d1cyx__
d1dbha1
d1dbha2
d1diqa1
d1diqc_
d1dv8a_
d1dx5i1
d1dx5i3
d1e44b_
d1ehia1
d1ehia2
d1ewqa1
d1ewqa2
d1ewqa3
d1ewqa4
d1ez4a2
d1f7ca_
d1fcha_
d1fl1a_
d1fsu__
d1fts_1
d1fts_2
d1fxxa_
d1h30a1
d1h30a2
d1htjf_
d1i1ip_
d1i8da2
d1i8ta1
d1i8ta2
d1id1a_
d1igna1
d1igna2
d1ik9a1
d1iq0a1
d1iq0a2
d1iq0a3
d1iq8a1
d1iq8a3
d1iq8a4
d1ixca1
d1ixca2
d1iz0a1
d1iz0a2
d1jfza_
d1jg5a_
d1ji6a1
d1ji6a2
d1ji6a3
d1jkjb2
d1jqna_
d1js8a1
d1js8a2
d1jy5a_
d1kmoa_
d1koba_
d1kwia_
d1kyqa1
d1kyqa2
d1l4db_
d1l8wa_
d1ltoa_
d1lxna_
d1m5xa_
d1mn3a_
d1n7ka_
d1ng4a1
d1ng4a2
d1o80a_
d1psqa_
d1pvc1_
d1qgoa_
d1qo8a1
d1qrva_
d1rl2a1
d1rl2a2
d1stfi_
d1t7pa1
d1t7pa2
d1tyfa_
d2reb_1
d2reb_2
d2rsla_
d3lada1
d3lada2
d3lada3
d1a17__
d1a2va1
d1a2va2
d1a2va3
d1a6ja_
d1a8y_1
d1a8y_2
d1a8y_3
d1ak5_1
d1aoa_1
d1aoa_2
d1aqca_
d1aqt_2
d1auk__
d1b3ua_
d1bqya_
d1byka_
d1cbf__
d1cg2a1
d1cg2a2
d1chua1
d1chua2
d1chua3
d1dbta_
d1dih_1
d1dih_2
d1e3ma1
d1e3ma3
d1e3ma4
d1e5qa1
d1e5qa2
d1eaic_
d1ebfa1
d1ebfa2
d1efub2
d1efub3
d1efub4
d1ejea_
d1eq2a_
d1ev2e1
d1ev2e2
d1f6ya_
d1feua_
d1fjra_
d1flga_
d1g4us1
d1g4us2
d1g51a1
d1g51a2
d1g51a3
d1g71a_
d1gg4a1
d1gg4a3
d1gg4a4
d1grj_1
d1grj_2
d1gz6a_
d1hdca_
d1hh2p1
d1hh2p4
d1hw7a_
d1hy5a_
d1hzfa_
d1i3za_
d1itva_
d1j7ja_
d1jtka_
d1k1xa1
d1k1xa2
d1k1xa3
d1k5ja_
d1k78a1
d1k78a2
d1k9xa_
d1ka9h_
d1kuua_
d1ky8a_
d1l0qa1
d1l0qa2
d1m7xa1
d1m7xa2
d1m7xa3
d1mswd_
d1nat__
d1njfa_
d1nxza1
d1nxza2
d1o3xa_
d1ocra_
d1ocrb1
d1ocrb2
d1ocrc_
d1ocrd_
d1ocre_
d1ocrf_
d1ocrh_
d1ocri_
d1oxwa_
d1p4xa1
d1p4xa2
d1pfo__
d1pkla1
d1pkla3
d1puee_
d1qc7a_
d1qlsa_
d1qmea1
d1qmea2
d1qmea3
d1qmea4
d1qpoa1
d1qpoa2
d1qpxa1
d1qpxa2
d1qtma1
d1qtra_
d1qvba_
d1xxaa_
d1ycsa_
d1ycsb1
d1ycsb2
d2gsaa_
d2masa_
d2trcp_
d3mdda2
d1a79a1
d1a79a2
d1aa6_1
d1aa6_2
d1ahsa_
d1ass__
d1avqa_
d1axca1
d1axca2
d1b24a1
d1b24a2
d1b4ba_
d1b5ta_
d1b72a_
d1b72b_
d1bia_1
d1bia_2
d1bia_3
d1c0aa2
d1c4xa_
d1cfza_
d1d2pa4
d1dcpa_
d1ddla_
d1e3ja1
d1e3ja2
d1ehka_
d1eny__
d1epba_
d1erja_
d1etea_
d1f1za1
d1f1za2
d1g31a_
d1gdha1
d1gdha2
d1gkza1
d1gkza2
d1gu3a_
d1gzsb_
d1h1oa1
d1h1oa2
d1h3ob_
d1h4vb1
d1h4vb2
d1hc7a1
d1hc7a2
d1hc7a3
d1hf2a1
d1hf2a2
d1hlb__
d1iarb1
d1iarb2
d1isia_
d1j93a_
d1jeha2
d1jmja_
d1jmma_
d1jmsa1
d1jmsa3
d1jmsa4
d1jn3a1
d1jn3a2
d1jsca1
d1jsca2
d1jsca3
d1k32a1
d1k32a2
d1k32a3
d1k32a4
d1k3ba_
d1kit_1
d1kit_2
d1kit_3
d1kp8a1
d1kp8a3
d1kzha_
d1l3aa_
d1lox_1
d1lox_2
d1lpba2
d1lssa_
d1mkma1
d1mkma2
d1mnma_
d1n1ca_
d1n9wa1
d1nbfa_
d1nd6a_
d1npda1
d1npda2
d1nx4a_
d1p9va1
d1p9va2
d1phza1
d1qexa_
d1qfja1
d1qfja2
d1qgra_
d1qhla_
d1qs0a_
d1qs0b1
d1seta1
d1seta2
d1sppb_
d1tgoa1
d1tgoa2
d1vdc_2
d1zxq_1
d1zxq_2
d3frua1
d3frua2
d1a0tp_
d1ad3a_
d1afra_
d1bgxt2
d1bh9b_
d1bu6o1
d1bu6o2
d1buca2
d1bunb_
d1by5a_
d1clia1
d1clia2
d1cr5a1
d1cr5a2
d1cvua1
d1cwva1
d1cwva2
d1cwva3
d1cwva4
d1cwva5
d1d1la_
d1dhpa_
d1e9ra_
d1ei7a_
d1ei9a_
d1ek1a1
d1ek1a2
d1eysh1
d1ezva1
d1ezva2
d1ezvb1
d1ezvb2
d1ezvc2
d1ezvc3
d1ezvd1
d1ezvf_
d1ezvh_
d1ezvi_
d1f6fa_
d1f6fb1
d1f6fb2
d1ffya1
d1ffya2
d1ffya3
d1gd8a_
d1gpc__
d1h3qa_
d1hk8a_
d1hkfa_
d1hlva1
d1hlva2
d1hwxa1
d1hwxa2
d1i1ra1
d1i1rb_
d1ifqa_
d1is2a1
d1is2a2
d1is2a3
d1j6ua1
d1j6ua2
d1j6ua3
d1j7na1
d1j7na2
d1j7na3
d1jgsa_
d1jk4a_
d1k3ra1
d1k3ra2
d1k47a1
d1k47a2
d1k9vf_
d1kbia1
d1kbia2
d1kcfa2
d1khta_
d1ki1b1
d1ki1b2
d1kk8a1
d1kkea1
d1kkea2
d1knaa_
d1knza_
d1kuta_
d1l6ja1
d1l6ja3
d1lgha_
d1lnga_
d1mvha_
d1ngna_
d1nksa_
d1nsta_
d1o12a1
d1o12a2
d1o2ca_
d1ot5a1
d1ot5a2
d1pk5a_
d1poia_
d1poib_
d1qasa1
d1qasa2
d1qasa3
d1qhua1
d1qqha_
d2liv__
d2viua_
d3ulla_
d1a06__
d1an9a1
d1an9a2
d1avgi_
d1b0aa2
d1b79a_
d1bag_1
d1bag_2
d1bawa_
d1bg1a1
d1bg1a2
d1bg1a3
d1c8na_
d1cjxa1
d1cjxa2
d1d0na3
d1d0na4
d1d0na5
d1d0na6
d1d2fa_
d1dcfa_
d1e4ea1
d1e4ea2
d1e79a1
d1e79a2
d1e79a3
d1e79d1
d1e79d2
d1e79d3
d1e79g_
d1e79h2
d1e8xa1
d1e8xa2
d1e8xa3
d1e8xa4
d1f3mc_
d1f6da_
d1fi4a1
d1fi4a2
d1foha3
d1foha4
d1foha5
d1fp5a1
d1fp5a2
d1g62a_
d1g6oa_
d1gtra1
d1gtra2
d1gyta1
d1h21a_
d1h29a_
d1hnf_1
d1i4wa_
d1ipaa1
d1ipaa2
d1j0aa_
d1jb0a_
d1jb0c_
d1jb0d_
d1jb0e_
d1jb0f_
d1jb0l_
d1jgca_
d1ji4a_
d1jk8a2
d1joga_
d1jpdx1
d1jpdx2
d1jsxa_
d1k24a_
d1l9ga_
d1lbea_
d1lkta_
d1ltqa1
d1muka_
d1rdr__
d1vdra_
d1xo1a1
d1xo1a2
d2aak__
d2foka1
d2foka2
d2foka3
d2foka4
d2pola1
d2pola2
d2pola3
d2sas__
d7mdha2
d1a41__
d1aiha_
d1akha_
d1at3a_
d1aua_1
d1aua_2
d1aw1a_
d1b35a_
d1b35b_
d1b74a1
d1b74a2
d1bik_1
d1bpya1
d1bvp11
d1bvp12
d1cbua_
d1cby__
d1di0a_
d1efnb_
d1efpa1
d1f5aa1
d1f5aa3
d1f5aa4
d1fd9a_
d1g5qa_
d1gnga_
d1gqpa_
d1gz5a_
d1h8la1
d1h8la2
d1hi9a_
d1hjra_
d1hnna_
d1hqva_
d1inp__
d1iu4a_
d1iuha_
d1jeya_
d1jeyb_
d1jfaa_
d1jm6a1
d1jm6a2
d1jsg__
d1jt6a1
d1jt6a2
d1k4za_
d1k6ya1
d1khva_
d1knya1
d1knya2
d1l0sa_
d1l5pa_
d1ldna1
d1li5a1
d1li5a2
d1n8yc1
d1n8yc2
d1n8yc3
d1n8yc4
d1nbwa1
d1nbwa2
d1nbwa3
d1nbwb_
d1nz6a_
d1o4ua1
d1o4ua2
d1pqwa_
d1ps1a_
d1psda1
d1psda2
d1psda3
d1qiua2
d1qr4a1
d1qr4a2
d1quqa_
d1quqb_
d1ruxa1
d1ruxa2
d1ryp1_
d1ryp2_
d1rypa_
d1rypb_
d1rypc_
d1rypd_
d1rype_
d1rypf_
d1rypg_
d1ryph_
d1rypi_
d1rypj_
d1rypk_
d1rypl_
d1tbrr1
d1tbrr2
d1tnra_
d1uby__
d1umua_
d2pvaa_
d2tpt_3
d3ygsp_
d1bjt__
d1bl0a1
d1bl0a2
d1c0ma1
d1cr1a_
d1cska_
d1dsya_
d1e05i_
d1e5sa_
d1esma_
d1eut_1
d1eut_2
d1ev7a_
d1f2qa1
d1f2qa2
d1f42a1
d1f42a2
d1f42a3
d1f89a_
d1fbl_1
d1fepa_
d1fgua1
d1fgua2
d1g0da1
d1g0da2
d1g0da3
d1g0ha_
d1g9mg_
d1hdma1
d1hdma2
d1hdmb1
d1hdmb2
d1hula_
d1i4na_
d1ibja_
d1iknd_
d1iray1
d1iray2
d1iray3
d1ivha1
d1ivha2
d1izoa_
d1j6ra_
d1kk6a_
d1knxa1
d1knxa2
d1kpsb_
d1kz7a1
d1kz7a2
d1l5aa1
d1l5aa2
d1l9ha_
d1lvl_2
d1m3ea1
d1m3ea2
d1m41a_
d1mzpa_
d1n26a1
d1n26a2
d1n26a3
d1n6ba_
d1omwa1
d1omwa2
d1omwa3
d1ot3a_
d1ovma1
d1ovma3
d1p1ca_
d1p6pa_
d1qhxa_
d1qvca_
d1rlw__
d1ytfc_
d1ytfd1
d1ytfd2
d2gmfa_
d2pil__
d2znc__
d1a2oa1
d1a6da1
d1a6da3
d1autc_
d1bdfa1
d1bdfa2
d1cjya2
d1ckma1
d1ckma2
d1cmia_
d1dar_1
d1dar_2
d1dar_3
d1dar_4
d1e5da1
d1e5da2
d1ebda2
d1egaa1
d1egaa2
d1ejfa_
d1emsa2
d1epua_
d1eqga2
d1f5qb1
d1f5qb2
d1ft9a1
d1ft9a2
d1gtda_
d1gz0a1
d1gz0a2
d1h0ca_
d1hdfa_
d1hu3a_
d1hynp_
d1i6ua_
d1iiza_
d1ile_1
d1ile_2
d1ile_3
d1ixma_
d1j9aa_
d1jj22_
d1jj2a1
d1jj2a2
d1jj2b_
d1jj2c_
d1jj2d_
d1jj2e1
d1jj2e2
d1jj2f_
d1jj2h_
d1jj2j_
d1jj2k_
d1jj2l_
d1jj2m_
d1jj2n_
d1jj2o_
d1jj2p_
d1jj2q_
d1jj2r_
d1jj2s_
d1jj2t_
d1jj2u_
d1jj2v_
d1jj2w_
d1jj2x_
d1jj2y_
d1jj2z_
d1jjca_
d1jjcb1
d1jjcb2
d1jjcb3
d1jjcb4
d1jjcb5
d1jjcb6
d1jr1a1
d1jr1a3
d1k2fa_
d1kl7a_
d1lxa__
d1m8pa3
d1nj1a2
d1nni1_
d1nr9a_
d1ofha_
d1p0ya1
d1p0ya2
d1p16a1
d1p16a2
d1p4ta_
d1pdkb_
d1pgja1
d1pjr_1
d1pjr_2
d1qdla_
d1qdlb_
d1qqsa_
d1quua1
d1quua2
d1rlr_1
d1rlr_2
d1sig__
d1vpwa1
d1yrga_
d1zbdb_
d1zyma1
d1zyma2
d2hipa_
d4kbpa1
d4kbpa2
d1a6f__
d1a7j__
d1agre_
d1b4aa1
d1b9la_
d1bd2d1
d1booa_
d1c4ka1
d1c4ka2
d1c4ka3
d1deeg_
d1df0a2
d1di1a_
d1div_1
d1div_2
d1f52a1
d1f52a2
d1g40a3
d1gkra1
d1gkra2
d1gl0i_
d1grwa_
d1gt0d_
d1h0xa_
d1hcna_
d1hcnb_
d1hr6a1
d1hr6a2
d1hr6b1
d1hr6b2
d1imva_
d1iqaa_
d1is8a_
d1j2ya_
d1jkw_1
d1jkw_2
d1jopa_
d1jssa_
d1k8ta_
d1kc6a_
d1kkha1
d1kkha2
d1kmma1
d1ksfx3
d1ln1a_
d1lwha1
d1lwha2
d1m2oa1
d1m2oa2
d1m2oa3
d1m2oa4
d1m3ya1
d1m3ya2
d1m4ua_
d1mxa_1
d1mxa_2
d1mxa_3
d1nw3a_
d1o70a1
d1o70a2
d1o7fa1
d1o7fa2
d1o7fa3
d1pb6a1
d1pb6a2
d1pzva_
d1qaxa1
d1qaxa2
d2ctx__
d2drpa1
d2eiaa2
d1b3qa2
d1b6cb_
d1bvoa_
d1cd1a2
d1cf7a_
d1cf7b_
d1cpy__
d1daba_
d1dx4a_
d1ecra_
d1es7b_
d1fa0a1
d1fo0a_
d1fo0b_
d1gmea_
d1gph12
d1gzhb1
d1gzhb2
d1h9db_
d1hsja1
d1i78a_
d1jeqa1
d1jfia_
d1jfib_
d1jqqa_
d1jroa3
d1jroa4
d1jrob1
d1kvka1
d1kvka2
d1l6oa_
d1m14a_
d1m2vb1
d1m2vb2
d1m2vb3
d1m2vb4
d1m2vb5
d1mmsa1
d1mmsa2
d1mpya1
d1mpya2
d1mt0a_
d1nfga2
d1ni5a1
d1ni5a2
d1nkta1
d1nkta2
d1nkta3
d1nkta4
d1nvta1
d1nw9b_
d1o0va1
d1og6a_
d1ojt_2
d1ojt_3
d1p4ea1
d1p4ea2
d1qe0a1
d1repc1
d1repc2
d1tc3c_
d1vola1
d1vola2
d2stv__
d1914_1
d1914_2
d1a0i_1
d1a0i_2
d1a0p_1
d1a0p_2
d1a9na_
d1ab4__
d1adt_1
d1adt_2
d1adt_3
d1aep__
d1b34a_
d1b34b_
d1bmta1
d1bmta2
d1bowa_
d1c4ra_
d1c4za_
d1c4zd_
d1cjaa_
d1ckta_
d1dmla1
d1dmla2
d1dova_
d1dtwa_
d1e31a_
d1eg7a_
d1fnma4
d1fnoa3
d1fnoa4
d1gkub1
d1gkub2
d1gkub3
d1gt7a_
d1gxca_
d1gy9a_
d1h4ld_
d1hg3a_
d1hyrc1
d1hyrc2
d1i31a_
d1jala1
d1jala2
d1jmaa_
d1jmab2
d1jqlb_
d1kb4b_
d1kcgc_
d1keya_
d1kn0a_
d1kv6a_
d1l0la2
d1l0lb1
d1l0lb2
d1l0lf_
d1l0lh_
d1l0lj_
d1l0lk_
d1l9va1
d1l9va2
d1lrv__
d1ltxr1
d1ltxr2
d1m61a_
d1m6na2
d1ml8a_
d1nexb1
d1nexb2
d1nt0a1
d1nt0a2
d1nt0a3
d1od2a1
d1od2a2
d1oy1a_
d1p8da_
d1p8ja1
d1pkp_1
d1pkp_2
d1prta_
d1prtb1
d1prtb2
d1prtd_
d1prtf_
d1qapa2
d1qf6a1
d1qf6a2
d1qf6a3
d1qf6a4
d1qgna_
d1atia1
d1atia2
d1bywa_
d1cvja1
d1cvja2
d1de4a2
d1de4c1
d1de4c2
d1de4c3
d1e2o__
d1geha1
d1geha2
d1gs0a1
d1gtxa_
d1hkqa_
d1hkxa_
d1hwma_
d1hwmb2
d1i50a_
d1i50b_
d1i50c1
d1i50c2
d1i50f_
d1i50h_
d1i50i1
d1i50i2
d1i50j_
d1i50k_
d1iqpa1
d1iqpa2
d1jofa_
d1jwoa_
d1jx7a_
d1k3ea_
d1k5db_
d1l0ba1
d1l0ba2
d1l8qa1
d1l8qa2
d1l9ka_
d1lnza1
d1lnza2
d1lqsl_
d1lqsr1
d1lqsr2
d1lrra_
d1lv2a_
d1mc0a1
d1mc0a2
d1mil__
d1neka1
d1neka2
d1nekb1
d1nekb2
d1nekc_
d1nekd_
d1oqdk_
d1quba1
d1quba3
d1quba4
d1quba5
d1zaga2
d1b89a_
d1c9la2
d1cd9b1
d1cd9b2
d1d5ya2
d1d5ya3
d1dcta_
d1dkga1
d1eula1
d1eula2
d1eula3
d1eula4
d1fgja_
d1g3nc1
d1g3nc2
d1hlga_
d1i5ea_
d1j4na_
d1j5sa_
d1jbga_
d1l1ja_
d1lfb__
d1m6ba1
d1m6ba2
d1mhda_
d1mioa_
d1miob_
d1ngva_
d1ngvb_
d1ni3a1
d1otsa_
d1sknp_
d1bmlc3
d1bpoa1
d1dfca1
d1dfca2
d1dfca3
d1dfca4
d1dm0a_
d1egja_
d1fcda1
d1fcda2
d1fcda3
d1fcdc1
d1fcdc2
d1foea1
d1foea2
d1fsz_2
d1fx3a_
d1i3oe_
d1i9ba_
d1ir6a_
d1irxa1
d1irxa2
d1k28a1
d1k28a2
d1k28a3
d1k28d1
d1k28d2
d1m5ya1
d1m5ya2
d1m5ya3
d1mi1a1
d1mi1a2
d1mt5a_
d1n25a_
d1nkva_
d1nuba3
d1of5a_
d1of5b_
d1opoa_
d1p3ha_
d1prea1
d1prea2
d2bbva_
d1a02n1
d1a02n2
d1auya_
d1b04a_
d1bev1_
d1c8da_
d1cgme_
d1dxsa_
d1e32a1
d1e32a3
d1f2na_
d1fnha1
d1fnha2
d1gdta1
d1gg3a1
d1gg3a2
d1gg3a3
d1hkva1
d1hkva2
d1hsta_
d1huxa_
d1hxma1
d1hxma2
d1hxmb1
d1hxmb2
d1ic8a2
d1igra1
d1igra2
d1igra3
d1jr3a1
d1jr3d1
d1k8fa_
d1kg0c_
d1kt1a1
d1kt1a3
d1ku9a_
d1lb2b_
d1lkxa_
d1n10a2
d1n8pa_
d1nf1a_
d1nlxa_
d1nsla_
d1onfa2
d1smva_
d2bpa1_
d2bpa2_
d1cii_1
d1crka2
d1dr9a1
d1dr9a2
d1e7ka_
d1edza1
d1edza2
d1ex4a1
d1f45b_
d1fjgb_
d1fjgc1
d1fjgc2
d1fjgd_
d1fjgi_
d1fjgj_
d1fjgk_
d1fjgl_
d1fjgm_
d1fjgp_
d1fjgq_
d1fjgr_
d1fjgs_
d1fjgt_
d1gw5a_
d1gw5b_
d1gw5m2
d1gw5s_
d1h6oa_
d1ij5a_
d1imhc1
d1ivsa1
d1ivsa2
d1ivsa3
d1ivsa4
d1jswa_
d1kf6a1
d1kf6b1
d1kf6b2
d1kf6c_
d1kf6d_
d1kgya_
d1l1oc_
d1mr1c_
d1ncna_
d1ng0a_
d1nhya1
d1nhya2
d1nuia1
d1nuia2
d1odha_
d1rgs_2
d1xat__
d1b6e__
d1bhga1
d1bhga2
d1bhga3
d1bu2a1
d1bu2a2
d1bwda_
d1e2ta_
d1gpza2
d1gpza3
d1h6va1
d1h6va2
d1h6va3
d1hcia1
d1hcia4
d1kcw_1
d1kcw_2
d1kcw_3
d1kcw_5
d1klfa1
d1klfb1
d1klfb2
d1miwa1
d1miwa2
d1n9ra_
d1ny711
d1ny721
d1ny722
d1qkia1
d1qkia2
d1qp8a1
d1qp8a2
d1qqea_
d2mev1_
d2mev3_
d1bo1a_
d1c3ga1
d1c3ga2
d1e69a_
d1feza_
d1fyva_
d1gosa1
d1gosa2
d1iw7c_
d1iw7d_
d1iw7e_
d1iw7f1
d1iw7f3
d1ixsa_
d1jfma_
d1jpya_
d1kv3a1
d1kv3a2
d1kv3a3
d1l0oa_
d1l0oc_
d1ltla_
d1mqsa_
d1nt2b_
d1o14a_
d1osna_
d1shsa_
d1tdj_1
d1tdj_2
d1tdj_3
d1a3wa3
d1cid_1
d1cid_2
d1dgsa1
d1dgsa2
d1dt9a1
d1dt9a2
d1dt9a3
d1fl7b_
d1hc2_1
d1hc2_2
d1hc2_3
d1hv8a1
d1hv8a2
d1kwpa_
d1ljra1
d1ljra2
d1lw7a1
d1lw7a2
d1m9sa2
d1m9sa3
d1omia1
d1omia2
d1tocr1
d1tocr2
d1zaka2
d1aw0__
d1fqva2
d1gh6a_
d1ghha_
d1gkab_
d1hr0w_
d1jyma_
d1k8rb_
d1ky9a1
d1ky9a2
d1ky9b2
d1m06g_
d1nm3a1
d1nm3a2
d1p22a1
d1p22a2
d1uaaa2
d2mysa1
d3btaa2
d1biha1
d1biha2
d1biha3
d1biha4
d1cdza_
d1d5va_
d1eh9a2
d1eh9a3
d1f68a_
d1hbxg_
d1j2qh_
d1l7va_
d1l7vc_
d1lm7a_
d1mdah_
d1n11a_
d1otra_
d1ow0a1
d1sco__
d2ezi__
d2ezl__
d1cc5__
d1ckla1
d1ckla2
d1eiya1
d1fada_
d1g5ga1
d1g7oa1
d1g7oa2
d1ggpa_
d1ggpb2
d1gh7a1
d1gh7a2
d1gh7a3
d1gjta_
d1h67a_
d1i17a_
d1ihma_
d1ik0a_
d1ka8a_
d1ldja1
d1ldja2
d1ldja3
d1ldjb_
d1lsua_
d1nfdb1
d1nj8a1
d1nj8a2
d1o1va_
d1oqpa_
d1pvoa3
d1a81a1
d1a81a2
d1ba5__
d1bb8__
d1ea9c2
d1f15a_
d1f81a_
d1flca1
d1flca2
d1ftt__
d1jcha2
d1kdxa_
d1koa_1
d1lgla_
d1mm0a_
d1nkua_
d1o0ua_
d1pdga_
d1pmaa_
d1qqka_
d2bby__
d2tbva_
d1ck9a_
d1dgua_
d1dqua_
d1exja1
d1jnsa_
d1k8ma_
d1khma_
d1l3wa3
d1l3wa4
d1l3wa5
d1lwra_
d1m1xa1
d1m1xa2
d1m1xa3
d1m1xa4
d1m1xb1
d1m1xb2
d1m1xb3
d1m1xb5
d1msza_
d1muoa_
d1qbkb_
d1qkya_
d1vgh__
d2lefa_
d1a0aa_
d1aoy__
d1c7va_
d1d8ja_
d1e17a_
d1e68a_
d1eq3a_
d1fh6a_
d1g1eb_
d1gks__
d1hae__
d1hdj__
d1ho8a_
d1hv2a_
d1ibia2
d1ig6a_
d1jbia_
d1kbha_
d1kbhb_
d1kqha_
d1l1ma_
d1lre__
d1n3ka_
d1ni8a_
d1nkl__
d1o2fb_
d1om2a_
d1shp__
d1adr__
d1c17m_
d1c20a_
d1c5a__
d1dd2a_
d1dgna_
d1dpua_
d1dwna_
d1dz1a_
d1fjna_
d1g4da_
d1h40a_
d1hd6a_
d1hdla_
d1i1ga1
d1i1ga2
d1iioa_
d1iwga1
d1iwga2
d1iwga3
d1iwga4
d1iwga5
d1iwga6
d1iwga7
d1iwga8
d1j57a_
d1jkza_
d1k0sa_
d1m94a_
d1o6wa1
d1o6wa2
d1oo9b_
d1scy__
d2cbh__
d2hp8__
d1bjx__
d1bmr__
d1c01a_
d1cfe__
d1cwpa_
d1d1da1
d1d5ga_
d1dcja_
d1fzpb_
d1gcca_
d1gkna1
d1gkna2
d1gyza_
d1h6qa_
d1heka_
d1hzea_
d1irza_
d1iyjb1
d1iyjb3
d1iyjb4
d1iyjb5
d1ka3a_
d1l8ca_
d1lir__
d1lnqa1
d1lnqa2
d1m7ka_
d1ner__
d1ngr__
d1p4wa_
d1qfna_
d1qgta_
d1uapa_
d1c8ba_
d1dwma_
d1e52a_
d1ev0a_
d1ewsa_
d1fvqa_
d1gps__
d1h8ba_
d1hs7a_
d1ifya_
d1iw5a_
d1j3ga_
d1j6qa_
d1joya_
d1k0va_
d1k5wa_
d1k81a_
d1k91a_
d1m1ca_
d1m2fa_
d1m9la_
d1mwza_
d1o8ra_
d1pce__
d1pfsa_
d1qbea_
d1tns__
d1tuba1
d1tuba2
d1tubb2
d1a6ca1
d1a6ca2
d1a6ca3
d1abv__
d1acw__
d1aiw__
d1ayj__
d1d8ba_
d1e01a_
d1eiwa_
d1ej5a_
d1erd__
d1exka_
d1f16a_
d1f4ia_
d1fafa_
d1fi6a_
d1g7da_
d1gl5a_
d1ha8a_
d1hz8a1
d1ie5a_
d1ijaa_
d1ip9a_
d1ixda_
d1ixra1
d1ixra2
d1iyga_
d1j7qa_
d1jaja_
d1jw2a_
d1jzua_
d1k42a_
d1k85a_
d1k8ba_
d1kjka_
d1l7ya_
d1lkna_
d1lwma_
d1m12a_
d1myn__
d1nbja_
d1nwja_
d1o0la_
d1oeda_
d1oedc_
d1pf4a2
d1qjoa_
d1tbaa_
d1wkt__
d2bbg__
d1af8__
d1auua_
d1bnb__
d1cixa_
d1cz4a1
d1cz4a2
d1d4ua1
d1dnya_
d1e5ba_
d1h3za_
d1hcc__
d1iml_2
d1jfja_
d1jkna_
d1jlza_
d1jm7a_
d1jm7b_
d1jsba_
d1l2ma_
d1l4sa_
d1l6ha_
d1mek__
d1mm4a_
d1ntca_
d1pqsa_
d1qrjb1
d1sis__
d1vig__
d2fnba_
d3rpba_
d1a1w__
d1afj__
d1al01_
d1atx__
d1bgk__
d1bo9a_
d1c07a_
d1c3za_
d1ce3a_
d1d1ra_
d1d9na_
d1dmza_
d1doqa_
d1e8qa_
d1ed7a_
d1eo0a_
d1f0za_
d1fexa_
d1fhoa_
d1fpwa_
d1g7ea_
d1gh9a_
d1ghk__
d1h8ma_
d1ifwa_
d1iloa_
d1itpa_
d1ji8a_
d1jw3a_
d1kmda_
d1koya_
d1kppa_
d1ktke1
d1kvna_
d1m5za_
d1mg8a_
d1n6za_
d1ni7a_
d1nwba_
d1o0pa_
d1o9aa1
d1o9aa2
d1ou5a1
d1ou5a2
d1sh1__
d1xnaa_
d2alca_
d2fmr__
d2u2fa_
d1apj__
d1atb__
d1b4ra_
d1bmv11
d1bqv__
d1bw5__
d1bxda_
d1by1a_
d1coua_
d1cpza_
d1d4ba_
d1dfea_
d1dp3a_
d1eo1a_
d1eq1a_
d1ey1a_
d1f5xa_
d1g6ea_
d1gh8a_
d1h5pa_
d1i2ua_
d1i5hw_
d1icha_
d1iiea_
d1iu0a_
d1ivza_
d1j1ha_
d1j4wa1
d1j4wa2
d1j9oa_
d1jbaa_
d1jcua_
d1jdqa_
d1jt8a_
d1jwwa_
d1jyga_
d1k1ga_
d1k99a_
d1kj6a_
d1mnta_
d1mo7a_
d1msla_
d1nd9a_
d1ne5a_
d1neb__
d1nj7a_
d1nsoa_
d1ny9a_
d1nypa2
d1pbua_
d1pls__
d1qjta_
d1stu__
d1tfi__
d1vii__
d1vtx__
d1wiu__
d1akp__
d1bw3__
d1c9fa_
d1ddma_
d1el0a_
d1fu6a_
d1g10a_
d1gyfa_
d1h8ca_
d1hkya_
d1hxva_
d1hywa_
d1ilya_
d1j2ma_
d1j9ia_
d1l8ya_
d1n91a_
d1nyna_
d1owta_
d1qu6a1
d1qu6a2
d1sro__
d1tbd__
d1tiu__
d1vpu__
d2bds__
d2btva_
d1b9ra_
d1bvsa1
d1bvsa3
d1chc__
d1d7qa_
d1dqca_
d1dv5a_
d1dzla_
d1e0na_
d1e8ra_
d1eija_
d1ekta_
d1enwa_
d1eqka_
d1fj7a_
d1fo5a_
d1fsha_
d1g2ha_
d1g6za_
d1hcd__
d1hpwa_
d1i42a_
d1j0ta_
d1jgka_
d1jh3a_
d1jhna3
d1jhna4
d1jq4a_
d1jspb_
d1ju5a_
d1k1va_
d1k3ka_
d1kfta_
d1kkxa_
d1lac__
d1lv3a_
d1mkea1
d1mut__
d1n8la_
d1nr3a_
d1nvha_
d1nxia_
d1owxa_
d1pava_
d1qhka_
d2msta_
d2u1a__
d1b8ta2
d1bpv__
d1co4a_
d1ddf__
d1e88a3
d1ehxa_
d1f2ri_
d1fjeb2
d1gbra_
d1gm5a1
d1gm5a2
d1gm5a3
d1gm5a4
d1gxea_
d1ib8a1
d1ib8a2
d1ix5a_
d1j8ka_
d1jbja1
d1jbja2
d1jrma_
d1l1pa_
d1ll8a_
d1m3va2
d1n88a_
d1ncs__
d1nwva1
d1qk9a_
d1qm9a1
d1qm9a2
d1u2fa_
d2plda_
d1acz__
d1adn__
d1ak7__
d1auz__
d1ckv__
d1ddba_
d1dnv__
d1dro__
d1eiha_
d1exea_
d1exh__
d1g2ta_
d1g9la_
d1hn6a_
d1iqoa_
d1jjga_
d1jvr__
d1k4us_
d1kbea_
d1kn6a_
d1koha1
d1koha2
d1l6za1
d1l6za2
d1lp3a_
d1myo__
d1n6va1
d1n6va2
d1ntr__
d1yua_1
d1yua_2
d2afpa_
d3crd__
d1a6s__
d1cx1a_
d1d1na_
d1d6ba_
d1dkca_
d1iufa1
d1iufa2
d1j8ca_
d1kxla_
d1luia_
d1m4oa_
d1n3ja_
d1nct__
d1qyp__
d2if1__
d1afp__
d1ap8__
d1brz__
d1g25a_
d1hzma_
d1iw4a_
d1klpa_
d1mxma1
d1mxma2
d1mxma3
d1p7ba1
d1p7ba2
d1shca_
d1b22a_
d1ewia_
d1f6va_
d1i16__
d1jxca_
d1e53a_
d1f53a_
d1mkna_
d1bhu__
d1du2a_
d1k0ha_
d1h5oa_
d1ffta_
d1fftb2
d1fftc_
d1mn8a_
d1slm_1
d1fs0g_
d1fw8a_
d1no1a_
d1e3ha1
d1e3ha2
d1e3ha3
d1e3ha5
d1e3ha6
d1cmxa_
d1h3la_
d1lx8a_
d1jli__
d1hqi__
