# Supplementary material for: Secondary structure spatial conformation footprint: a novel method for fast protein structure comparison and classification
Source: BMC Struct Biol. 2006 Jun 8;6:12. doi: 10.1186/1472-6807-6-12 (PMC1526735; doi:10.1186/1472-6807-6-12)
Supplement: Additional File 10 — SCOP 1.69 list of domains in the 40%-id dataset. [file 1472-6807-6-12-S10.SCOP]

d1ucsa_
d1r6ja_
d1us0a_
d1gci__
d1gdna_
d1iuaa_
d1ssxa_
d1n55a_
d1nwza_
d1mc2a_
d1p9ga_
d1pjxa_
d1dy5a_
d1g6xa_
d1gwea_
d1muwa_
d1i1wa_
d1f9ya_
d1g66a_
d1ix9a1
d1ix9a2
d1vyra_
d2pvba_
d1iqza_
d1m40a_
d3lzt__
d1j0pa_
d1oewa_
d1kwfa_
d1ok0a_
d1l9la_
d2fdn__
d7a3ha_
d1gvkb_
d1mj5a_
d1rtqa_
d1g4ia_
d1gqva_
d1ktha_
d1luga_
d1byi__
d1c75a_
d1eb6a_
d1k5ca_
d1nkia_
d1nls__
d1cex__
d1f94a_
d1ixh__
d1m1qa_
d1a6m__
d1ic6a_
d1luqa_
d1mwqa_
d1p1xa_
d1aho__
d1exra_
d1ga6a_
d1kqpa_
d1lnia_
d1oaia_
d1unqa_
d1cxqa_
d1gkma_
d1lwba_
d1psra_
d1sfda_
d1tqga_
d1jfba_
d1nqja_
d1od3a_
d1sy1a_
d2erl__
d1i27a_
d1lkka_
d1r2ma_
d1c7ka_
d1cc8a_
d1pwga_
d1qtwa_
d1fsga_
d1i2ta_
d1jbea_
d1n4wa1
d1n4wa2
d1nh0a_
d1oe1a1
d1oe1a2
d3sil__
d1lqta1
d1lqta2
d1m2da_
d1qxya_
d1sfsa_
d2igd__
d1c5ea_
d1n40a_
d1r2qa_
d1rqwa_
d1k5na1
d1k5na2
d1k5nb_
d1o7ja_
d1pmhx_
d1uwca_
d1d4ta_
d1gmxa_
d1i40a_
d1jm1a_
d1m9za_
d1oc7a_
d1qj4a_
d1d5ta1
d1d5ta2
d1itxa1
d1itxa2
d1qv0a_
d1t8ka_
d1ufya_
d1uowa_
d1f86a_
d1g8ta_
d1ls1a1
d1ls1a2
d1n62a1
d1n62a2
d1n62b1
d1n62b2
d1n62c1
d1n62c2
d1p5fa_
d1b6g__
d1bkra_
d1ctj__
d1k4ia_
d1knga_
d1p6oa_
d1qlwa_
d1su8a_
d1ds1a_
d1h1na_
d1l3ka1
d1l3ka2
d1h4ga_
d1jk3a_
d1nnfa_
d1r0ri_
d1ug6a_
d1a7s__
d1e9ga_
d1h12a_
d1h97a_
d1hbna1
d1hbna2
d1hbnb1
d1hbnb2
d1hbnc_
d1i8oa_
d1kjqa1
d1kjqa2
d1kjqa3
d1lu4a_
d1me4a_
d1mun__
d1odma_
d1q0ea_
d1c9oa_
d1gwma_
d1h4xa_
d1lb3a_
d1mj4a_
d1ucra_
d1vzia1
d1b9oa_
d1czpa_
d1i4ua_
d1knma_
d1tzba_
d1c0pa1
d1c0pa2
d1e4mm_
d1e58a_
d1h4ax1
d1h4ax2
d1j98a_
d1jf8a_
d1kq6a_
d1m15a1
d1m15a2
d1q6oa_
d1vfya_
d1gu2a_
d1k8ua_
d1m4la_
d1mjuh1
d1mjuh2
d1mjul1
d1mjul2
d1nwwa_
d1o08a_
d1oh0a_
d1tu9a_
d1ubll_
d1ubls_
d1wkqa_
d2nlra_
d1gyoa_
d1olra_
d1rwha1
d1rwha2
d1rwha3
d1arb__
d1atg__
d1e29a_
d1fyea_
d1gnla_
d1hxha_
d1j9ba_
d1jg1a_
d1jhga_
d1kmva_
d1mfga_
d1vk1a_
d3chbd_
d1euwa_
d1kyfa1
d1kyfa2
d1nz0a_
d1oxca_
d1q35a_
d1qu9a_
d1sena_
d1eaqa_
d1f4pa_
d1gxua_
d1ijva_
d1lq9a_
d1m1na_
d1m1nb_
d1o7qa_
d1oboa_
d1ooha_
d1qw9a1
d1qw9a2
d1qwna1
d1qwna2
d1qwna3
d1r5ya_
d1uaia_
d1wmsa_
d1csei_
d1e7la1
d1e7la2
d1jkva_
d1k3xa1
d1k3xa2
d1m70a1
d1m70a2
d1n3la_
d1o7ia_
d1oqva_
d1oxda_
d1r29a_
d1t6ua_
d1dcs__
d1gxma_
d1i0va_
d1irda_
d1j2ra_
d1jo8a_
d1k3ya1
d1k3ya2
d1k7ca_
d1ka1a_
d1kt7a_
d1oi7a1
d1oi7a2
d1ox0a1
d1ox0a2
d1rdqe_
d1s83a_
d1t1ga_
d1tbfa_
d1usma_
d2lisa_
d2pth__
d2sn3__
d2tpsa_
d1cy5a_
d1fk5a_
d1flma_
d1nxma_
d1ojra_
d1sixa_
d1t1ea2
d1t2da1
d1t2da2
d1tjya_
d1vlba1
d1vlba3
d1vlba4
d1vlya1
d1vlya2
d1wmda1
d1wmda2
d1gz8a_
d1hms__
d1lzla_
d1qfta_
d1vhua_
d1ctqa_
d1dg6a_
d1eaja_
d1gyxa_
d1heta1
d1heta2
d1hx0a1
d1hx0a2
d1kmta_
d1lc0a1
d1lc0a2
d1lf7a_
d1lyva_
d1oota_
d1plc__
d1qdda_
d1qwya_
d1ryoa_
d1usca_
d1v9ya_
d1wkra_
d1b0b__
d1c52__
d1g61a_
d1hdoa_
d1ifc__
d1jnda1
d1jnda2
d1kkoa1
d1kkoa2
d1mjna_
d1nuya_
d1nyka_
d1o8xa_
d1oh4a_
d1oi6a_
d1qksa1
d1qksa2
d1ryaa_
d7fd1a_
d1g2ra_
d1gppa_
d1gwua_
d1hyoa1
d1hyoa2
d1jeta_
d1jo0a_
d1kgda_
d1mf7a_
d1nofa1
d1nofa2
d1onha_
d1qnra_
d1qopa_
d1qopb_
d1sjwa_
d1v0wa1
d1v0wa2
d1vima_
d1vkka_
d1bqk__
d1gkla_
d1ispa_
d1iw0a_
d1k0ma1
d1k0ma2
d1o8ba1
d1o8ba2
d1odza_
d1pwaa_
d1q92a_
d1rtta_
d1s9ua_
d1u7ga_
d1vjua_
d1ycc__
d256ba_
d1e85a_
d1gk8a1
d1gk8a2
d1gk8i_
d1gvfa_
d1hdha_
d1i0da_
d1jboa_
d1jbob_
d1llfa_
d1n8va_
d1obda_
d1of8a_
d1ouwa_
d1qaua_
d1rhs_1
d1rhs_2
d1st9a_
d1u7ia_
d1ucda_
d1vdwa_
d1vh5a_
d3sdha_
d1a2pa_
d1bqca_
d1e5ka_
d1ezga_
d1fm0d_
d1fm0e_
d1k55a_
d1kufa_
d1ltza_
d1oafa_
d1ojja_
d1q5ya_
d1r85a_
d1rkqa_
d1s0pa_
d1tzva_
d1ujpa_
d1uwka_
d2end__
d2eng__
d1ew4a_
d1fo8a_
d1gqia1
d1gqia2
d1jl1a_
d1jl7a_
d1l6ra_
d1m1fa_
d1mh1__
d1mxra_
d1o9ra_
d1p4ca_
d1pb7a_
d1qhva_
d1qx2a_
d1r26a_
d1t7ra_
d1ukfa_
d1ur1a_
d1uuqa_
d3ebx__
d1eaza_
d1fw9a_
d1hd2a_
d1hz4a_
d1ji7a_
d1kqra_
d1kr7a_
d1ks8a_
d1m55a_
d1mqia_
d1ng6a_
d1nzja_
d1r8sa_
d1r8se_
d1sfxa_
d1u4ga_
d1uaya_
d1ub3a_
d1uq5a_
d1uuya_
d1uxza_
d1uzba_
d3euga_
d1aba__
d1b16a_
d1f7da_
d1f9va_
d1g5aa1
d1g5aa2
d1goia1
d1goia2
d1goia3
d1gvda_
d1gvza_
d1h05a_
d1ht6a1
d1ht6a2
d1k3ia1
d1k3ia2
d1k3ia3
d1kb0a1
d1kb0a2
d1kdga1
d1kdga2
d1klla_
d1kw3b1
d1kw3b2
d1l8na2
d1lm4a_
d1lria_
d1m7ga_
d1o4ya_
d1o7na1
d1o7na2
d1o7nb_
d1o98a1
d1o98a2
d1pa7a_
d1pbja1
d1pbja2
d1pfba_
d1q0ra_
d1rcqa1
d1rcqa2
d1ryqa_
d1tzpa_
d1ukua_
d1urra_
d1vkea_
d1w2ia_
d1xyza_
d3vub__
d1bgf__
d1brt__
d1ckaa_
d1d4oa_
d1di6a_
d1dlwa_
d1fx2a_
d1g6sa_
d1g8aa_
d1ijya_
d1j8ua_
d1ju2a1
d1ju2a2
d1juba_
d1k7ja_
d1kq3a_
d1kv7a1
d1kv7a2
d1kv7a3
d1lv7a_
d1mnna_
d1mqoa_
d1n45a_
d1nyca_
d1o9ga_
d1ocya_
d1ofza_
d1ogwa_
d1okia1
d1okia2
d1pkha_
d1qfma1
d1qfma2
d1qvea_
d1qz5a1
d1qz5a2
d1sgpe_
d1t5ba_
d1tc1a_
d1uoya_
d1uwwa_
d1v7ra_
d1vm9a_
d1dj0a_
d1eu1a1
d1eu1a2
d1f1ua1
d1f1ua2
d1f8na1
d1f8na2
d1hnja1
d1hnja2
d1i1ja_
d1ie9a_
d1ioma_
d1km4a_
d1m0la_
d1m7ja1
d1m7ja2
d1m7ja3
d1mb3a_
d1mg4a_
d1nf9a_
d1nlna_
d1nwaa_
d1o7eb_
d1oaql_
d1oxxk1
d1oxxk2
d1p3ca_
d1qg8a_
d1ql3a_
d1qq9a_
d1qwoa_
d1uasa1
d1uasa2
d1utg__
d1vl7a_
d2mcm__
d2tnfa_
d1c4qa_
d1ccwa_
d1ccwb_
d1dqza_
d1e19a_
d1fcya_
d1fp2a1
d1fp2a2
d1g3p_1
d1g3p_2
d1g9oa_
d1gd0a_
d1hw1a1
d1hw1a2
d1hzta_
d1i24a_
d1ifra_
d1ihra_
d1iqqa_
d1is3a_
d1jiga_
d1k20a_
d1kgsa1
d1kgsa2
d1lc5a_
d1m6ka_
d1mla_1
d1mla_2
d1nxca_
d1o1za_
d1o82a_
d1oala_
d1ogad1
d1ogad2
d1ogae1
d1ogae2
d1oyga_
d1pina2
d1pkoa_
d1pz4a_
d1qrea_
d1sjya_
d1sq2n_
d1t6ca1
d1t6ca2
d1thfd_
d1tp6a_
d1u0ka1
d1u0ka2
d1uyla_
d1vk5a_
d1vkpa_
d4ubpa_
d4ubpb_
d4ubpc1
d4ubpc2
d1b0ua_
d1b67a_
d1bi5a1
d1bi5a2
d1crua_
d1cyo__
d1dcia_
d1elka_
d1elwa_
d1ep0a_
d1ew0a_
d1f74a_
d1f8ea_
d1fj2a_
d1gv9a_
d1hq1a_
d1io0a_
d1j3wa_
d1jksa_
d1nkga1
d1nkga2
d1nkga3
d1nnxa_
d1nq7a_
d1o2da_
d1ofwa_
d1ozna_
d1pwba1
d1q7ea_
d1qcza_
d1qh5a_
d1r7ja_
d1rie__
d1rkua_
d1shux_
d1szna1
d1tca__
d1teaa1
d1teaa2
d1tgxa_
d1u60a_
d1ui0a_
d1ursa_
d1us5a_
d1vhwa_
d1ah7__
d1bfd_1
d1bfd_2
d1bfd_3
d1e30a_
d1f46a_
d1fr3a_
d1g2qa_
d1gkpa1
d1gkpa2
d1gp0a_
d1guga_
d1h32a1
d1h32a2
d1h32b_
d1i1na_
d1ikpa1
d1ikpa2
d1ikpa3
d1j97a_
d1jr8a_
d1jx6a_
d1jzga_
d1l7aa_
d1m2xa_
d1n7oa1
d1n7oa2
d1n7oa3
d1nc7a_
d1nn5a_
d1noga_
d1od6a_
d1os6a_
d1p5dx1
d1p5dx2
d1p5dx3
d1p5dx4
d1pp0a_
d1pqma_
d1pvma1
d1pvma2
d1qgva_
d1r5la1
d1r5la2
d1r9la_
d1rxya_
d1sdia_
d1smba_
d1smoa_
d1szha_
d1tlua_
d1tuaa1
d1tuaa2
d1ufoa_
d1usga_
d1vkia_
d1vl1a_
d1whi__
d2arca_
d3seb_1
d3seb_2
d8abp__
d1bx4a_
d1c1da1
d1c1da2
d1c1ka_
d1dfma_
d1dp7p_
d1dpta_
d1dw9a1
d1dw9a2
d1dypa_
d1ej0a_
d1ejda_
d1eyha_
d1eyva_
d1g1ta1
d1g1ta2
d1gz2a_
d1hfel1
d1hfel2
d1hfes_
d1hxia_
d1i0ra_
d1iata_
d1idpa_
d1inla_
d1iq6a_
d1jd0a_
d1jdra_
d1jyra_
d1jz7a1
d1jz7a2
d1jz7a3
d1jz7a4
d1jz7a5
d1k38a_
d1k92a1
d1k92a2
d1khqa_
d1koe__
d1l2ha_
d1l5oa_
d1l6pa_
d1l7la_
d1lr7a2
d1ms9a1
d1ms9a2
d1ntha_
d1oqqa_
d1p0za_
d1p1ma1
d1p1ma2
d1p28a_
d1ptf__
d1pu6a_
d1pzsa_
d1qgwa_
d1qsaa1
d1qsaa2
d1qv9a_
d1qw2a_
d1r0ma1
d1r0ma2
d1ra9__
d1sh8a_
d1snna_
d1sqsa_
d1svsa1
d1t61a1
d1t61a2
d1tbba_
d1v3wa_
d1v6sa_
d1v7wa1
d1v7wa2
d1w2ya_
d2a0b__
d3ezma_
d1b3aa_
d1b8oa_
d1bio__
d1cg5b_
d1d3ga_
d1dzoa_
d1e43a1
d1e43a2
d1edqa1
d1edqa2
d1edqa3
d1fg7a_
d1fgya_
d1fiua_
d1gnya_
d1gs5a_
d1gsia_
d1gvja_
d1h2ca_
d1h6ta1
d1h6ta2
d1iooa_
d1iyba_
d1j31a_
d1j34a_
d1j34c_
d1jifa_
d1juha_
d1kgcd1
d1kjoa_
d1kwga1
d1kwga2
d1kwga3
d1lk9a_
d1lkoa1
d1lkoa2
d1lmia_
d1m65a_
d1mxga1
d1mxga2
d1n1ja_
d1n1jb_
d1nox__
d1ns5a_
d1ntva_
d1oaa__
d1obza1
d1ofla_
d1opd__
d1oz2a1
d1oz2a2
d1p4oa_
d1pj5a1
d1pj5a2
d1pj5a3
d1pj5a4
d1q1fa_
d1q9ia1
d1q9ia2
d1q9ia3
d1qwga_
d1r3sa_
d1roca_
d1ru4a_
d1s8na_
d1s9ra_
d1sbxa_
d1sj1a_
d1sxra_
d1syya_
d1t4ba1
d1t4ba2
d1ta3a_
d1u69a_
d1v3ha_
d1vjka_
d1x6oa1
d1x6oa2
d1zin_1
d2ayh__
d3nul__
d153l__
d1b6a_1
d1b6a_2
d1bfg__
d1cipa1
d1cpq__
d1cvl__
d1d7pm_
d1dzka_
d1eca__
d1fqta_
d1fs7a_
d1g87a2
d1g8ka1
d1g8ka2
d1g8kb_
d1gai__
d1gmua1
d1gmua2
d1h7za_
d1h98a_
d1ijqa1
d1ijqa2
d1iu8a_
d1ix2a_
d1jfxa_
d1jl0a_
d1jnra1
d1jnra2
d1jnra3
d1jnrb_
d1jpza_
d1jtva_
d1kica_
d1kpf__
d1kqfa1
d1kqfa2
d1kqfb1
d1kqfc_
d1l9xa_
d1lam_1
d1lam_2
d1m44a_
d1mg7a1
d1mg7a2
d1mk0a_
d1moq__
d1mp8a_
d1n9ea1
d1n9ea2
d1n9ea3
d1nnha_
d1nnla_
d1nzia1
d1o1ya_
d1oi0a_
d1oqja_
d1p5zb_
d1p9ha_
d1pa1a_
d1qhqa_
d1qjpa_
d1qq5a_
d1r6wa1
d1r6wa2
d1rv9a_
d1s95a_
d1sqea_
d1swxa_
d1sx5a_
d1tqja_
d1uk8a_
d1ukka_
d1v7za_
d1vhna_
d1w53a_
d2hmza_
d1a3c__
d1agi__
d1ajsa_
d1aop_1
d1aop_2
d1aop_3
d1aop_4
d1ayx__
d1b8za_
d1bkpa_
d1cs1a_
d1dbwa_
d1dl2a_
d1dosa_
d1dz4a_
d1e4cp_
d1es9a_
d1fd3a_
d1ff4a_
d1fl0a_
d1gpqa_
d1guda_
d1gzga_
d1hqsa_
d1im5a_
d1iuqa_
d1iv3a_
d1j1na_
d1j30a_
d1j3aa_
d1j77a_
d1ji1a1
d1ji1a2
d1ji1a3
d1jkea_
d1jp4a_
d1k07a_
d1kapp1
d1kapp2
d1lqva_
d1m33a_
d1mba__
d1my7a_
d1nc5a_
d1nfp__
d1nqua_
d1nu0a_
d1o26a_
d1o54a_
d1obfo1
d1obfo2
d1p80a1
d1p80a2
d1qb7a_
d1qe3a_
d1qhoa1
d1qhoa2
d1qhoa3
d1qhoa4
d1qqqa_
d1t0ba_
d1t1da_
d1tqha_
d1uf5a_
d1ugpa_
d1ugpb_
d1viaa_
d1vioa1
d1vioa2
d1vk8a_
d1wmub_
d2ilk__
d3grs_1
d3grs_2
d3grs_3
d5nul__
d1a8d_1
d1a8d_2
d1ay7b_
d1cnv__
d1d0da_
d1d3va_
d1e2wa1
d1e2wa2
d1e87a_
d1edg__
d1ej8a_
d1elua_
d1enfa1
d1enfa2
d1fcqa_
d1fjja_
d1fmk_1
d1fmk_3
d1fr2a_
d1fr2b_
d1ft5a_
d1gq6a_
d1gvea_
d1h99a1
d1h99a2
d1i9sa_
d1id0a_
d1j27a_
d1jata_
d1jatb_
d1jb3a_
d1jfua_
d1ju3a1
d1ju3a2
d1k7ka_
d1kcqa_
d1lp8a_
d1m45a_
d1mkza_
d1mopa_
d1mrj__
d1mwva1
d1mwva2
d1o6la_
d1o6va2
d1ojqa_
d1on2a1
d1on2a2
d1ooya1
d1ooya2
d1ou8a_
d1pn0a1
d1pn0a2
d1pn0a3
d1q8fa_
d1qh4a1
d1qmga1
d1qmga2
d1qs1a1
d1qs1a2
d1qusa_
d1r5ra_
d1rwra_
d1s18a_
d1s69a_
d1sty__
d1t46a_
d1ueha_
d1uxoa_
d1v2ba_
d1vjoa_
d1vl2a1
d1vl2a2
d2cpl__
d2trxa_
d1a8q__
d1ako__
d1aru__
d1b5ea_
d1bkf__
d1c4oa1
d1c4oa2
d1d1qa_
d1dmha_
d1dysa_
d1e5pa_
d1f1ea_
d1fi2a_
d1g2na_
d1g8qa_
d1gu7a1
d1gu7a2
d1gy7a_
d1gzca_
d1h80a_
d1hp1a1
d1hp1a2
d1i12a_
d1i52a_
d1igqa_
d1io7a_
d1izca_
d1j1ya_
d1jb9a1
d1jb9a2
d1jhda1
d1jhda2
d1jova_
d1jw9b_
d1jyka_
d1k1ea_
d1k4na_
d1k6wa1
d1k6wa2
d1k77a_
d1krha1
d1krha2
d1krha3
d1llna_
d1m3ua_
d1m7ya_
d1md6a_
d1mo9a1
d1mo9a2
d1mo9a3
d1n7ea_
d1n8na_
d1nbua_
d1ne9a1
d1ne9a2
d1nm8a1
d1nm8a2
d1o04a_
d1o1xa_
d1o3ua_
d1o5ka_
d1ooea_
d1p3da1
d1p3da2
d1p3da3
d1pe9a_
d1qd1a1
d1qd1a2
d1qgia_
d1qipa_
d1r4pa_
d1r6da_
d1ryla_
d1s2wa_
d1s3ea1
d1s3ea2
d1sf9a_
d1siha1
d1siha2
d1siha3
d1sl4a_
d1t0tv_
d1t1va_
d1tr0a_
d1tx4a_
d1u14a_
d1u4ba1
d1u4ba2
d1uu3a_
d1uuja_
d1v58a1
d1v58a2
d1vhta_
d1vkfa_
d1vloa1
d1vloa2
d1vns__
d1wmza_
d1xfia_
d2gdm__
d451c__
d7odca1
d7odca2
d1b2pa_
d1bs0a_
d1bupa1
d1bupa2
d1cb0a_
d1ctf__
d1cv8__
d1cxya_
d1d02a_
d1d2sa_
d1dhn__
d1dkia_
d1dtdb_
d1e6ba1
d1e6ba2
d1e6ua_
d1ehda2
d1elva1
d1elva2
d1ezwa_
d1f5va_
d1f60a1
d1f60a2
d1f60a3
d1f60b_
d1g2aa_
d1g6ha_
d1gqza1
d1gqza2
d1gv2a2
d1h75a_
d1hfua1
d1hfua2
d1hfua3
d1hx6a1
d1hx6a2
d1i19a1
d1i19a2
d1i58a_
d1i60a_
d1ia6a_
d1ibya_
d1icra_
d1jhja_
d1jixa_
d1jkxa_
d1jtgb_
d1kafa_
d1kgna_
d1kid__
d1kq1a_
d1kxvc_
d1lj9a_
d1mgta1
d1mgta2
d1my6a1
d1n0wa_
d1n57a_
d1nlqa_
d1nrja_
d1nrjb_
d1nrva_
d1nxqa_
d1ogmx1
d1ogmx2
d1ohla_
d1omra_
d1osya_
d1pda_1
d1pda_2
d1pdo__
d1pfva1
d1pfva2
d1pq1a_
d1q2ba_
d1qxma1
d1qxma2
d1qy1a_
d1r1ga_
d1r2za1
d1r2za2
d1r2za3
d1rh6a_
d1rtu__
d1ry6a_
d1s29a_
d1s5da_
d1taza_
d1te2a_
d1umma_
d1us6a_
d1ut1a_
d1v2xa_
d1v8ca1
d1v8ca2
d1v9fa_
d1vcc__
d1vcla1
d1vcla2
d1vcla3
d1vmaa1
d1vmea1
d1vmea2
d1w0pa1
d1w0pa2
d1w0pa3
d1w3ia_
d1xi3a_
d2ahjb_
d2apr__
d2bbkh_
d2bbkl_
d2ccya_
d2naca1
d2naca2
d2uaga1
d2uaga2
d2uaga3
d3pvia_
d1a62_1
d1a62_2
d1aqua_
d1azpa_
d1btea_
d1cjca2
d1dd9a_
d1din__
d1eexa_
d1eexb_
d1eexg_
d1egwa_
d1f9za_
d1fdr_1
d1fdr_2
d1fe0a_
d1g12a_
d1g1la_
d1g6ga_
d1gca__
d1gs9a_
d1gska1
d1gska2
d1gska3
d1gsoa1
d1gsoa2
d1gsoa3
d1gx5a_
d1gxya_
d1gyva_
d1h03p1
d1h03p2
d1h6ha_
d1hh8a_
d1iae__
d1in4a1
d1in4a2
d1it2a_
d1jaka1
d1jaka2
d1je0a_
d1jvwa_
d1k6ja_
d1k94a_
d1k9ua_
d1kfwa1
d1kfwa2
d1l6sa_
d1m2ra_
d1m9fc_
d1mdc__
d1moja_
d1mola_
d1mw9x_
d1n08a_
d1n93x_
d1nrwa_
d1nsza_
d1ntya1
d1ntya2
d1o58a_
d1o5ua_
d1o97c_
d1o97d1
d1o97d2
d1oeqa1
d1oeqa2
d1oi1a2
d1oi2a_
d1ojxa_
d1ok7a1
d1ok7a2
d1ok7a3
d1onwa1
d1onwa2
d1oq1a_
d1pcfa_
d1pf0a_
d1q74a_
d1qada_
d1qcxa_
d1qkka_
d1qmva_
d1qsga_
d1qwda_
d1r1ta_
d1rhca_
d1rwja_
d1rxqa_
d1s5aa_
d1s5ua_
d1s7za_
d1sk7a_
d1t56a1
d1t56a2
d1t6ex_
d1t82a_
d1twda_
d1uala_
d1ueba1
d1ueba2
d1ueba3
d1ugia_
d1utea_
d1vjva_
d1vlpa1
d1vlpa2
d1ypci_
d2cbp__
d3caoa_
d3mbp__
d1a12a_
d1a44__
d1a8o__
d1amf__
d1aoha_
d1atza_
d1bbza_
d1c22a_
d1c3ca_
d1cl1a_
d1cot__
d1dmga_
d1doza_
d1dqga_
d1duvg1
d1duvg2
d1dxea_
d1e25a_
d1e42a1
d1e42a2
d1eqca_
d1eu3a1
d1eu3a2
d1ew6a_
d1eyea_
d1f5na1
d1f5na2
d1fjha_
d1fmb__
d1fxd__
d1gpea1
d1gpea2
d1gtfa_
d1gvp__
d1gyha_
d1h7ea_
d1hxra_
d1hz6a_
d1ii5a_
d1iyha1
d1iyha2
d1j54a_
d1j58a_
d1j71a_
d1j83a_
d1jiwi_
d1jjfa_
d1jy1a1
d1jy1a2
d1kp6a_
d1kpta_
d1kyha_
d1ld8a_
d1ld8b_
d1lfka_
d1lk5a1
d1lst__
d1m22a_
d1mhna_
d1mjha_
d1mtyb_
d1mtyd_
d1mtyg_
d1mvea_
d1mvfd_
d1mxia_
d1nepa_
d1ng2a1
d1ng2a2
d1nkoa_
d1nsca_
d1nyta1
d1nyta2
d1o6aa_
d1o9wa_
d1oqca_
d1p99a_
d1pama1
d1pbya1
d1pbya2
d1pbya3
d1pbya4
d1pbya5
d1pbyb_
d1qba_1
d1qba_2
d1qba_3
d1qba_4
d1qf8a_
d1qwza_
d1r0ua_
d1r62a_
d1r7aa1
d1r7aa2
d1rvka1
d1rvka2
d1rzfl2
d1sbp__
d1sgwa_
d1smla_
d1t1ja_
d1t6gc_
d1t6t1_
d1ud9a1
d1ud9a2
d1uerc2
d1uv7a_
d1v16a_
d1v16b1
d1v16b2
d1v9ta_
d1vd5a_
d1vkba_
d1vkha_
d1vlra1
d1vlra2
d1vm0a_
d1w1oa1
d1w1oa2
d1x7va_
d1xfja_
d1xgsa1
d1xgsa2
d2hlca_
d2pii__
d3cla__
d1a8i__
d1agja_
d1ail__
d1bf6a_
d1bgc__
d1bm8__
d1d2na_
d1dc1a_
d1dl5a1
d1dl5a2
d1duga1
d1duga2
d1e0ca1
d1e0ca2
d1ecsa_
d1el5a1
d1el5a2
d1elra_
d1eq9a_
d1fas__
d1fn9a_
d1fvga_
d1fvka_
d1fwxa1
d1fwxa2
d1g2oa_
d1g60a_
d1gc0a_
d1gcqc_
d1gnua_
d1gp6a_
d1gq8a_
d1gxra_
d1gzwa_
d1h6fa_
d1h6ua2
d1h72c1
d1h72c2
d1hfoa_
d1hl2a_
d1ihga1
d1iiba_
d1ikta_
d1iuja_
d1iwla_
d1j8ba_
d1jaxa_
d1jd1b_
d1jfra_
d1jwqa_
d1k2ea_
d1klih_
d1klil_
d1kw4a_
d1kzqa1
d1kzqa2
d1l6xa1
d1l6xa2
d1l8ra_
d1lfwa1
d1lfwa2
d1m0wa1
d1m0wa2
d1m8aa_
d1mixa1
d1mixa2
d1moga_
d1ne7a_
d1nr0a1
d1nr0a2
d1nr4a_
d1ntfa_
d1o6da_
d1ogqa_
d1onc__
d1p57a_
d1p57b_
d1p9ag_
d1pe1a_
d1pm4a_
d1pmi__
d1po5a_
d1pyfa_
d1q08a_
d1q2oa_
d1q5za_
d1q8da_
d1qaza_
d1qb0a_
d1qkra_
d1qz9a_
d1r0pa_
d1r12a_
d1rjda_
d1rlha_
d1rz2a_
d1s0aa_
d1sqga1
d1sqga2
d1svy__
d1tdza1
d1tdza2
d1tfe__
d1toaa_
d1tx2a_
d1u9da_
d1ua4a_
d1ueka1
d1ueka2
d1uj6a1
d1uj6a2
d1uufa1
d1uufa2
d1uvqa1
d1uvqa2
d1uvqb1
d1uvqb2
d1v8aa_
d1vhh__
d1vhqa_
d1vie__
d1vj2a_
d1vlaa_
d1vsra_
d1w4xa1
d1w4xa2
d1wer__
d1xffa_
d1yaca_
d2bce__
d2bopa_
d2gsta1
d4fiv__
d5ruba1
d5ruba2
d1a3aa_
d1a7ta_
d1adoa_
d1axn__
d1azo__
d1bbha_
d1bd8__
d1bdo__
d1bn8a_
d1btka_
d1buea_
d1c44a_
d1chd__
d1cqxa1
d1cqxa2
d1cqxa3
d1d4xg_
d1dqia_
d1dqna_
d1dusa_
d1e6ca_
d1ea5a_
d1eara1
d1eara2
d1exqa_
d1f6ba_
d1feha2
d1feha3
d1fltv_
d1fltx_
d1fna__
d1fpoa1
d1fpoa2
d1ftra1
d1ftra2
d1g8ma1
d1g8ma2
d1glqa1
d1glqa2
d1guia_
d1h0ba_
d1h16a_
d1h2ea_
d1h4ra1
d1h4ra2
d1h4ra3
d1h7ca_
d1hpi__
d1htwa_
d1i2ka_
d1i2ma_
d1ijba_
d1j23a_
d1j79a_
d1j9ma_
d1jida_
d1josa_
d1jx4a1
d1jx4a2
d1jyea_
d1ktga_
d1kv9a1
d1lmb3_
d1lvmb_
d1ly2a1
d1ly2a2
d1m7sa_
d1mk4a_
d1mpga1
d1mpga2
d1mr7a_
d1muca1
d1muca2
d1nar__
d1njha_
d1ny1a_
d1nzaa_
d1o6sb_
d1odoa_
d1oksa_
d1onea1
d1onea2
d1owla1
d1owla2
d1p5va1
d1p5va2
d1p5vb_
d1pg6a_
d1pv5a_
d1q1ua_
d1q7za1
d1q7za2
d1q9ua_
d1qkma_
d1rj1a_
d1rlia_
d1sdsa_
d1sffa_
d1suua_
d1sw5a_
d1t07a_
d1t2wa_
d1t3qb1
d1t3qb2
d1t3qc1
d1t3qc2
d1t8ha_
d1tgsi_
d1tif__
d1tml__
d1tuha_
d1tyv__
d1uara1
d1uara2
d1uj2a_
d1umga_
d1umna_
d1us3a2
d1usla_
d1utxa_
d1v9ma_
d1vc4a_
d1vdka_
d1vfra_
d1vi0a1
d1vi0a2
d1vkma_
d1vkna1
d1vkna2
d1vyba_
d1wba__
d1wd3a1
d1wd3a2
d1xfsa_
d1zpda1
d1zpda2
d1zpda3
d2cy3__
d2fcba1
d2fcba2
d2hft_1
d2hft_2
d3tgl__
d1avwb_
d1b25a1
d1b25a2
d1b8aa1
d1b8aa2
d1b8pa1
d1b8pa2
d1bhp__
d1bj7__
d1c02a_
d1ckea_
d1cnza_
d1d4aa_
d1d8wa_
d1deua_
d1dgwa_
d1dj7a_
d1dj7b_
d1dxja_
d1e6ia_
d1ek6a_
d1eoka_
d1ewfa1
d1ewfa2
d1exma2
d1exma3
d1f32a_
d1fc4a_
d1feca1
d1feca2
d1feca3
d1fxla1
d1fxla2
d1g72a_
d1g9ga_
d1gdea_
d1go3e1
d1go3e2
d1go3f_
d1gtta1
d1gtta2
d1guqa1
d1guqa2
d1gx3a_
d1h70a_
d1h9ka1
d1h9sa1
d1h9sa2
d1hg8a_
d1hkka1
d1hkka2
d1hlwa_
d1i07a_
d1i6la_
d1j09a1
d1j09a2
d1j0ha1
d1j0ha2
d1j5xa_
d1j6oa_
d1jer__
d1jh6a_
d1jmkc_
d1jyha_
d1k66a_
d1k6ka_
d1k8wa3
d1k8wa5
d1khia1
d1khia2
d1l3la1
d1l3la2
d1lbu_1
d1lbu_2
d1lj5a_
d1lo7a_
d1lwda_
d1m3ka1
d1m3ka2
d1m6sa_
d1meoa_
d1mgqa_
d1n97a_
d1naqa_
d1nbca_
d1nkr_1
d1nkr_2
d1nrza_
d1nu4a_
d1nvra_
d1o69a_
d1o9pa_
d1oa8a_
d1oaoc_
d1oe8a1
d1oiha_
d1orua_
d1otha2
d1p2fa1
d1p2fa2
d1pgs_1
d1pgs_2
d1ppya_
d1puoa1
d1puoa2
d1pwt__
d1r4xa1
d1r4xa2
d1r51a1
d1r51a2
d1rfs__
d1rqba1
d1rqba2
d1rwia_
d1s4ka_
d1smxa_
d1szoa_
d1t3ia_
d1tvxa_
d1ty0a1
d1ty0a2
d1ub4a_
d1uspa_
d1v54a_
d1v54b1
d1v54c_
d1v54d_
d1v54e_
d1v54f_
d1v54h_
d1v54i_
d1vh4a_
d1vj0a1
d1vj0a2
d1woqa1
d1woqa2
d2cb5a_
d2hts__
d2mnr_1
d2mnr_2
d2por__
d2sak__
d2sli_1
d2sli_2
d3gcb__
d1a34a_
d1al3__
d1b8da_
d1bd0a1
d1bd0a2
d1bkb_2
d1c3d__
d1c3pa_
d1ci9a_
d1cmba_
d1daaa_
d1dbxa_
d1ddwa_
d1dfup_
d1dja__
d1dnla_
d1doka_
d1dpja_
d1dqea_
d1dz3a_
d1ed8a_
d1ejba_
d1ekga_
d1eur__
d1f7ta_
d1fo3a_
d1fuka_
d1g24a_
d1g55a_
d1gky__
d1gmia_
d1gqea_
d1gwya_
d1gx1a_
d1h6la_
d1h7wa1
d1h7wa2
d1h7wa3
d1h7wa4
d1h7wa5
d1hn0a1
d1hn0a2
d1hn0a3
d1hn0a4
d1hq0a_
d1i4ja_
d1i9za_
d1ihja_
d1iira_
d1iuka_
d1j48a_
d1j8fa_
d1jkma_
d1jlna_
d1k0ia1
d1k0ia2
d1k1aa_
d1khba1
d1khba2
d1kl1a_
d1ks9a1
d1ks9a2
d1ku3a_
d1l1la_
d1l2ta_
d1l6wa_
d1lb6a_
d1lm5a_
d1lm8b_
d1lm8c_
d1lm8v_
d1lxja_
d1mdoa_
d1mjfa_
d1ml4a1
d1ml4a2
d1mtza_
d1nh8a1
d1nh8a2
d1nqza_
d1nula_
d1nxua_
d1o4sa_
d1odka_
d1oeja_
d1okkd1
d1okkd2
d1on3a1
d1on3a2
d1orna_
d1orra_
d1os1a1
d1os1a2
d1oxja1
d1oxja2
d1oywa1
d1oywa2
d1oywa3
d1pgva_
d1pl3a_
d1pxfa_
d1q0pa_
d1q33a_
d1qf9a_
d1qo2a_
d1qupa2
d1qvza_
d1qwra_
d1r4va_
d1r89a1
d1r89a2
d1r89a3
d1r8ha_
d1r8na_
d1r9ca_
d1rq2a1
d1rq2a2
d1rwza1
d1rwza2
d1ry9a_
d1t4ha_
d1ten__
d1tqia1
d1tqia2
d1tzya_
d1tzyb_
d1tzyc_
d1tzyd_
d1u55a_
d1u94a1
d1u94a2
d1uc7a_
d1uf6a_
d1ujka_
d1ujna_
d1umda_
d1uptb_
d1uzea_
d1v1ha1
d1v2da_
d1vhea1
d1vhea2
d1vhva_
d1vk4a_
d1vlga_
d1woha_
d2cuaa_
d2sqca1
d2sqca2
d3tss_1
d3tss_2
d1az9_1
d1az9_2
d1b0na2
d1bg6_1
d1bg6_2
d1bu8a1
d1bu8a2
d1cgha_
d1ci4a_
d1coja1
d1coja2
d1cpo_1
d1cpo_2
d1cs8a_
d1dgma_
d1dhkb_
d1emua_
d1ew2a_
d1f3ua_
d1f3ub_
d1f61a_
d1faoa_
d1fit__
d1fkna_
d1foba_
d1fs1a1
d1fs1b1
d1fs1b2
d1g5ta_
d1g86a_
d1g9za_
d1gcya1
d1gcya2
d1gpr__
d1gpua1
d1gpua2
d1gpua3
d1gqna_
d1h7ma_
d1hgxa_
d1hxn__
d1hyp__
d1idra_
d1iow_1
d1iow_2
d1j7xa_
d1j8ra_
d1ja9a_
d1jfla1
d1jfla2
d1jr2a_
d1jsda_
d1jv1a_
d1jyaa_
d1kdj__
d1khca_
d1kk1a1
d1kk1a2
d1kk1a3
d1kzfa_
d1lml__
d1loua_
d1lqaa_
d1luca_
d1lucb_
d1m0ua1
d1m2ka_
d1mkaa_
d1mml__
d1mqva_
d1muga_
d1mzba_
d1n1fa_
d1nxja_
d1o13a_
d1o4ta_
d1o4wa_
d1o50a1
d1o50a2
d1o91a_
d1onra_
d1ot8a_
d1ow1a_
d1pvga1
d1pvga2
d1pz7a_
d1q40a_
d1q40b_
d1q52a_
d1q6ha_
d1qb5d_
d1qfoa_
d1qnta2
d1qqp1_
d1qqp3_
d1qxra_
d1qzna_
d1r9da_
d1r9fa_
d1r9wa_
d1ro2a_
d1ro7a_
d1rzhh1
d1rzhl_
d1rzhm_
d1se0a_
d1slua_
d1ssqa_
d1svb_1
d1svb_2
d1t8ta_
d1tf1a_
d1tvda_
d1twia1
d1twia2
d1u9la_
d1uola_
d1upka_
d1uuza_
d1v33a_
d1v3ea_
d1v93a_
d1vl4a_
d1vl5a_
d1vpsa_
d1zrn__
d2ak3a1
d2cmd_1
d2cmd_2
d2rspa_
d2sici_
d1a4ia1
d1a4ia2
d1a53__
d1ae9a_
d1afwa1
d1aoea_
d1aq0a_
d1aqza_
d1ayfa_
d1b2va_
d1b37a1
d1b37a2
d1b93a_
d1bg2__
d1c39a_
d1ccza1
d1ccza2
d1ceo__
d1cs6a1
d1cs6a2
d1cs6a3
d1cs6a4
d1cvra1
d1cvra2
d1drk__
d1dvoa_
d1dw0a_
d1elja_
d1epfa1
d1epfa2
d1eswa_
d1ex2a_
d1exta1
d1exta2
d1exta3
d1eyba_
d1ez3a_
d1fjla_
d1fkma1
d1fkma2
d1g0sa_
d1g3ka_
d1g97a1
d1g97a2
d1ggxa_
d1h5qa_
d1h8pa1
d1hb6a_
d1he1a_
d1huw__
d1i77a_
d1i7ha_
d1i8aa_
d1ig0a1
d1ig0a2
d1iq4a_
d1iqca1
d1iqca2
d1ixka_
d1j1ua_
d1j9ja_
d1jbka_
d1jdha_
d1jjea_
d1jk7a_
d1jlva1
d1jlva2
d1jmva_
d1k0ra1
d1k0ra2
d1k0ra3
d1kexa_
d1kjwa1
d1kjwa2
d1kl9a_
d1klxa_
d1l4ua_
d1le6a_
d1lf2a_
d1lr0a_
d1m3sa_
d1m6ia1
d1m6ia2
d1m6ia3
d1m6ya1
d1m6ya2
d1m8za_
d1mjsa_
d1mkya1
d1mkya2
d1mkya3
d1mpp__
d1msk__
d1mv8a1
d1mv8a2
d1mv8a3
d1mvla_
d1n12a_
d1nh2a1
d1nh2a2
d1nh2b_
d1nh2c_
d1nh2d1
d1nh2d2
d1no5a_
d1nqna_
d1nupa_
d1of1a_
d1olma1
d1olma2
d1olma3
d1otka_
d1oyja1
d1oyja2
d1p0ka_
d1p90a_
d1pq4a_
d1px0a_
d1pzta_
d1q2wa_
d1q44a_
d1q8ra_
d1qmya_
d1qo7a_
d1qoua_
d1qx4a1
d1qx4a2
d1qxoa_
d1r0ka1
d1r0ka2
d1r0ka3
d1r17a1
d1r17a2
d1rgxa_
d1ri6a_
d1rrea_
d1rsy__
d1rz3a_
d1s68a_
d1sdwa1
d1sdwa2
d1seda_
d1sfp__
d1sh5a1
d1shea_
d1soxa1
d1soxa3
d1ss4a_
d1svia_
d1t06a_
d1t3ta1
d1t3ta2
d1t3ta3
d1t3ta4
d1t3ta5
d1t3ta6
d1t3ta7
d1t64a_
d1tjva_
d1tova_
d1tq4a_
d1tvfa1
d1tvfa2
d1tvza1
d1tvza2
d1udza_
d1ugna1
d1ukmb_
d1umha_
d1uw4a_
d1uw4b_
d1v4va_
d1v77a_
d1v7pc_
d1v82a_
d1v97a1
d1v97a2
d1v97a3
d1v97a4
d1v97a5
d1v97a6
d1w2fa_
d1who__
d1woua_
d1wwca_
d2tgi__
d3eipa_
d3prn__
d3proc1
d3proc2
d1a73a_
d1a8l_1
d1a8l_2
d1alu__
d1alva_
d1auoa_
d1b1ca_
d1b9ma1
d1bam__
d1beba_
d1bhe__
d1bif_1
d1bif_2
d1c7na_
d1cb8a1
d1cb8a2
d1cb8a3
d1chma1
d1chma2
d1csh__
d1d0qa_
d1di2a_
d1doi__
d1e12a_
d1e3oc1
d1e3oc2
d1ecfa1
d1ecfa2
d1eeja1
d1eeja2
d1eo9a_
d1eo9b_
d1epwa1
d1epwa2
d1epwa3
d1et9a1
d1et9a2
d1etxa_
d1evha_
d1f0la1
d1f0la2
d1f0la3
d1f9ma_
d1fp1d1
d1fp1d2
d1g2913
d1g2914
d1g8ea_
d1gvna_
d1gvnb_
d1h1da_
d1h2sa_
d1i2aa_
d1i5za1
d1i5za2
d1i6pa_
d1iapa_
d1ixla_
d1iyea_
d1j18a1
d1j18a2
d1j75a_
d1jbwa1
d1jbwa2
d1jdw__
d1jhfa1
d1jhfa2
d1jhsa_
d1jqea_
d1jrla_
d1jvba1
d1jvba2
d1jysa_
d1jzta_
d1k6da_
d1keka1
d1keka2
d1keka3
d1keka4
d1keka5
d1khda1
d1khda2
d1kopa_
d1ktba1
d1kxga_
d1l1da_
d1l3pa_
d1l8aa1
d1l8aa2
d1l8aa3
d1l8ba_
d1lfpa_
d1lrha_
d1luza_
d1m4va1
d1m4va2
d1m66a1
d1m66a2
d1mwpa_
d1n1ba1
d1n1ba2
d1n67a1
d1n67a2
d1n9pa_
d1njra_
d1o0wa1
d1o0wa2
d1o20a_
d1o22a_
d1o94a1
d1o94a2
d1o94a3
d1oapa_
d1oe4a_
d1ofcx1
d1ofcx2
d1ofcx3
d1osha_
d1oz9a_
d1p7ia_
d1pk6a_
d1pk6c_
d1pmma_
d1pn2a1
d1pn2a2
d1pne__
d1ptq__
d1pufa_
d1pufb_
d1q16a1
d1q16a2
d1q16b_
d1q16c_
d1q1ca2
d1q3ea_
d1q8ba_
d1qava_
d1qcsa1
d1qcsa2
d1qhda1
d1qhda2
d1qi9a_
d1qisa_
d1qsta_
d1qy6a_
d1qzma_
d1r0da_
d1r0tb_
d1r3jc_
d1r75a_
d1regx_
d1rkd__
d1rss__
d1ryba_
d1s6ca_
d1sdoa_
d1se8a_
d1sgja_
d1sr4a_
d1sr4b_
d1sr4c_
d1t0ha_
d1t0hb_
d1thea_
d1ti6a1
d1ti6a2
d1ti6b1
d1ti6b2
d1tib__
d1tl2a_
d1tu1a_
d1u02a_
d1u9aa_
d1umza_
d1unnc_
d1uwza_
d1ux6a1
d1uypa1
d1uypa2
d1uzpa3
d1v2za_
d1v74a_
d1v74b_
d1vcaa1
d1vcaa2
d1vhoa1
d1vhoa2
d1vhsa_
d1vjga_
d1vjja1
d1vjja2
d1vjja3
d1vjja4
d1vkya_
d1wosa1
d2dnja_
d2ebn__
d2liga_
d3fapb_
d3lkfa_
d4bcl__
d4sgbi_
d5csma_
d7taa_1
d7taa_2
d1aco_1
d1aco_2
d1ak0__
d1amua_
d1at0__
d1b63a1
d1b63a2
d1b9wa1
d1b9wa2
d1bf2_1
d1bf2_2
d1bf2_3
d1bxya_
d1by2__
d1c2aa1
d1c3ma_
d1coza_
d1cq3a_
d1czan1
d1czan2
d1d9ca_
d1dfna_
d1dkza1
d1dkza2
d1dpe__
d1dv1a1
d1dv1a2
d1dv1a3
d1e0ba_
d1e4ft1
d1e4ft2
d1ec7a1
d1ec7a2
d1eg3a1
d1eg3a2
d1eg3a3
d1f8ra1
d1f8ra2
d1fjsa_
d1fjsl_
d1fl2a1
d1fl2a2
d1fm4a_
d1g2ia_
d1g5ha1
d1g5ha2
d1g8fa1
d1g8fa2
d1g8fa3
d1gaka_
d1gp1a_
d1gv8a_
d1h2ba1
d1h2ba2
d1h5ba_
d1h65a_
d1hrda1
d1hrda2
d1hw6a_
d1i7qa_
d1i7qb_
d1idsa2
d1ig3a1
d1ig3a2
d1ii2a2
d1iqva_
d1itua_
d1iv8a1
d1iv8a2
d1iz6a1
d1izma_
d1j1ia_
d1jd5a_
d1jgta1
d1jgta2
d1jkga_
d1jkgb_
d1jr7a_
d1jyoa_
d1jyoe_
d1k12a_
d1ko3a_
d1kpga_
d1kshb_
d1ku0a_
d1ku1a_
d1kxoa_
d1l7da1
d1l7da2
d1lbva_
d1ll2a_
d1m48a_
d1m4ra_
d1mai__
d1mrza1
d1mrza2
d1muma_
d1musa_
d1mwxa1
d1mwxa2
d1mwxa3
d1n2aa1
d1n2aa2
d1n2za_
d1ne8a_
d1neu__
d1njka_
d1nlfa_
d1nria_
d1nzna_
d1o75a1
d1o75a2
d1o75a3
d1oaca1
d1oaca2
d1oaca3
d1oaca4
d1oj4a2
d1okta1
d1olta_
d1oo0a_
d1oo0b_
d1or7a1
d1or7a2
d1or7c_
d1orva1
d1orva2
d1otfa_
d1pu5a_
d1q1ra1
d1q1ra2
d1q1ra3
d1q3oa_
d1q5ha_
d1q7ra_
d1qnxa_
d1qy9a1
d1qy9a2
d1r0va1
d1r0va2
d1r0va3
d1r1ma_
d1r69__
d1rkta1
d1rkta2
d1rlka_
d1roaa_
d1rqja_
d1s4bp_
d1s4na_
d1s7ia_
d1scjb_
d1sq9a_
d1sr8a_
d1sr9a1
d1sr9a2
d1sr9a3
d1sra__
d1t15a1
d1t15a2
d1t5hx_
d1t5oa_
d1t6aa_
d1t95a1
d1t95a2
d1t95a3
d1tz0a_
d1u09a_
d1u0sa_
d1u0sy_
d1u79a_
d1uch__
d1uiua_
d1ut9a1
d1ut9a2
d1uwva1
d1uwva2
d1v39__
d1vi6a_
d1viza_
d1vjla_
d1vjna_
d1vjza_
d1vkda_
d1xer__
d2dpma_
d3raba_
d1a3k__
d1a4ma_
d1ad2__
d1agqa_
d1aiu__
d1am7a_
d1ayoa_
d1b00a_
d1b12a_
d1bkca_
d1c1yb_
d1c8za_
d1ca1_1
d1ca1_2
d1ckqa_
d1clc_1
d1clc_2
d1ct5a_
d1cuna1
d1cuna2
d1d2za_
d1d2zb_
d1dp4a_
d1e8ca1
d1e8ca2
d1e8ca3
d1edt__
d1el6a_
d1eyqa_
d1f00i1
d1f00i2
d1f00i3
d1f0ka_
d1fc6a3
d1fc6a4
d1fid__
d1g38a_
d1ghea_
d1gsa_1
d1gsa_2
d1guxa_
d1guxb_
d1h5za_
d1h6ka1
d1h6ka2
d1h6ka3
d1h6kx_
d1h6wa1
d1h8ua_
d1hs6a1
d1hs6a2
d1hs6a3
d1hyua3
d1hyua4
d1i4ma_
d1icfi_
d1ikop_
d1j1ta_
d1j33a_
d1j5wa_
d1jc9a_
d1kbla1
d1kbla2
d1kbla3
d1knwa1
d1knwa2
d1kola1
d1kola2
d1l1qa_
d1l3ia_
d1l5xa_
d1ljoa_
d1lrza2
d1lrza3
d1lura_
d1ly1a_
d1m1eb_
d1m5q1_
d1mdwa_
d1mgpa_
d1mnaa_
d1mr8a_
d1nhp_1
d1nhp_2
d1nhp_3
d1niga_
d1nm2a1
d1nm2a2
d1nnwa_
d1nzoa1
d1nzoa2
d1ogca_
d1ogsa1
d1ogsa2
d1osda_
d1otja_
d1ouva_
d1oyb__
d1ozha1
d1ozha2
d1ozha3
d1p42a1
d1p42a2
d1pch__
d1pi1a_
d1pii_1
d1pii_2
d1pswa_
d1psza_
d1puc__
d1pzxa_
d1q06a_
d1q7fa_
d1q7ha1
d1q7ha2
d1q98a_
d1qf5a_
d1qlma_
d1r3ca_
d1r5ta_
d1r6la1
d1r6la2
d1rewa_
d1rewc_
d1rmg__
d1sgva1
d1sgva2
d1sqda1
d1sqda2
d1stma_
d1sur__
d1szwa_
d1t4wa_
d1t5ia_
d1t6na_
d1tafa_
d1tafb_
d1tc5a_
d1thqa_
d1tig__
d1tk9a_
d1txja_
d1u2xa_
d1u46a_
d1um0a_
d1uwsa_
d1uzxa_
d1v7ca_
d1veca_
d1vgya1
d1vgya2
d1xbfa_
d2e2aa_
d3dfr__
d4tmka_
d7ahla_
d16vpa_
d1a1x__
d1acf__
d1avac_
d1b4fa_
d1b66a_
d1bkza_
d1buoa_
d1byfa_
d1c8ua1
d1c8ua2
d1cfb_1
d1cfb_2
d1csn__
d1d0ya1
d1d0ya2
d1d2ta_
d1d3ba_
d1d3bb_
d1d3ya_
d1d8ca_
d1deka_
d1dqta_
d1dzfa1
d1dzfa2
d1ecma_
d1edha2
d1efva1
d1efvb_
d1eg5a_
d1ekea_
d1euva_
d1euvb_
d1ex0a1
d1ex0a2
d1ex0a3
d1f08a_
d1f0xa1
d1f0xa2
d1f44a1
d1f44a2
d1f5ma_
d1f7sa_
d1fcha_
d1ffgb_
d1fhga_
d1g3qa_
d1ga8a_
d1geea_
d1gwca1
d1h2ka_
d1h3na1
d1h3na2
d1h3na3
d1hq8a_
d1hrka_
d1hrua_
d1hx1b_
d1i5na_
d1iwma_
d1iy8a_
d1iz5a1
d1iz5a2
d1j3ba2
d1j55a_
d1jb7a1
d1jb7a2
d1jb7a3
d1jb7b_
d1je5a_
d1jmxa1
d1jmxa3
d1jmxa5
d1jmxb_
d1k3sa_
d1k68a_
d1keaa_
d1khya_
d1knca_
d1knqa_
d1ko7a1
d1ko7a2
d1lg7a_
d1m2ta_
d1m2tb1
d1m2tb2
d1m32a_
d1m5wa_
d1n9la_
d1nbaa_
d1nf4a_
d1ni4a_
d1ni4b1
d1ni4b2
d1ni9a_
d1np3a1
d1np3a2
d1np6a_
d1npsa_
d1nw1a_
d1nw6a_
d1ois__
d1okea1
d1olla1
d1orsc_
d1ovna1
d1ovna2
d1owfa_
d1owfb_
d1p0ha_
d1p32a_
d1p6xa_
d1pbwa_
d1prxa_
d1q1ga_
d1q5ka_
d1qj8a_
d1qjba_
d1r1ua_
d1rhfa1
d1rhfa2
d1rrma_
d1rz4a1
d1rz4a2
d1sa3a_
d1skz_1
d1spva_
d1svpa_
d1svva_
d1t4aa_
d1t5ra_
d1tdha1
d1tdha2
d1tdha3
d1tola2
d1trb_1
d1trb_2
d1twua_
d1ub0a_
d1uc2a_
d1udva_
d1ukca_
d1uoha_
d1ut7a_
d1v3ua1
d1v3ua2
d1vava_
d1veta_
d1vetb_
d1vi9a_
d1vj1a1
d1vjha_
d1vkua_
d1xa1a_
d1zfja1
d1zfja2
d1zfja3
d2scpa_
d4cd2a_
d1a8ra_
d1aa7a_
d1amx__
d1ayaa_
d1bea__
d1boua_
d1boub_
d1bqua1
d1bqua2
d1bvyf_
d1byra_
d1cp2a_
d1crb__
d1czya1
d1d2ea1
d1d6aa_
d1dj8a_
d1dq3a1
d1dq3a2
d1dq3a3
d1dq3a4
d1dtoa_
d1dxrc_
d1ef1c_
d1efdn_
d1f39a_
d1fc3a_
d1fp3a_
d1fqia_
d1fsea_
d1fvia1
d1fvia2
d1g1ca_
d1gcva_
d1gcvb_
d1gefa_
d1geqa_
d1gl4a1
d1gl4a2
d1gl4b_
d1gpja1
d1gpja2
d1gpja3
d1gpma1
d1gpma2
d1gpma3
d1gxqa_
d1h5wa_
d1h7sa1
d1h7sa2
d1hd7a_
d1hf8a1
d1hf8a2
d1hrna_
d1hzia_
d1i7na1
d1i7na2
d1i9ga_
d1iega_
d1j3ma_
d1j5ua_
d1jc4a_
d1jcea1
d1jcea2
d1jqba1
d1jqba2
d1js3a_
d1jwib_
d1jy5a_
d1k61a_
d1kzla1
d1kzla2
d1ldda_
d1lf6a1
d1lf6a2
d1lh0a_
d1lhpa_
d1lj8a3
d1lj8a4
d1lki__
d1lla_1
d1lla_2
d1lla_3
d1lp9e1
d1m7va_
d1mija_
d1mq4a_
d1n5ua1
d1n5ua2
d1n5ua3
d1n7ka_
d1n7za_
d1n81a_
d1npua_
d1nqea_
d1nsj__
d1o88a_
d1ocsa_
d1ohua_
d1oj5a_
d1ospo_
d1otva_
d1p1ja1
d1p1ja2
d1p8xa1
d1p8xa2
d1p8xa3
d1poc__
d1pot__
d1ptma_
d1puja_
d1q45a_
d1q8ia1
d1q8ia2
d1q8ya_
d1qwta_
d1qzga_
d1rc7a1
d1rc7a2
d1rf6a_
d1rlja_
d1rn5a_
d1s1qa_
d1s2xa_
d1sd4a_
d1seia_
d1siqa1
d1siqa2
d1sumb_
d1t4ga1
d1t6la1
d1t6la2
d1tk1a_
d1ttza_
d1u61a_
d1uana_
d1ugma_
d1uira_
d1ulia2
d1ulib_
d1umwa1
d1umwa2
d1usra_
d1v6ia_
d1vc1a_
d1vhra_
d1vhya1
d1vhya2
d1vjya_
d1vkwa_
d1vlja_
d1w7la_
d1wlfa1
d1wlfa2
d1xe1a_
d2e2c__
d2hhma_
d2hrva_
d2napa1
d2napa2
d2oata_
d2pgd_1
d2pgd_2
d2plc__
d6mhta_
d1a6q_1
d1a6q_2
d1af7_1
d1af7_2
d1aoca_
d1auia_
d1auib_
d1ax4a_
d1axib1
d1axib2
d1be9a_
d1bhta1
d1bm9a_
d1bola_
d1btn__
d1cuk_1
d1cuk_2
d1cuk_3
d1d7ya1
d1d7ya3
d1dd3a1
d1dofa_
d1dpga1
d1dpga2
d1dvka_
d1dvpa1
d1ed1a_
d1ep3a_
d1ep3b1
d1ep3b2
d1eupa_
d1ezia_
d1f3va_
d1f75a_
d1fioa_
d1fmja_
d1fmta1
d1fmta2
d1fnna1
d1fnna2
d1fpza_
d1fx7a1
d1fx7a2
d1fx7a3
d1fx8a_
d1fyhb1
d1fyhb2
d1fzra_
d1g5ca_
d1g73a_
d1g73d_
d1g7sa1
d1g7sa2
d1g7sa3
d1g7sa4
d1gjwa1
d1gjwa2
d1gl1i_
d1gsma1
d1gsma2
d1gxja_
d1h09a1
d1h09a2
d1h3fa1
d1h3fa2
d1h6ya_
d1hufa_
d1i4ga1
d1i4ga2
d1iexa1
d1iexa2
d1ig8a1
d1ig8a2
d1j1la_
d1j2ga1
d1j2ga2
d1j8mf1
d1js1x1
d1js1x2
d1k04a_
d1k0ga_
d1k0wa_
d1k3pa_
d1kaga_
d1klo_1
d1kwaa_
d1lci__
d1lfda_
d1m3qa1
d1m3qa2
d1mbma_
d1mi8a_
d1mu5a1
d1mu5a2
d1mu5a3
d1mw5a_
d1mzga_
d1n8ja_
d1nd4a_
d1ngka_
d1nh9a_
d1nrla_
d1nvus_
d1o5za1
d1o5za2
d1ocxa_
d1oeya_
d1oeyj_
d1omha_
d1omza_
d1p3wa_
d1p9ya_
d1pht__
d1q25a1
d1q25a2
d1q25a3
d1q32a1
d1q32a2
d1q5da_
d1q5na_
d1q7sa_
d1qsda_
d1r1ha_
d1r53a_
d1r6ta2
d1rt8a_
d1s5pa_
d1saca_
d1sfua_
d1spxa_
d1sq5a_
d1t0ia_
d1tffa_
d1tjna_
d1tkia_
d1uf3a_
d1ufaa1
d1ufaa2
d1ufka_
d1ulea_
d1un7a1
d1un7a2
d1uok_1
d1uok_2
d1up8a_
d1uz5a1
d1uz5a2
d1uz5a3
d1v8ga1
d1vf6a_
d1vf6c_
d1vjpa1
d1vjpa2
d1vk0a_
d1vm7a_
d1wdna_
d1wm1a_
d2dkb__
d2f5bh1
d2fbjh2
d2ptd__
d2shpa1
d2tct_1
d2tct_2
d3aky_1
d3kvt__
d3thia_
d1a8p_1
d1a8p_2
d1ash__
d1b06a1
d1b5l__
d1bed__
d1bjna_
d1bzya_
d1cyda_
d1d2ka1
d1d2ka2
d1d8ia_
d1dcqa1
d1dcqa2
d1df7a_
d1dkla_
d1ehya_
d1ekfa_
d1ekja_
d1eqfa1
d1eqfa2
d1ewka_
d1ez0a_
d1f1sa2
d1f1sa3
d1f7ua1
d1f7ua2
d1f7ua3
d1f9aa_
d1fq0a_
d1g5ba_
d1gega_
d1gmla_
d1h3ga1
d1h3ga2
d1h3ga3
d1h59b_
d1hhsa_
d1hk9a_
d1hqz1_
d1hxxa_
d1i6aa_
d1im3d_
d1imja_
d1is1a_
d1isia_
d1itva_
d1j2za_
d1j6wa_
d1j99a_
d1k4ka_
d1k8ka2
d1k8kc_
d1k8kd1
d1k8kd2
d1k8ke_
d1k8kf_
d1k8kg_
d1kama_
d1kcma_
d1kmoa_
d1kska3
d1kxpd1
d1kxpd2
d1kxpd3
d1l0wa1
d1l0wa2
d1l0wa3
d1l5ja1
d1l5ja2
d1l5ja3
d1lmea_
d1m1ha1
d1m1ha2
d1mbya_
d1mkia_
d1ml9a_
d1mw7a_
d1nowa1
d1nowa2
d1nppa2
d1nvma1
d1nvma2
d1nvmb1
d1nvmb2
d1nx9a1
d1nx9a2
d1nzea_
d1obr__
d1oe9a1
d1ohta_
d1ohwa_
d1oiub1
d1oiub2
d1opc__
d1oxna_
d1p2za1
d1p2za2
d1pq9a_
d1puia_
d1q0ua_
d1q2ya_
d1q4ga1
d1q4ga2
d1q4ma_
d1q79a1
d1q79a2
d1q79a3
d1qdea_
d1qg7a_
d1qyra_
d1qz1a3
d1qz3a_
d1r7la_
d1r8ja2
d1rifa_
d1riqa1
d1riqa2
d1rowa_
d1rxwa1
d1rxwa2
d1s14a_
d1s21a_
d1s9qa_
d1sgma1
d1sgma2
d1sp3a_
d1t01a1
d1t01a2
d1t0qa_
d1t0qb_
d1t0qc_
d1t3ca_
d1t8qa_
d1t9fa_
d1tdta_
d1tuwa_
d1tvla_
d1tw9a1
d1u0ja_
d1ub9a_
d1uc8a1
d1uc8a2
d1udxa1
d1udxa2
d1udxa3
d1uoua1
d1uoua2
d1uoua3
d1upaa1
d1upaa2
d1upaa3
d1ut0a_
d1v1aa_
d1vfsa1
d1vfsa2
d1vk6a1
d1vk6a2
d1wdcb_
d2cbla1
d2cbla2
d2cbla3
d2dap_1
d2dap_2
d2irfg_
d7reqa1
d7reqa2
d7reqb1
d7reqb2
d1a26_1
d1a26_2
d1a32__
d1a4ya_
d1aora1
d1aoza1
d1aoza2
d1aoza3
d1aqe__
d1b77a1
d1b77a2
d1b9ha_
d1c3ha_
d1cb6a2
d1cfr__
d1ciy_1
d1ciy_2
d1ciy_3
d1cqqa_
d1crza1
d1crza2
d1cz3a_
d1dcea1
d1dcea2
d1dcea3
d1dceb_
d1dm9a_
d1dmua_
d1dtja_
d1dtx__
d1e54a_
d1eema1
d1eema2
d1ekra_
d1em8a_
d1em8b_
d1em9a_
d1enp__
d1ezfa_
d1f2da_
d1f2va_
d1f3la_
d1fnf_1
d1fnf_2
d1fnf_3
d1g1ka_
d1g4ma1
d1g4ma2
d1gen__
d1gnwa1
d1gnwa2
d1go4a_
d1gtma1
d1gtma2
d1h0hb_
d1h6ga1
d1h6ga2
d1hava_
d1hh1a_
d1hssa_
d1hzda_
d1i39a_
d1i5pa1
d1i5pa2
d1i5pa3
d1im8a_
d1in0a1
d1in0a2
d1itza3
d1izna_
d1iznb_
d1j1va_
d1j5ya1
d1j5ya2
d1jdpa_
d1ji0a_
d1jila_
d1jlxa1
d1jlxa2
d1jpma1
d1jpma2
d1jtdb_
d1jvaa2
d1jvaa3
d1jvna2
d1jzna_
d1k32a1
d1k32a2
d1k32a3
d1k32a4
d1k3ba_
d1k4ta2
d1kbza_
d1kfsa1
d1kp8a1
d1kp8a3
d1krea_
d1lgpa_
d1lnsa1
d1lnsa2
d1lnsa3
d1lt8a_
d1lu9a1
d1lu9a2
d1m4ja_
d1m4za_
d1mwma1
d1mwma2
d1mwwa_
d1mx1a_
d1nf3c_
d1npya1
d1npya2
d1nu9c1
d1nu9c2
d1nvpd2
d1o17a2
d1o5oa_
d1o63a_
d1ocva_
d1okqa1
d1okqa2
d1otga_
d1ou0a_
d1oy3d_
d1p2xa_
d1pg4a_
d1pixa1
d1pl7a1
d1pl7a2
d1px5a1
d1px5a2
d1pzla_
d1q3xa1
d1q3xa2
d1qg3a1
d1qg3a2
d1r64a1
d1r64a2
d1r8ga_
d1ra6a_
d1rqpa1
d1rqpa2
d1rx0a1
d1rx0a2
d1rzta1
d1rzta2
d1rzta3
d1s2da_
d1s3ja_
d1s7ma_
d1s7oa_
d1saya1
d1saya2
d1scza_
d1sefa_
d1sg6a_
d1sw6a_
d1szaa_
d1t33a1
d1t33a2
d1tbga_
d1tbge_
d1tfr_1
d1tfr_2
d1tjla1
d1uhna_
d1uqta_
d1uxja1
d1v4aa1
d1v4aa2
d1v8da_
d1v9ka_
d1vg0a1
d1vg0a2
d1vhma_
d1vhxa_
d1vjra_
d1vk3a1
d1vk3a2
d1vk3a3
d1vk3a4
d1x7fa1
d1x7fa2
d12asa_
d1a8h_1
d1a8h_2
d1a99a_
d1aisa1
d1aisb1
d1aisb2
d1alla_
d1allb_
d1aol__
d1awcb_
d1b65a_
d1b7go1
d1b7go2
d1bb9__
d1bdya_
d1brwa3
d1cc1l_
d1cdy_1
d1cdy_2
d1cjwa_
d1d2oa1
d1d5ra1
d1d5ra2
d1ddga1
d1ddga2
d1dlea_
d1dlja1
d1dlja2
d1dlja3
d1dnpa2
d1e1oa1
d1e1oa2
d1e7wa_
d1ei1a1
d1ei1a2
d1evsa_
d1ewna_
d1f2ea1
d1f8ya_
d1f97a1
d1f97a2
d1ff9a1
d1ff9a2
d1g8la1
d1g8la2
d1gvha3
d1h3ia1
d1h3ia2
d1h54a1
d1h54a2
d1hcra_
d1he7a_
d1htp__
d1hwla1
d1hwla2
d1hzpa1
d1hzpa2
d1i8na_
d1ia9a_
d1ihka_
d1io1a_
d1iqra1
d1iqra2
d1is2a1
d1is2a2
d1is2a3
d1iuga_
d1ivya_
d1j7la_
d1je8a_
d1jmta_
d1k0da1
d1k0da2
d1k75a_
d1k82a2
d1k87a1
d1k87a2
d1kbia1
d1kbia2
d1kcxa1
d1kcxa2
d1knva_
d1ksia1
d1ksia2
d1ksia3
d1kte__
d1ktja_
d1l4ia2
d1lba__
d1lcya1
d1lcya2
d1lvaa1
d1lvaa2
d1lvaa3
d1lvaa4
d1m98a1
d1m98a2
d1mkfa_
d1n46a_
d1n69a_
d1nn7a_
d1o57a1
d1o57a2
d1o9ya_
d1oaha_
d1od5a1
d1od5a2
d1ofux_
d1okga1
d1okga2
d1okga3
d1or4a_
d1oyza_
d1p35a_
d1pbga_
d1pjua2
d1q4ta_
d1qama_
d1qmha1
d1qmha2
d1qo0a_
d1qo0d_
d1qo3c_
d1qzza1
d1qzza2
d1r5pa_
d1ri5a_
d1rj8a_
d1rl4a_
d1rmd_1
d1rmd_2
d1rzua_
d1s2ba_
d1scfa_
d1sgla_
d1sh0a_
d1sjda2
d1sqha_
d1stza1
d1stza2
d1sv0c_
d1ta0a_
d1tbma_
d1tk5a1
d1tk5a2
d1tqya1
d1tqya2
d1tqyb1
d1tqyb2
d1tuea_
d1ucta1
d1uhva1
d1uhva2
d1uuha_
d1v04a_
d1vjxa_
d1vlma_
d1vrta1
d1vrta2
d1w0ja1
d1w0ja2
d1w0ja3
d1w0jd1
d1w0jd2
d1w0jd3
d1w0jg_
d1wmxa_
d1a04a2
d1acc__
d1aw9_1
d1aym1_
d1aym3_
d1b3ta_
d1br9__
d1bwvs_
d1c7qa_
d1cfya_
d1ct9a1
d1ct9a2
d1cx4a1
d1cx4a2
d1cxzb_
d1db3a_
d1ddza2
d1dkra1
d1dkra2
d1dqwa_
d1e6ta_
d1ecea_
d1ee4a_
d1ee6a_
d1egza_
d1ei6a_
d1ek9a_
d1em2a_
d1eova1
d1eova2
d1ey3a_
d1fvra_
d1fxka_
d1fxkc_
d1g3sa3
d1g8pa_
d1g99a1
d1g99a2
d1gd7a_
d1hl9a1
d1hl9a2
d1i3ja_
d1i7da_
d1ii7a_
d1irja_
d1itha_
d1ixva_
d1j0ma1
d1j0ma2
d1j0ma3
d1j3va1
d1j3va2
d1j5va_
d1ji2a1
d1ji2a2
d1ji2a3
d1jiha1
d1jiha2
d1k4za_
d1k9oi_
d1l1sa_
d1lnwa_
d1m53a1
d1m72a_
d1mbxc_
d1mdba_
d1n00a_
d1n0ua1
d1n0ua2
d1n0ua3
d1n0ua4
d1n0ua5
d1n4ka1
d1n4ka2
d1na6a1
d1na6a2
d1nezg_
d1ngna_
d1nh1a_
d1nqka_
d1nzya_
d1odfa_
d1ohea1
d1ohea2
d1orja_
d1pdua_
d1pfka_
d1pgua1
d1pgua2
d1pmla_
d1pv9a1
d1pv9a2
d1pvda1
d1pvda2
d1pvda3
d1q8ca_
d1qb2a_
d1qbja_
d1qfha1
d1qfha2
d1qfxa_
d1qjva_
d1qyca_
d1rp4a_
d1rz0a_
d1s16a1
d1sfe_1
d1sfe_2
d1th0a_
d1tul__
d1tzfa_
d1ua7a1
d1ua7a2
d1uadc_
d1ub7a2
d1udda_
d1usua_
d1usub_
d1vhza_
d1vlwa_
d1vmoa_
d1xvaa_
d1ycqa_
d2gsq_1
d2gsq_2
d2hgsa4
d2prga_
d6ldh_1
d6ldh_2
d1a0ca_
d1a1va1
d1a1va2
d1a3qa2
d1a5t_1
d1a5t_2
d1a9xa1
d1a9xa2
d1a9xa3
d1a9xa5
d1a9xa6
d1a9xb1
d1a9xb2
d1ac5__
d1aln_1
d1aln_2
d1am2__
d1azza_
d1b6ra1
d1b6ra2
d1b6ra3
d1bjaa_
d1bw0a_
d1chka_
d1cm9a_
d1cnt1_
d1cpt__
d1dbqa_
d1df9a_
d1dn0b2
d1dx5i1
d1dx5i3
d1dyna_
d1e5xa_
d1e7ua1
d1e7ua2
d1e7ua3
d1e7ua4
d1eera_
d1eerb1
d1eerb2
d1ef8a_
d1egia_
d1f14a1
d1f14a2
d1f2la_
d1f35a_
d1gw0a1
d1gw0a2
d1gw0a3
d1gz3a1
d1gz3a2
d1gzqa1
d1gzqa2
d1h0oa_
d1h6pa_
d1hnua_
d1hska1
d1hska2
d1iam_1
d1iam_2
d1ih7a1
d1ih7a2
d1ihna_
d1ihua1
d1ihua2
d1iyka1
d1iyka2
d1jg5a_
d1jj7a_
d1jl5a_
d1juva_
d1jwyb_
d1kjna_
d1leha1
d1leha2
d1lfo__
d1lw3a1
d1lw3a2
d1lxna_
d1m9ua_
d1mkp__
d1mp2a_
d1ne2a_
d1nija1
d1nija2
d1nmoa_
d1nnqa1
d1nv8a_
d1o6ya_
d1ohzb_
d1olza1
d1olza2
d1olza3
d1ouoa_
d1p4ua_
d1phk__
d1plq_1
d1plq_2
d1psua_
d1pzwa_
d1q8ha_
d1qlaa1
d1qlaa2
d1qlaa3
d1qlab1
d1qlab2
d1qlac_
d1qlta1
d1qlta2
d1qqga1
d1qqga2
d1qqra_
d1r3ea1
d1r3ea2
d1rhya1
d1rhya2
d1rl6a1
d1rl6a2
d1smpi_
d1sqia1
d1te5a_
d1thta_
d1tn3__
d1tqna_
d1tv8a_
d1u2ca1
d1u2ca2
d1u2za_
d1ufha_
d1us7b_
d1utca2
d2ae1__
d2mpra_
d2pia_1
d2pia_2
d2pia_3
d3pmga1
d3pmga2
d3pmga3
d3pmga4
d5eau_1
d5eau_2
d1a49a1
d1a49a2
d1a49a3
d1aly__
d1an8_1
d1au1a_
d1ax8__
d1azsa_
d1azsb_
d1azsc1
d1bco_1
d1bco_2
d1bnda_
d1bt3a_
d1byka_
d1cyx__
d1dbha1
d1dbha2
d1diqa1
d1diqc_
d1e44b_
d1eaf__
d1ehia1
d1ehia2
d1ewqa1
d1ewqa2
d1ewqa3
d1ewqa4
d1f1ma_
d1fl1a_
d1fmca_
d1fsu__
d1fxxa_
d1gqpa_
d1h30a1
d1h30a2
d1htjf_
d1i8da2
d1i8ta1
d1i8ta2
d1id1a_
d1igna1
d1igna2
d1ik9a1
d1iq0a1
d1iq0a2
d1iq0a3
d1iq8a1
d1iq8a3
d1iq8a4
d1ixca1
d1ixca2
d1j1ja_
d1j7ja_
d1ja1a1
d1ji6a1
d1ji6a2
d1ji6a3
d1jqga1
d1jqna_
d1js8a1
d1js8a2
d1k24a_
d1k2pa_
d1ka9h_
d1kwia_
d1kz7a2
d1l4db_
d1l8wa_
d1m5xa_
d1mn3a_
d1n71a_
d1n7va_
d1nf2a_
d1ng4a1
d1ng4a2
d1njfa_
d1nkqa_
d1o59a1
d1o59a2
d1o80a_
d1o89a1
d1o89a2
d1oj7a_
d1okca_
d1pc3a_
d1pvc1_
d1q15a1
d1q15a2
d1q3qa1
d1q3qa2
d1q3qa3
d1qgoa_
d1qlsa_
d1qo8a1
d1qrva_
d1qtma1
d1r61a_
d1rl2a1
d1rl2a2
d1ro5a_
d1rpya_
d1rzma_
d1s35a1
d1s35a2
d1s7ha_
d1snza_
d1sota1
d1sota2
d1su1a_
d1teda_
d1tf5a1
d1tf5a2
d1tf5a3
d1tf5a4
d1tyfa_
d1u2ma_
d1u59a_
d1u7na_
d1uxy_1
d1uxy_2
d1v2aa1
d1vcoa1
d1vcoa2
d1vj7a1
d1vj7a2
d2rsla_
d3lada1
d3lada2
d3lada3
d1a17__
d1a6ja_
d1a79a1
d1a79a2
d1a8y_1
d1a8y_2
d1a8y_3
d1aoa_1
d1aoa_2
d1aqca_
d1aqt_2
d1auk__
d1b3ua_
d1b4ba_
d1cbf__
d1cg2a1
d1cg2a2
d1chua1
d1chua2
d1chua3
d1dbta_
d1e3ma1
d1e3ma3
d1e3ma4
d1ejea_
d1f1bb1
d1f1bb2
d1f20a1
d1f6ya_
d1f7ca_
d1fjra_
d1flga_
d1g4us1
d1g4us2
d1gg4a1
d1gg4a3
d1gg4a4
d1gkza1
d1gkza2
d1hdca_
d1hf2a1
d1hf2a2
d1hy5a_
d1hzfa_
d1i3za_
d1i4na_
d1iz0a1
d1iz0a2
d1jlra_
d1jmja_
d1jtia_
d1k1xa1
d1k1xa2
d1k1xa3
d1k2wa_
d1k5ja_
d1k9xa_
d1koba_
d1l0qa1
d1l0qa2
d1lp1a_
d1m7xa1
d1m7xa2
d1m7xa3
d1mswd_
d1nd6a_
d1o3xa_
d1oe0a_
d1ok3a1
d1ok3a2
d1ov9a_
d1oxbb_
d1oxwa_
d1p15a_
d1p4xa1
d1p4xa2
d1piea1
d1piea2
d1pqza1
d1pqza2
d1puee_
d1q88a_
d1qc7a_
d1qmea1
d1qmea2
d1qmea3
d1qmea4
d1qpoa1
d1qpoa2
d1qpxa1
d1qpxa2
d1r0wa_
d1r2ja1
d1r2ja2
d1rjwa2
d1rrqa2
d1s6ya1
d1s6ya2
d1sqja1
d1sqja2
d1stfi_
d1txda1
d1txda2
d1txua_
d1tzaa_
d1u04a1
d1u04a2
d1u08a_
d1un8a1
d1un8a4
d1utha_
d1v25a_
d1vdua_
d1vkza1
d1vkza2
d1vkza3
d1vlia1
d1vlia2
d1vlua_
d1xxaa_
d2gsaa_
d2masa_
d2trcp_
d3frua1
d3frua2
d3mdda1
d3mdda2
d1ahsa_
d1avqa_
d1axca1
d1axca2
d1b5ta_
d1bia_1
d1bia_2
d1bia_3
d1c0aa2
d1c4xa_
d1cfza_
d1dcpa_
d1ddla_
d1dxy_1
d1dxy_2
d1e5da1
d1e5da2
d1eaic_
d1ehka_
d1ei5a1
d1ei5a2
d1ei5a3
d1ekma1
d1ekma2
d1ekma3
d1etea_
d1eu8a_
d1euha_
d1f1za1
d1f1za2
d1feua_
d1gdha1
d1gdha2
d1giqa1
d1grj_1
d1grj_2
d1gu3a_
d1gzsb_
d1h1oa1
d1h1oa2
d1h3ob_
d1h4vb1
d1h4vb2
d1hc7a1
d1hc7a2
d1hc7a3
d1hh2p1
d1hh2p4
d1hyea1
d1hyea2
d1iarb1
d1iarb2
d1j93a_
d1jmsa1
d1jmsa3
d1jmsa4
d1jsca1
d1jsca2
d1jsca3
d1kiya_
d1kkea1
d1kkea2
d1kkha1
d1kkha2
d1krqa_
d1kuua_
d1l3aa_
d1lnga_
d1lox_1
d1lox_2
d1lpba2
d1lsha1
d1lsha2
d1lsha3
d1lshb_
d1mkma1
d1mkma2
d1mnma_
d1n1ca_
d1n9wa1
d1nat__
d1nbfa_
d1ne6a2
d1nnga_
d1npea_
d1nw3a_
d1nx4a_
d1o51a_
d1obba1
d1obba2
d1ogla_
d1okja1
d1okja2
d1pfo__
d1phza1
d1pjqa1
d1pjqa2
d1pjqa3
d1pkla1
d1pkla3
d1q0sa_
d1q18a1
d1q18a2
d1q67a_
d1qfja1
d1qfja2
d1qgra_
d1qhla_
d1r6fa_
d1r8ea1
d1r8ea2
d1rkxa_
d1s0ya_
d1s0yb_
d1s3za_
d1s98a_
d1sbqa_
d1sdma_
d1seta1
d1seta2
d1sppb_
d1t1ra1
d1t1ra2
d1th8a_
d1th8b_
d1tq8a_
d1tuga1
d1u4ca_
d1uu1a_
d1ux2a_
d1v4ea_
d1vkva1
d1vkva2
d1vl8a_
d1ycsb1
d1ycsb2
d1zxq_1
d1zxq_2
d2viua_
d3ulla_
d1a0tp_
d1aa6_1
d1aa6_2
d1b24a1
d1b24a2
d1bdb__
d1bgxt2
d1bh9b_
d1bunb_
d1clia1
d1clia2
d1cr5a1
d1cr5a2
d1d1la_
d1d2pa4
d1ei7a_
d1eucb1
d1eucb2
d1ezva1
d1ezva2
d1ezvb1
d1ezvb2
d1ezvc2
d1ezvc3
d1ezvd1
d1ezvf_
d1ezvh_
d1ezvi_
d1f6fa_
d1f6fb1
d1f6fb2
d1ffya1
d1ffya2
d1ffya3
d1g31a_
d1gpc__
d1h3qa_
d1hlb__
d1hlva1
d1hlva2
d1i1ra1
d1i1rb_
d1ifqa_
d1iile1
d1iile2
d1iqaa_
d1itwa_
d1j4aa2
d1j6ua1
d1j6ua2
d1j6ua3
d1j7na1
d1j7na2
d1j7na3
d1jeha2
d1jgca_
d1jgsa_
d1ji4a_
d1jmma_
d1jn3a1
d1jn3a2
d1joga_
d1jssa_
d1k3ra1
d1k3ra2
d1k47a1
d1k47a2
d1kbva1
d1kbva2
d1kcfa2
d1khta_
d1ki1b1
d1ki1b2
d1knza_
d1kuta_
d1l6ja1
d1l6ja3
d1lgha_
d1llda2
d1mvha_
d1n4qb_
d1nd7a_
d1nksa_
d1np7a1
d1np7a2
d1nw9b_
d1ny5a1
d1ny5a2
d1o6za1
d1o6za2
d1ozja_
d1p5ja_
d1p9oa_
d1pf5a_
d1pk5a_
d1poia_
d1poib_
d1pp7u_
d1pprm1
d1q7ca_
d1qexa_
d1qhua1
d1qqha_
d1qs0a_
d1r6bx3
d1rcwa_
d1rp3a1
d1rp3a2
d1rp3a3
d1rp3b_
d1rtwa_
d1rxxa_
d1snya_
d1tgoa1
d1tgoa2
d1tiqa_
d1to9a_
d1txka1
d1txka2
d1ug9a2
d1ug9a3
d1ug9a4
d1ui5a1
d1ui5a2
d1vdc_2
d1ve9a1
d1ve9a2
d1vj5a1
d1vj5a2
d1vl0a_
d1w0ma_
d1wdaa1
d1wdaa2
d1wdaa3
d1a06__
d1afra_
d1avgi_
d1b0aa2
d1b79a_
d1bu6o1
d1bu6o2
d1by5a_
d1cjxa1
d1cjxa2
d1cwva1
d1cwva2
d1cwva3
d1cwva4
d1cwva5
d1d0na3
d1d2fa_
d1dcfa_
d1e0ta1
d1e0ta3
d1e4ea1
d1e4ea2
d1ee8a2
d1ei9a_
d1esc__
d1f3mc_
d1fi4a1
d1fi4a2
d1fp5a1
d1fp5a2
d1g62a_
d1g6oa_
d1gd8a_
d1h21a_
d1h29a_
d1hi9a_
d1hk8a_
d1hkfa_
d1ipaa1
d1ipaa2
d1j0aa_
d1jb0a_
d1jb0c_
d1jb0d_
d1jb0e_
d1jb0f_
d1jb0l_
d1jk4a_
d1jpdx1
d1jpdx2
d1jsxa_
d1k9vf_
d1kk8a1
d1kvka1
d1kvka2
d1l0sa_
d1lkta_
d1muka_
d1nyed_
d1o12a1
d1o12a2
d1o65a_
d1ofda1
d1ofda2
d1ofda3
d1p9ea_
d1paqa_
d1pd1a1
d1pd1a2
d1pd1a3
d1pd1a4
d1pd1a5
d1poxa1
d1poxa2
d1poxa3
d1q14a_
d1qasa1
d1qasa2
d1qasa3
d1qora1
d1qora2
d1qr0a1
d1qr0a2
d1r4wa_
d1r76a_
d1r7ia1
d1r7ia2
d1rr7a_
d1rtyb_
d1s7ja_
d1u1ia1
d1u1ia2
d1u3da1
d1u3da2
d1u8sa1
d1u8sa2
d1uoca_
d1vdra_
d1vhca_
d1wdua_
d1x72a_
d1xhva_
d1xo1a1
d1xo1a2
d2aak__
d2foka1
d2foka2
d2foka3
d2foka4
d7mdha2
d1a41__
d1aiha_
d1akha_
d1at3a_
d1b35a_
d1b35b_
d1bawa_
d1bg1a1
d1bg1a2
d1bg1a3
d1bik_1
d1bvp11
d1bvp12
d1c8na_
d1cbua_
d1cby__
d1dhs__
d1efnb_
d1efpa1
d1fnoa3
d1fnoa4
d1g5qa_
d1gr0a1
d1gr0a2
d1gtra1
d1gtra2
d1h8la1
d1h8la2
d1hbka_
d1hdma1
d1hdma2
d1hdmb1
d1hdmb2
d1hjra_
d1hnna_
d1hqva_
d1i36a1
d1i36a2
d1i4wa_
d1iu4a_
d1iuha_
d1j5pa3
d1j5pa4
d1jeya1
d1jeya2
d1jeyb1
d1jeyb2
d1jm6a1
d1jm6a2
d1jsg__
d1kzyc1
d1kzyc2
d1l5pa_
d1l9ka_
d1li4a1
d1li4a2
d1li5a1
d1li5a2
d1ltqa1
d1mx3a1
d1mx3a2
d1n8yc1
d1n8yc2
d1n8yc3
d1n8yc4
d1nbwa1
d1nbwa2
d1nbwa3
d1nbwb_
d1nrfa_
d1nt4a_
d1nz6a_
d1o4ua1
d1o4ua2
d1p5ta_
d1pg5b1
d1pg5b2
d1pqwa_
d1ps1a_
d1pyba_
d1qhxa_
d1qr4a1
d1qr4a2
d1quqa_
d1quqb_
d1qyna_
d1r44a_
d1rcua_
d1re3b1
d1rh1a1
d1rh1a2
d1rqla_
d1s3ia1
d1s3ia2
d1s3la_
d1shwa_
d1shwb_
d1su0b_
d1t5ja_
d1tb6i_
d1tbrr1
d1tbrr2
d1tnra_
d1to3a_
d1u0ma1
d1u0ma2
d1u0ta_
d1u1ja1
d1u1ja2
d1umua_
d1ur3m_
d1utya_
d1ux5a_
d1v47a1
d1vh6a_
d2pvaa_
d2sas__
d2tpt_1
d2tpt_3
d3ygsp_
d1a25a_
d1aua_1
d1aua_2
d1aw1a_
d1b74a1
d1b74a2
d1bjt__
d1bl0a1
d1bl0a2
d1bpya1
d1c0ma1
d1cr1a_
d1di0a_
d1e5sa_
d1eq2a_
d1ev7a_
d1f2qa1
d1f2qa2
d1f42a1
d1f42a2
d1f42a3
d1f89a_
d1fepa_
d1ft9a1
d1ft9a2
d1g9mg_
d1gv1a2
d1h6da1
d1h6da2
d1hnf_1
d1hu3a_
d1hula_
d1hynp_
d1i6ua_
d1ibja_
d1iknd_
d1inp__
d1iray1
d1iray2
d1iray3
d1j3ka_
d1j6ra_
d1jala1
d1jala2
d1jj22_
d1jj2a1
d1jj2a2
d1jj2b_
d1jj2c_
d1jj2d_
d1jj2e1
d1jj2e2
d1jj2h_
d1jj2j_
d1jj2k_
d1jj2l_
d1jj2m_
d1jj2n_
d1jj2o_
d1jj2p_
d1jj2q_
d1jj2r_
d1jj2s_
d1jj2t_
d1jj2u_
d1jj2v_
d1jj2w_
d1jj2x_
d1jj2y_
d1jj2z_
d1jt6a1
d1jt6a2
d1khva_
d1knxa1
d1knxa2
d1knya1
d1knya2
d1kpsb_
d1l5aa1
d1l5aa2
d1l6ma_
d1l9ha_
d1mzpa_
d1n26a1
d1n26a2
d1n26a3
d1omwa1
d1omwa2
d1omwa3
d1p3y1_
d1p6pa_
d1p9ra_
d1qyia_
d1rtra_
d1sb8a_
d1sfna_
d1t3ua_
d1t5ya1
d1t5ya2
d1u8xx1
d1u8xx2
d1uby__
d1uuna_
d1uura1
d1uura2
d1uura3
d1uyra1
d1uyra2
d1vh0a_
d1vl6a1
d1vl6a2
d1vz6a_
d1x9ga_
d2gmfa_
d1autc_
d1bdfa1
d1bdfa2
d1cjya1
d1cjya2
d1ckma1
d1ckma2
d1cmia_
d1dar_1
d1dar_2
d1dar_3
d1dar_4
d1ebda2
d1ejfa_
d1emsa2
d1epaa_
d1epua_
d1es6a2
d1f5qb1
d1f5qb2
d1fbl_1
d1fgua1
d1fgua2
d1fy7a_
d1g0da1
d1g0da2
d1g0da3
d1g41a_
d1gtda_
d1gy8a_
d1gz0a1
d1gz0a2
d1hdfa_
d1ixma_
d1j3ea_
d1jjca_
d1jjcb1
d1jjcb2
d1jjcb3
d1jjcb4
d1jjcb5
d1jjcb6
d1jqia2
d1jr1a1
d1jr1a3
d1k2fa_
d1k8qa_
d1kl7a_
d1lara1
d1m8pa3
d1ngva_
d1ngvb_
d1nj1a2
d1ovma1
d1ovma3
d1p0ya1
d1p0ya2
d1p16a1
d1p16a2
d1p1ca_
d1p4ta_
d1p65a_
d1pc6a_
d1pdnc_
d1pgja1
d1qdla_
d1qdlb_
d1quua1
d1quua2
d1qvca_
d1r71a_
d1s9aa_
d1sf8a_
d1sig__
d1su4a1
d1su4a2
d1su4a3
d1su4a4
d1szqa_
d1t4oa_
d1t94a1
d1t94a2
d1tdqa2
d1tdqa3
d1tdqb_
d1to6a_
d1u1za_
d1vdda_
d1vf7a_
d1viua_
d1vpwa1
d1zbdb_
d2hipa_
d2pil__
d2znc__
d4kbpa1
d4kbpa2
d1a2oa1
d1a7j__
d1agre_
d1b4aa1
d1b9la_
d1bd2d1
d1df0a2
d1di1a_
d1dih_1
d1dih_2
d1egaa1
d1egaa2
d1g0u1_
d1g0u2_
d1g0ua_
d1g0ub_
d1g0uc_
d1g0ud_
d1g0ue_
d1g0uf_
d1g0ug_
d1g0uh_
d1g0ui_
d1g0uj_
d1g0uk_
d1g0ul_
d1g40a3
d1gkra1
d1gkra2
d1gl0i_
d1grwa_
d1gt0d_
d1hcna_
d1hcnb_
d1hr6a1
d1hr6a2
d1hr6b1
d1hr6b2
d1iiza_
d1ile_1
d1ile_3
d1imva_
d1irxa1
d1irxa2
d1is8a_
d1j0wa_
d1j2ya_
d1j9aa_
d1jfia_
d1jfib_
d1jkw_1
d1jkw_2
d1jopa_
d1jqqa_
d1k8ta_
d1k9aa1
d1k9aa2
d1kbaa_
d1kg0c_
d1l6oa_
d1ln1a_
d1lvfa_
d1lwha1
d1lwha2
d1m2oa1
d1m2oa2
d1m2oa3
d1m2oa4
d1m3ya1
d1m3ya2
d1m4ua_
d1mpya1
d1mpya2
d1mxa_1
d1mxa_2
d1mxa_3
d1nni1_
d1nr9a_
d1o5ha_
d1o70a1
d1o70a2
d1ojua2
d1pb6a1
d1pb6a2
d1pdkb_
d1pgl11
d1pgl21
d1pgl22
d1pzva_
d1q77a_
d1qsoa_
d1r3na1
d1r3na2
d1r5aa1
d1r5ba1
d1rc2a_
d1rlr_1
d1rlr_2
d1rq0a_
d1si2a_
d1squa_
d1szba1
d1szba2
d1t11a1
d1t11a3
d1t8sa_
d1tbxa_
d1ue1a_
d1um8a_
d1uqwa_
d1v0da_
d1v9da_
d1vela_
d1vm6a1
d1vm6a2
d1yrga_
d1zyma1
d1zyma2
d2drpa1
d2eiaa2
d6paxa2
d1a6f__
d1b34a_
d1b34b_
d1b3qa2
d1booa_
d1c4ka1
d1c4ka2
d1c4ka3
d1cd1a2
d1cf7a_
d1cf7b_
d1ckta_
d1ecra_
d1eny__
d1exba_
d1f8fa1
d1f8fa2
d1fa0a1
d1fo0a_
d1fo0b_
d1gmea_
d1h9db_
d1hkva1
d1hkva2
d1hsja1
d1j4na_
d1jeqa1
d1kn0a_
d1m14a_
d1mt0a_
d1n0ea_
d1nfga2
d1ni5a1
d1ni5a2
d1nkta2
d1o0va1
d1o7fa1
d1o7fa2
d1o7fa3
d1ojt_2
d1ojt_3
d1p4da_
d1pjaa_
d1pz1a_
d1qe0a1
d1r5id_
d1r8da_
d1repc1
d1repc2
d1ru8a_
d1smyc_
d1smyd_
d1smye_
d1smyf1
d1smyf3
d1sq4a_
d1szia_
d1t57a_
d1tc3c_
d1tlqa_
d1uiya_
d1v1oa1
d1v1oa2
d1v8pa_
d1v8qa_
d1vbfa_
d1vk9a_
d1xd7a_
d1xeaa1
d1xeaa2
d1a0i_1
d1a0i_2
d1a0p_1
d1a0p_2
d1a9na_
d1ab4__
d1aep__
d1ao0a2
d1bmta1
d1bmta2
d1c4za_
d1c4zd_
d1cjaa_
d1cpy__
d1daba_
d1div_1
d1div_2
d1dmla1
d1dmla2
d1dova_
d1dx4a_
d1e31a_
d1eg7a_
d1fnma4
d1gl6a_
d1gxca_
d1h3da1
d1h3da2
d1h4ld_
d1hc8a_
d1hyrc1
d1hyrc2
d1i78a_
d1jmaa_
d1jmab2
d1jqlb_
d1kb4b_
d1kcgc_
d1l0la2
d1l0lb1
d1l0lb2
d1l0lf_
d1l0lh_
d1l0lj_
d1l0lk_
d1l9va1
d1l9va2
d1m61a1
d1m61a2
d1ml8a_
d1mmsa2
d1ncna_
d1nexb1
d1nexb2
d1nt0a2
d1p5qa1
d1p7hl1
d1p7hl2
d1peqa1
d1peqa2
d1prta_
d1prtb1
d1prtb2
d1prtd_
d1prtf_
d1ps9a1
d1ps9a2
d1ps9a3
d1pvta_
d1q5qa_
d1q5qh_
d1qapa2
d1qf6a1
d1qf6a2
d1qf6a3
d1qf6a4
d1ri7a1
d1ri7a2
d1s70b_
d1t3na1
d1t3na2
d1t7sa_
d1texa_
d1uynx_
d1v7mv_
d1v7oa_
d1vlla_
d1vola1
d1vola2
d2stv__
d1914_1
d1914_2
d1adt_1
d1adt_2
d1adt_3
d1atia1
d1atia2
d1bywa_
d1de4a2
d1de4c1
d1de4c2
d1de4c3
d1fuia1
d1fuia2
d1gs0a1
d1hkqa_
d1hkxa_
d1htta1
d1hwma_
d1hwmb2
d1hyha1
d1hyha2
d1i31a_
d1i50a_
d1i50b_
d1i50c1
d1i50c2
d1i50f_
d1i50h_
d1i50i1
d1i50i2
d1i50j_
d1i50k_
d1i7fa_
d1iqpa1
d1iqpa2
d1jx7a_
d1k3ea_
d1k5db_
d1ldna1
d1lqsl_
d1lqsr1
d1lqsr2
d1lrv__
d1mc0a1
d1mc0a2
d1mil__
d1n5da_
d1neka1
d1neka2
d1nekb1
d1nekb2
d1nekc_
d1nekd_
d1nfia2
d1ny711
d1oqdk_
d1p9la1
d1p9la2
d1pkp_1
d1pkp_2
d1q3ia_
d1q6wa_
d1qgna_
d1quba1
d1quba3
d1quba4
d1quba5
d1qzfa1
d1r5ja_
d1sj7a1
d1syra_
d1tlja_
d1u3em1
d1u3em2
d1uf9a_
d1vi2a1
d1vi2a2
d1zaga2
d2scub2
d1b89a_
d1bo4a_
d1bob__
d1cd9b1
d1cd9b2
d1cvja1
d1cvja2
d1dcta_
d1efub2
d1efub3
d1efub4
d1ez4a2
d1fgja_
d1floa1
d1floa2
d1foea1
d1foea2
d1geha1
d1geha2
d1gyta1
d1hwxa1
d1hwxa2
d1izoa_
d1j5sa_
d1kv3a1
d1kv3a2
d1kv3a3
d1kyqa1
d1kyqa2
d1l0oc_
d1l1ja_
d1l8qa1
d1l8qa2
d1lfb__
d1lqla_
d1m6ba1
d1m6ba2
d1mioa_
d1miob_
d1ni3a1
d1otsa_
d1q12a1
d1q9ja1
d1q9ja2
d1r11a3
d1sknp_
d1t16a_
d1t35a_
d1tf7a1
d1tf7a2
d1tlta1
d1tlta2
d1ttua1
d1ttua2
d1ttua3
d1ttwa_
d1uwha_
d1uxna_
d1uyja_
d1veaa_
d1we3o_
d1x8ma_
d1b33n_
d1bev1_
d1bmlc3
d1bpoa1
d1d5ya2
d1d5ya3
d1dfca1
d1dfca2
d1dfca3
d1dfca4
d1dgsa1
d1dgsa2
d1dgsa3
d1ebfa1
d1ebfa2
d1egja_
d1gz6a_
d1k28a1
d1k28a2
d1k28a3
d1k28d1
d1k28d2
d1lgr_1
d1lgr_2
d1m5ya1
d1m5ya2
d1m5ya3
d1mi1a1
d1mi1a2
d1n25a_
d1nkva_
d1nlxa_
d1nsta_
d1nuba3
d1nxha_
d1of5b_
d1omia1
d1omia2
d1opoa_
d1p8kz1
d1p8kz2
d1prea1
d1prea2
d1qwja_
d1s4ea2
d1seza1
d1seza2
d1tf0b_
d1tz9a_
d1u78a2
d1urha1
d1urha2
d1wlqc_
d2bbva_
d1ad3a_
d1auya_
d1buca2
d1crka2
d1dxsa_
d1erja_
d1f2na_
d1fcda1
d1fcda2
d1fcda3
d1fcdc1
d1fcdc2
d1fnha1
d1fnha2
d1fs2a2
d1fsz_2
d1fyxa_
d1gg3a1
d1gg3a2
d1gg3a3
d1hsta_
d1huxa_
d1ic8a2
d1igra1
d1igra2
d1igra3
d1ir6a_
d1j2qh_
d1jr3a1
d1jr3d1
d1k8fa_
d1lb2b_
d1lkxa_
d1lssa_
d1mr1c_
d1n10a2
d1n8pa_
d1nf1a_
d1nm3a1
d1nm3a2
d1nsla_
d1p49a_
d1q90b_
d1q90d_
d1qz8a_
d1s48a_
d1smva_
d1sv6a_
d1t62a_
d1uwya1
d2bpa1_
d2bpa2_
d1c8da_
d1dr9a1
d1dr9a2
d1e32a1
d1e32a3
d1edza1
d1edza2
d1ex4a1
d1f45b_
d1fjgb_
d1fjgc1
d1fjgc2
d1fjgd_
d1fjgi_
d1fjgj_
d1fjgk_
d1fjgl_
d1fjgm_
d1fjgp_
d1fjgq_
d1fjgr_
d1fjgs_
d1fjgt_
d1gdta1
d1gw5a_
d1gw5b_
d1gw5m2
d1gw5s_
d1h6oa_
d1hxma1
d1hxma2
d1hxmb1
d1hxmb2
d1ij5a_
d1imhc1
d1k8rb_
d1ku9a_
d1ky9a1
d1ky9a2
d1ky9b2
d1l1oc_
d1ng0a_
d1nuia1
d1nuia2
d1nvta1
d1nxka_
d1o5ia_
d1odha_
d1onfa2
d1p8ja1
d1rfma_
d1rqga1
d1rqga2
d1sj8a2
d1suwa_
d1sxja1
d1sxja2
d1sxjb1
d1sxjc1
d1sxjd1
d1sxje1
d1sxje2
d1tm0a_
d1vh3a_
d1vz0a1
d1vz0a2
d1wdka1
d1wdka2
d1wdka3
d1wdka4
d1wdkc1
d1xat__
d1b6e__
d1bhga1
d1bhga2
d1bhga3
d1bu2a1
d1bu2a2
d1bwda_
d1cgme_
d1cii_1
d1e79h2
d1e7ka_
d1eut_1
d1eut_2
d1gpza2
d1hcia1
d1hcia4
d1ivsa1
d1ivsa2
d1ivsa3
d1ivsa4
d1jofa_
d1jpya_
d1ka8a_
d1kcw_1
d1kcw_2
d1kcw_3
d1kcw_5
d1klfa1
d1klfb1
d1klfb2
d1kzha_
d1lvl_2
d1miwa1
d1miwa2
d1n9ra_
d1nhya1
d1nhya2
d1nlta1
d1nlta2
d1nlta3
d1p91a_
d1psda1
d1psda2
d1psda3
d1q47a_
d1q9ca_
d1qqea_
d1s28a_
d1shsa_
d1tlla2
d1up6a2
d1w3ba_
d2mev1_
d2mev3_
d1bo1a_
d1c3ga1
d1c3ga2
d1fd9a_
d1fl7b_
d1ivha1
d1ivha2
d1ixsa_
d1jfma_
d1k6ya1
d1ltla_
d1nt2a_
d1nt2b_
d1nyra2
d1o14a_
d1osna_
d1so2a_
d1tdj_1
d1tdj_2
d1tdj_3
d1tlya_
d1vfga1
d1vfga2
d1vi7a1
d1vi7a2
d1a3wa3
d1gria1
d1gria2
d1hc3_1
d1hc3_2
d1hc3_3
d1ljra1
d1ljra2
d1m9sa2
d1m9sa3
d1mqsa_
d1qvra1
d1r1kd_
d1r8ia_
d1rh5a_
d1rwta_
d1sddb1
d1sddb2
d1sddb3
d1tocr1
d1tocr2
d1zaka2
d1cid_1
d1cid_2
d1dt9a1
d1dt9a2
d1dt9a3
d1ggpa_
d1ggpb2
d1gkab_
d1hr0w_
d1hv8a1
d1hv8a2
d1jroa3
d1jroa4
d1jrob1
d1m06g_
d1p22a1
d1p22a2
d1q1na1
d1q1na2
d1rw6a_
d1shya_
d1shyb1
d1shyb2
d3btaa2
d1biha1
d1biha2
d1biha3
d1biha4
d1cdza_
d1gh6a_
d1hbxg_
d1l7va_
d1l7vc_
d1lm7a_
d1m1la_
d1mdah_
d1mv5a_
d1n11a_
d1no7a_
d1ow0a1
d1uaaa1
d1uaaa2
d1c4ra_
d1ckla1
d1ckla2
d1eh9a2
d1eh9a3
d1eiya1
d1fn4b1
d1g5ga1
d1gh7a1
d1gh7a2
d1gh7a3
d1gkub1
d1gkub2
d1gkub3
d1ihma_
d1kf6a1
d1kf6b1
d1kf6b2
d1kf6c_
d1kf6d_
d1ldja1
d1ldja2
d1ldja3
d1ldjb_
d1m6ex_
d1mt5a_
d1n6ma_
d1nfdb1
d1nj8a1
d1nj8a2
d1ohfa_
d1pm3a_
d1pvoa3
d1sfka_
d1cc5__
d1dkga1
d1ea9c2
d1flca1
d1flca2
d1jcha2
d1pdga_
d1qqka_
d1r4ia_
d1t0kb_
d1t3ea1
d1t3ea2
d1t3ea3
d1tyga_
d1tygb_
d2mysa1
d2tbva_
d1f15a_
d1g3nc1
d1g3nc2
d1i3oe_
d1koa_1
d1o0ua_
d1qbkb_
d1r30a_
d1ud0a_
d1xcba1
d1xcba2
d1h6va1
d1h6va2
d1h6va3
d1l3wa3
d1l3wa4
d1l3wa5
d1lw7a1
d1lw7a2
d1m1xa1
d1m1xa2
d1m1xa3
d1m1xa4
d1m1xb1
d1m1xb2
d1m1xb3
d1m1xb5
d1r46a1
d1rera1
d1rera2
d1ho8a_
d1oy8a1
d1oy8a2
d1oy8a3
d1oy8a4
d1oy8a5
d1oy8a6
d1oy8a7
d1oy8a8
d1q1ha_
d1a0aa_
d1dwna_
d1e2ta_
d1heka_
d1i1ga2
d1iyjb1
d1iyjb3
d1iyjb4
d1iyjb5
d1lnqa1
d1lnqa2
d1qgta_
d1qkia1
d1qkia2
d1slqa_
d1szpa1
d1cwpa_
d1dqua_
d1ghha_
d1m1ca_
d1owaa_
d1p6va_
d1qbea_
d1qp8a1
d1qp8a2
d1st6a3
d1st6a4
d1st6a5
d1st6a7
d1a6ca1
d1a6ca2
d1a6ca3
d1c8ba_
d1d5va_
d1e69a_
d1f68a_
d1ffta_
d1fftb2
d1fftc_
d1fzpb_
d1lsua_
d1ovxa_
d1pmaa_
d1pv7a_
d1r21a_
d1s5qb_
d1t43a_
d1tuba1
d1tuba2
d1tubb2
d1u7qa_
d1xfla_
d2aw0__
d2btva_
d2ezl__
d1bb8__
d1e17a_
d1f81a_
d1i17a_
d1icha_
d1ixra1
d1ixra2
d1kdxa_
d1mm0a_
d1o1va_
d1oeda_
d1oedc_
d1ogya1
d1ogya2
d1ow5a_
d1pf4a2
d1pvea_
d1pw4a_
d1r4ga_
d1ryja_
d1sa0e_
d1t0ya_
d1t2sa_
d1vgh__
d2bby__
d1al01_
d1ba5__
d1big__
d1dpua_
d1dz1a_
d1fada_
d1fjna_
d1gcca_
d1guwa_
d1hd6a_
d1ijza_
d1iv0a_
d1khma_
d1kvna_
d1n8ma_
d1nkl__
d1no8a_
d1o6wa1
d1o6wa2
d1oqka_
d1ou5a1
d1ou5a2
d1owwa_
d1p0aa_
d1p6ra_
d1pfsa_
d1qpma_
d1r57a_
d1sgoa_
d1soua_
d1t0ga_
d1tkva_
d1ucpa_
d1uela_
d1umqa_
d1unca_
d1ussa_
d1v64a_
d1vkra_
d1w09a_
d2lefa_
d1aoy__
d1auua_
d1c20a_
d1cz5a1
d1cz5a2
d1d8ja_
d1dwma_
d1ej5a_
d1eq3a_
d1ewsa_
d1exka_
d1fafa_
d1g7da_
d1gkna2
d1hae__
d1hs7a_
d1hv2a_
d1hzea_
d1ibia2
d1ig6a_
d1j3da_
d1j3ta_
d1jbia_
d1jkza_
d1jnta_
d1k85a_
d1k91a_
d1kqha_
d1kqka_
d1ktke1
d1l4sa_
d1l5ia_
d1lp3a_
d1lre__
d1m12a_
d1m62a_
d1m94a_
d1myn__
d1n4na_
d1nbja_
d1neia_
d1ny9a_
d1o2fb_
d1oo9b_
d1osla_
d1p4wa_
d1p8ba_
d1pqsa_
d1q8la_
d1qxfa_
d1r73a_
d1rl1a_
d1rsoa_
d1rsob_
d1rzsa_
d1s7ba_
d1sxda_
d1sxea_
d1tq1a_
d1u5ta1
d1u5ta2
d1u5tb1
d1u5tb2
d1u5tc1
d1u5tc2
d1uema_
d1uepa_
d1ueqa_
d1uewa_
d1ufma_
d1ufna_
d1ug8a_
d1ugva_
d1uhsa_
d1uhta_
d1uhua_
d1ujsa_
d1ujva_
d1ukxa_
d1ul7a_
d1uqva_
d1ut3a_
d1uzca_
d1v38a_
d1v5ta_
d1wnja_
d1wota_
d2alca_
d2ezh__
d2hp8__
d3rpba_
d1abv__
d1acw__
d1aiw__
d1ata__
d1ayj__
d1bf0__
d1bvsa1
d1bvsa3
d1c17m_
d1c7va_
d1cfe__
d1cixa_
d1cpza_
d1d1ra_
d1d8ba_
d1dcza_
d1dgna_
d1dgua_
d1dmza_
d1dv0a_
d1dv5a_
d1e0ga_
d1e5ca_
d1e8qa_
d1ed7a_
d1eh2__
d1eiha_
d1eija_
d1eiwa_
d1fvqa_
d1g2ta_
d1gh9a_
d1ghk__
d1gks__
d1gyfa_
d1gyza_
d1h6qa_
d1hcc__
d1hdj__
d1hj7a1
d1hxva_
d1hywa_
d1i5hw_
d1ig4a_
d1iioa_
d1iloa_
d1irza_
d1ivza_
d1ixda_
d1j26a_
d1j4wa1
d1j4wa2
d1j8ia_
d1jlza_
d1jm7a_
d1jm7b_
d1jw2a_
d1jw3a_
d1jzua_
d1k0va_
d1k1va_
d1k8ba_
d1kg1a_
d1kmda_
d1l7ya_
d1m39a_
d1m5za_
d1mg8a_
d1mkea1
d1msla_
d1mwya_
d1n6za_
d1ne3a_
d1ner__
d1nwba_
d1nypa2
d1o0pa_
d1o9aa1
d1o9aa2
d1owta_
d1p4qb_
d1p97a_
d1pce__
d1pd6a_
d1pgya_
d1px9a_
d1q1va_
d1q2za_
d1r79a_
d1r7ra3
d1rgwa_
d1rmja_
d1rq8a_
d1s6ia_
d1s6na_
d1s7aa_
d1scy__
d1sis__
d1sjra_
d1snla_
d1sr3a_
d1t1ha_
d1te4a_
d1tiza_
d1tns__
d1uc6a_
d1uena_
d1uf1a_
d1uffa_
d1ufwa_
d1ug7a_
d1ugja_
d1uhra_
d1uhza_
d1ujta_
d1ujua_
d1ujxa_
d1uw2a_
d1v2ya_
d1v32a_
d1v3fa_
d1v5ma_
d1v5na_
d1v5pa_
d1v5qa_
d1v5ua_
d1v62a_
d1v6ga2
d1v88a_
d1v89a_
d1v95a_
d1vaea_
d1vb7a_
d1vdla_
d1vnd__
d1wkt__
d2bbg__
d2fmr__
d2gata_
d1af8__
d1aps__
d1b4ra_
d1bnb__
d1bo9a_
d1bqv__
d1coua_
d1d1na_
d1d6ba_
d1dnya_
d1dzla_
d1e8ra_
d1ego__
d1ehxa_
d1el0a_
d1eo1a_
d1eoqa_
d1eqka_
d1exh__
d1eyfa_
d1fexa_
d1fjca_
d1g11a_
d1gh5a_
d1gh8a_
d1gps__
d1gxea_
d1h8ca_
d1ha8a_
d1hdla_
d1hkya_
d1hn6a_
d1ifwa_
d1itpa_
d1iu0a_
d1iura_
d1iyu__
d1j0ta_
d1j8ca_
d1j8ka_
d1jbja1
d1jbja2
d1jcua_
d1jfka_
d1jh3a_
d1jhna3
d1jhna4
d1ji8a_
d1joya_
d1jq4a_
d1ju5a_
d1k0ha_
d1k0sa_
d1k45a_
d1k4us_
d1k81a_
d1k8ma_
d1k99a_
d1kbfa_
d1kj6a_
d1krwa_
d1kul__
d1l7ba_
d1luia_
d1lv3a_
d1m3va2
d1m9la_
d1mp1a_
d1n89a_
d1n91a_
d1nsoa_
d1nyna_
d1ohga_
d1p6qa_
d1p9ka_
d1pc0a_
d1pn5a1
d1pqxa_
d1puza_
d1q27a_
d1q3ta_
d1q48a_
d1q59a_
d1q5fa_
d1q8ga_
d1q8ka2
d1qrjb1
d1qyp__
d1ri9a_
d1rrza_
d1ryua_
d1s40a_
d1s6da_
d1s79a_
d1sb6a_
d1sh1__
d1sjqa_
d1sro__
d1ssfa1
d1ssfa2
d1stu__
d1tdpa_
d1tfi__
d1ufza_
d1ug0a_
d1ug2a_
d1ugka_
d1ugoa_
d1uhwa_
d1uita_
d1ujda_
d1ul5a_
d1v5oa_
d1v61a_
d1v86a_
d1v92a_
d1vig__
d1wiu__
d1x9la_
d1xpa_1
d2afpa_
d2bjxa_
d2nmba_
d2u2fa_
d1a1w__
d1a6s__
d1afp__
d1ap8__
d1apj__
d1b9ra_
d1bds__
d1bei__
d1bgk__
d1bmr__
d1bpv__
d1brz__
d1bw5__
d1bxda_
d1by1a_
d1c3ya_
d1c9fa_
d1cdq__
d1chc__
d1ckv__
d1cx1a_
d1d4ba_
d1d5ga_
d1d7qa_
d1dcja_
d1dkca_
d1dp3a_
d1dqca_
d1dro__
d1du2a_
d1e0na_
d1e53a_
d1e88a3
d1enwa_
d1eo0a_
d1eq1a_
d1ev0a_
d1exea_
d1ey1a_
d1f0za_
d1f16a_
d1f2ri_
d1f3ya_
d1f5xa_
d1fhoa_
d1fi6a_
d1fj7a_
d1fo5a_
d1fsha_
d1fu6a_
d1g25a_
d1g2ha_
d1g6za_
d1g7ea_
d1g7oa1
d1g7oa2
d1g9la_
d1gl5a_
d1h3za_
d1h67a_
d1h8ba_
d1h8ma_
d1hcd__
d1i16__
d1i42a_
d1ifya_
d1ilya_
d1iml_2
d1ip9a_
d1iqoa_
d1irya_
d1iw4a_
d1ix5a_
d1iyra_
d1j0sa_
d1j2ma_
d1j3ga_
d1j7qa_
d1j9ia_
d1jaja_
d1jbaa_
d1jdqa_
d1jgka_
d1jjga_
d1jjsa_
d1jspb_
d1jt8a_
d1jvr__
d1k1ga_
d1kbha_
d1kfta_
d1kjka_
d1kjs__
d1kkxa_
d1klpa_
d1kn6a_
d1koma_
d1ktua_
d1l8ya_
d1lab__
d1ll8a_
d1lmza_
d1lwra_
d1m4oa_
d1mek__
d1mk3a_
d1msza_
d1mut__
d1myo__
d1mzka_
d1n27a_
d1n3ka_
d1n4ta_
d1n6ua1
d1n6ua2
d1n88a_
d1ncs__
d1ncu__
d1ngr__
d1ni7a_
d1nnva_
d1nr3a_
d1nxia_
d1nyaa_
d1nyoa_
d1nz8a_
d1o7bt_
d1o8ra_
d1of9a_
d1oh1a_
d1ojga_
d1om2a_
d1on4a_
d1op4a_
d1otra_
d1owxa_
d1oyia_
d1p1da2
d1p1ta_
d1p8aa_
d1p94a_
d1pa4a_
d1pava_
d1pbua_
d1pfja_
d1pjza_
d1pls__
d1psya_
d1pu1a_
d1qhka_
d1qjta_
d1qk9a_
d1qm9a1
d1qm9a2
d1qu6a1
d1qu6a2
d1qxna_
d1r6ha_
d1r6ra_
d1rf8b_
d1rfla_
d1rh8a_
d1rjja_
d1ryka_
d1se9a_
d1so9a_
d1t3ka_
d1tbaa_
d1tit__
d1tm9a_
d1ttea1
d1ttea2
d1u2fa_
d1uapa_
d1udla_
d1ueya_
d1ug1a_
d1ujoa_
d1utaa_
d1uw0a_
d1v27a_
d1v5ja_
d1v6ba_
d1v9ja_
d1vaza_
d1vd2a_
d1xnaa_
d1yua_1
d1yua_2
d2bida_
d2if1__
d2msta_
d2plda_
d2tbd__
d2u1a__
d3crd__
d1adr__
d1b8ta2
d1bw3__
d1c01a_
d1ddf__
d1dnv__
d1doqa_
d1erd__
d1f53a_
d1f6va_
d1gm5a1
d1gm5a2
d1gm5a3
d1gm5a4
d1iiea_
d1iufa1
d1iufa2
d1jxca_
d1k3ka_
d1koha1
d1koha2
d1ksqa_
d1mkna_
d1mnta_
d1n3ja_
d1nmra_
d1ntca_
d1ny8a_
d1oy2a_
d1qzxa2
d1rwsa_
d1s05a_
d1sska_
d1vpu__
d2fnba_
d1bhu__
d1co4a_
d1ewia_
d1hzma_
d1ib8a1
d1ib8a2
d1jrma_
d1l6za1
d1l6za2
d1n8la_
d1nd9a_
d1q02a_
d1mxma1
d1mxma2
d1mxma3
d1p7ba1
d1p7ba2
d1uf2a_
d1uf2c1
d1uf2c2
d1u0la1
d1u0la2
d1s58a_
d1h5oa_
d1pvna1
d1fs0g_
d1o5la1
d1fxja1
d1fw8a_
d1no1a_
d1cmxa_
d1e3ha1
d1e3ha2
d1e3ha3
d1e3ha5
d1e3ha6
d1slm_1
d1bd7a_
d1h3la_
d1vhka1
d1vhka2
d1p53a1
d1p53a2
d1p53a3
d1oy5a_
d1srqa_
d1v87a_
d1jli__
d1ekta_
d1hqi__
d1vyca_
