# Supplementary material for: Secondary structure spatial conformation footprint: a novel method for fast protein structure comparison and classification
Source: BMC Struct Biol. 2006 Jun 8;6:12. doi: 10.1186/1472-6807-6-12 (PMC1526735; doi:10.1186/1472-6807-6-12)
Supplement: Additional File 11 — CATH 2.6 list of domains in the 35%-id dataset. [file 1472-6807-6-12-S11.cath]

12asA0
153l00
16pk01
16pk02
16vpA0
191400
1a04A1
1a04A2
1a0601
1a0aA0
1a0cA0
1a0i01
1a0i02
1a0i03
1a0p01
1a0p02
1a0sP0
1a12A0
1a1700
1a1rA1
1a1w00
1a1x00
1a2oA1
1a2pA0
1a2vA1
1a2vA2
1a31A3
1a31A4
1a3200
1a34A0
1a3aA0
1a3c00
1a3qA3
1a3wB1
1a49A1
1a4iA1
1a4iA2
1a4mA0
1a4pA0
1a4sD1
1a4yA0
1a5902
1a5t01
1a5t02
1a5t03
1a6201
1a6202
1a64A0
1a6dA1
1a6dA2
1a6f00
1a6jA0
1a6m00
1a6q01
1a6q02
1a6s00
1a6zA1
1a6zA2
1a73A0
1a7601
1a7602
1a79A1
1a79A2
1a7cA2
1a7i00
1a7j00
1a7s01
1a7s02
1a7tA0
1a8a02
1a8d01
1a8d02
1a8h01
1a8h02
1a8h03
1a8l01
1a8l02
1a8o00
1a8p02
1a8rA1
1a8rA2
1a8y01
1a8y02
1a8y03
1a99A2
1a9nA0
1a9nB0
1a9xA1
1a9xA2
1a9xA3
1a9xA4
1a9xA7
1a9xA8
1a9xB1
1a9xB2
1aa000
1aa602
1aa603
1aa604
1aa7A2
1aa7B1
1aapA0
1ab401
1ab402
1ab403
1aba00
1abrA1
1abrA2
1abv00
1ac000
1ac500
1acc01
1acc02
1acc03
1acc04
1acf00
1ad201
1ad202
1ad3A1
1ad3A2
1ad5A1
1adeA1
1adeA2
1adeA3
1adn00
1adr00
1aduB2
1ae9A0
1aep00
1af500
1af6A0
1af701
1af702
1af800
1afi00
1afp00
1afrA0
1afwA1
1agi00
1agjA1
1agjA2
1agqC0
1agrE2
1agrH1
1ah700
1aho00
1ahr00
1ahsA0
1aihA0
1ail00
1aipB3
1aipE2
1air00
1aisB1
1aisB2
1aiw00
1aj600
1ajsA1
1ajsA2
1ak000
1ako00
1akp00
1aky00
1al301
1al302
1alu00
1alvA0
1aly00
1am200
1am7A0
1amf01
1amf02
1amuA1
1amuA2
1amuA3
1amuB4
1amx00
1an801
1an9A1
1an9A2
1anf01
1anf02
1anv01
1anv02
1ao0A1
1aoa01
1aoa02
1aocA0
1aoeA0
1aohA0
1aol00
1aop01
1aop02
1aop03
1aorA2
1aorA3
1aoy00
1aozA1
1aozA2
1aozA3
1ap800
1apj00
1aq0A0
1aqcA0
1aquA0
1aqwA1
1aqwA2
1aqzA0
1arb01
1arb02
1ars01
1ars02
1as4A1
1ash00
1at000
1at3A0
1atg01
1atg02
1atiB1
1atiB2
1atzA0
1au1A0
1au7B2
1aua01
1aua02
1augA0
1auiA0
1auiB0
1auk01
1auk02
1auoA0
1autC1
1auuA0
1auz00
1avaC0
1avgI0
1avoB0
1avqA0
1avv00
1avwB0
1avyA0
1avyB0
1aw000
1aw901
1aw902
1awqA0
1ax4A1
1ax4A2
1ax800
1axcA0
1axiB1
1axiB2
1axn01
1axn02
1axn03
1axn04
1ay200
1ay7B0
1aye01
1aye02
1ayfA0
1ayj00
1ayl01
1ayl02
1ayl03
1aym10
1aym20
1aym30
1ayoA0
1ayx00
1azeA0
1azo00
1azsA0
1azsB0
1azsC2
1azzA1
1b04A1
1b04A2
1b0b00
1b0nA0
1b0uA0
1b0zA1
1b0zA2
1b12A2
1b12B1
1b16A0
1b22A0
1b24A1
1b24A2
1b25A1
1b25A2
1b25A3
1b2pA0
1b34A0
1b34B0
1b35A0
1b35B0
1b35C0
1b37A1
1b37A2
1b3aA0
1b3tA0
1b3uA0
1b4aC1
1b4bA0
1b4fA0
1b4pA1
1b4pA2
1b4rA0
1b4uA0
1b4uB0
1b5eA0
1b5fA0
1b5l00
1b5pA1
1b5pA2
1b63A1
1b63A2
1b65A0
1b66A0
1b67A0
1b69A0
1b6a01
1b6a02
1b6cB1
1b6e00
1b6g00
1b6rA1
1b6rA2
1b6rA3
1b72A0
1b73A1
1b73A2
1b79A0
1b7gO1
1b7gO2
1b7yA0
1b7yB1
1b7yB2
1b7yB3
1b7yB4
1b7yB5
1b7yB6
1b88A0
1b89A0
1b8aA1
1b8aA2
1b8dA0
1b8kA0
1b8oA0
1b8tA2
1b8zA0
1b93A0
1b9hA1
1b9hA2
1b9lA0
1b9mA1
1b9mA3
1b9mB2
1b9oA0
1ba101
1ba102
1ba103
1ba104
1ba305
1ba500
1bb900
1bbg00
1bbhA0
1bby00
1bbzA0
1bc8C0
1bcg00
1bco01
1bco02
1bcpA0
1bcpB1
1bcpB2
1bcpD0
1bcpF0
1bd0A1
1bd0B2
1bd3A0
1bd7B2
1bd800
1bdb00
1bdfA2
1bdfB1
1bdmA1
1bdmA2
1bdo00
1bds00
1bdyA0
1be9A0
1bea00
1bebA0
1bed00
1befA2
1behA0
1bev10
1bf201
1bf202
1bf203
1bf6A0
1bfd01
1bfd02
1bfd03
1bg1A1
1bg1A2
1bg1A3
1bg1A4
1bg200
1bg601
1bg602
1bgc00
1bgf00
1bgvA1
1bgvA2
1bgvA3
1bgw02
1bgw03
1bgxT1
1bgxT3
1bh9B0
1bha00
1bhdA0
1bhe00
1bhgA1
1bhgA2
1bhgA3
1bhp00
1bhtB1
1bhu00
1bi103
1bi7B0
1bia01
1bia02
1bia03
1bif01
1bif02
1bik00
1bio01
1bio02
1bj700
1bjaA0
1bjnA1
1bjnB2
1bjt02
1bjt03
1bjt04
1bjt05
1bjx00
1bkb01
1bkcA0
1bkf00
1bkpA0
1bkrA0
1bkzA0
1bl0A1
1bl0A2
1blu00
1blxA1
1bm800
1bm9A0
1bmbA0
1bmlD3
1bmr00
1bmtA1
1bmtA2
1bn8A0
1bo1B1
1bo1B2
1bo4A0
1bob01
1bob02
1bob03
1bolA0
1booA0
1bpoA2
1bpr00
1bpv00
1bpyA1
1bpyA2
1bpyA3
1bpyA4
1bqcA0
1bqk00
1bquA1
1bquB2
1bqv00
1bqyA2
1br2A4
1br901
1br902
1brt00
1brwA1
1brwA2
1brwA3
1brz00
1bs0A1
1bs0A2
1bt3A0
1bteA0
1btkA0
1btn00
1bu2A2
1bu7A0
1bu8A1
1bu8A2
1bucA1
1bueA0
1bunB0
1buoA0
1bvp11
1bvp12
1bvp13
1bvsA3
1bvsF2
1bvyF0
1bw0A2
1bw0B1
1bw300
1bw500
1bwvS0
1bx4A1
1bx4A2
1bxdA0
1bxrA5
1bxyA0
1by1A0
1by200
1byfA0
1byi00
1bykA1
1bykA2
1bymA0
1byrA0
1bywA0
1c01A0
1c02A0
1c05A1
1c07A0
1c0mA2
1c0pA1
1c0pA2
1c17M0
1c1dA1
1c1dA2
1c1kA1
1c1kA2
1c1yB0
1c20A0
1c2aA1
1c30A8
1c3cA1
1c3cA2
1c3cA3
1c3gA1
1c3gA2
1c3kA0
1c3pA0
1c3yA0
1c41A0
1c4kA1
1c4kA2
1c4kA3
1c4kA4
1c4oA1
1c4oA3
1c4qA0
1c4rA0
1c4xA0
1c4zD0
1c5200
1c55A0
1c5a00
1c5eA0
1c75A0
1c7kA0
1c7nA1
1c7nA2
1c7sA1
1c7sA2
1c7sA3
1c7sA4
1c8bA0
1c8cA0
1c8kA2
1c8nB0
1c8rA0
1c8uA1
1c8uA2
1c8zA0
1c96A1
1c96A2
1c96A3
1c96A4
1c9bA1
1c9bA2
1c9kA0
1c9oA0
1ca101
1cb0A0
1cb6A1
1cb6A3
1cb8A1
1cb8A2
1cb8A3
1cbf01
1cbf02
1cbs00
1cby00
1cc1L0
1cc500
1cc8A0
1ccvA0
1ccwA0
1ccwB1
1ccwB2
1cczA1
1cczA2
1cd800
1cd9D2
1cdy01
1cdy02
1cdzA0
1ceo00
1cewI0
1cex00
1cf7A0
1cf7B0
1cfb01
1cfb02
1cfe00
1cfr00
1cfzA0
1cg2A1
1cg2A2
1cg5A0
1cg5B0
1cg7A0
1cgmE0
1chc00
1chd00
1chkA1
1chkA2
1chmA1
1chmA2
1chrA1
1chuA1
1chuA2
1chuA3
1ci4A0
1ci9A0
1cid01
1cid02
1cii01
1cii02
1cii03
1cipA1
1cipA2
1ciy01
1ciy02
1ciy03
1cjaA1
1cjaB2
1cjwA0
1cjxA1
1cjxB2
1cjyB2
1ck7A1
1ckaA0
1ckeA0
1ckiA1
1ckmA1
1ckmA2
1ckmA3
1cktA0
1ckv00
1cl1A1
1cl1A2
1cl1A3
1cl8A0
1clc01
1clc02
1cliA2
1cliB1
1clxA0
1cm9A0
1cmbA0
1cmiA0
1cmxA0
1cnt10
1cnv00
1cnzA0
1co4A0
1colA0
1couA0
1cozA0
1cp2A0
1cpo00
1cpq00
1cpt00
1cpy01
1cpy02
1cpzA0
1cq3A0
1cqmA0
1cqqA1
1cqqA2
1cqxA1
1cqxA2
1cqxA3
1cqyA0
1cr0A0
1cr5A1
1cr5B2
1cruA0
1crzA1
1crzA2
1cs1A1
1cs1B2
1cs6A1
1cs6A2
1cs6A3
1cs6A4
1cs8A0
1csbB0
1cseI0
1csh01
1csh02
1csn01
1csn02
1ct5A0
1ct9A1
1ct9B2
1ctf00
1ctj00
1ctqA0
1ctt01
1ctt02
1cuk01
1cuk02
1cuk03
1cunA1
1cunA2
1cvjA1
1cvjH2
1cvl00
1cwvA2
1cwvA3
1cwvA4
1cwvA5
1cx1A0
1cxc00
1cxqA0
1cxyA0
1cxzB0
1cy5A0
1cydA0
1cyo00
1cyx00
1cz3A0
1cz4A1
1cz4A2
1czaN1
1czaN2
1czfA0
1czj00
1czpA0
1czyA0
1d02A0
1d06A0
1d09B1
1d09B2
1d0bA0
1d0cA1
1d0cA2
1d0cA3
1d0dA0
1d0nA3
1d0nA4
1d0qA0
1d1dA2
1d1nA0
1d1qA0
1d1rA0
1d2bA0
1d2fA1
1d2fA2
1d2nA1
1d2nA2
1d2oA1
1d2oA2
1d2sA0
1d2tA0
1d2vC0
1d2zA0
1d2zB0
1d3bA0
1d3bB0
1d3gA0
1d3vA0
1d3yA1
1d3yB2
1d4aA0
1d4bA0
1d4oA0
1d4tA0
1d4uA0
1d4xA1
1d4xG0
1d5gA0
1d5rA1
1d5rA2
1d5tA1
1d5tA2
1d5tA4
1d5vA0
1d5yB3
1d7bA0
1d7oA0
1d7pM0
1d7qA0
1d7uA1
1d7uA2
1d7yA1
1d7yA2
1d7yA3
1d8bA0
1d8hA0
1d8jA0
1d8wA0
1d8zA0
1d9cA0
1d9nA0
1dabA0
1danL1
1danT0
1dar01
1dar02
1dar03
1dar04
1dar05
1dbgA0
1dbhA1
1dbhA2
1dbqA1
1dbqA2
1dbtA0
1dbuA0
1dbwA0
1dc1A2
1dc1B1
1dceA1
1dceA2
1dceA3
1dceB0
1dcfA0
1dciA1
1dciA2
1dcoA0
1dcs00
1dctA1
1dctA2
1dczA0
1dd1A0
1dd5A1
1dd7A1
1dd9A1
1dd9A2
1dd9A3
1ddbA0
1ddf00
1ddgA1
1ddgA2
1ddlA0
1ddmA0
1ddnA2
1ddvA0
1ddwA0
1de4C1
1de4C2
1de4C3
1deeG0
1dekA2
1dekB1
1deuA0
1df7A0
1dfaA2
1dfaA3
1dfcA1
1dfcA2
1dfcA3
1dfcB4
1dfmA0
1dfuP0
1dfx00
1dg6A0
1dgnA0
1dgsA2
1dgsA4
1dgsA5
1dgsA6
1dguA0
1dgwA0
1dhkB0
1dhn00
1di0A0
1di1A0
1di2A0
1di6A0
1dih02
1diiC0
1din00
1div01
1div02
1dj0A1
1dj0A2
1dj7A0
1dj7B0
1dj8A0
1djxA1
1djxA2
1djxB1
1djxB4
1dk0A0
1dk8A1
1dk8A2
1dkgB2
1dkuA1
1dkuB2
1dkxA1
1dkxA2
1dl2A0
1dl5A1
1dl5B2
1dleA1
1dleA2
1dljA1
1dljA2
1dljA3
1dlwA0
1dm0A1
1dm0L2
1dm9A0
1dmgA0
1dmhA0
1dmuA0
1dmzA0
1dn0B2
1dn1B0
1dnlA0
1dnpA1
1dnpA2
1dnyA0
1dofA2
1dofB3
1doi00
1dokA0
1doqA0
1dosA0
1dowA1
1dowA2
1dozA1
1dozA2
1dp3A0
1dp4A1
1dp4A2
1dp7P0
1dpe01
1dpe02
1dpe03
1dpgA1
1dpgA2
1dpjA2
1dptA0
1dpuA0
1dq3A1
1dq3A2
1dq3A3
1dq3A4
1dqaA3
1dqaB2
1dqcA0
1dqeA0
1dqgA0
1dqiA0
1dqnA0
1dqtA0
1dqwA0
1dqzA0
1dr9A1
1drs00
1dru01
1ds6B0
1ds9A0
1dsyA0
1dt9A1
1dt9A2
1dt9A3
1dtdB0
1dtjA0
1dtlA2
1dtoA1
1dtoA2
1dtx00
1du2A0
1dugA2
1dulA0
1dusA0
1duvG1
1duvG2
1dv0A0
1dv1A1
1dv1A2
1dv1A3
1dv5A0
1dvh00
1dvjD0
1dvkA0
1dvoA1
1dw0A0
1dw9A1
1dw9B2
1dwmA0
1dx5I1
1dx5I3
1dxeA0
1dxjA1
1dxrC1
1dxrC2
1dxsA0
1dxy01
1dxy02
1dy5A0
1dy9A1
1dy9A2
1dykA1
1dykA2
1dynA0
1dyoA0
1dypA0
1dyqA1
1dyqA2
1dyr00
1dysA0
1dz1A0
1dz3A0
1dzfA1
1dzfA2
1dzkA0
1dzoA0
1e0aB0
1e0bA0
1e0cA1
1e0cA2
1e0gA0
1e0tA1
1e0tA2
1e0tA3
1e12A0
1e19A0
1e1oA1
1e1oA2
1e25A0
1e29A0
1e2kA0
1e2wA1
1e2wA2
1e30A0
1e32A2
1e32A3
1e32A4
1e3aA2
1e3jA1
1e3jA2
1e3mA2
1e3mA3
1e3mB1
1e3mB5
1e3oC1
1e3oC2
1e3pA2
1e3yA0
1e42A1
1e42A2
1e43A2
1e43A3
1e44B0
1e4cP0
1e4eA1
1e4eA3
1e4fT1
1e4fT2
1e4fT3
1e4fT4
1e4mM0
1e50B0
1e52A0
1e54A0
1e57A0
1e58A0
1e5bA0
1e5dA1
1e5dA2
1e5kA0
1e5pA0
1e5rA1
1e5rB2
1e69A0
1e6bA1
1e6bA2
1e6cA0
1e6iA0
1e6uA1
1e6uA2
1e7kA0
1e7uA1
1e7uA2
1e7uA3
1e7uA4
1e7uA5
1e7wA0
1e85A0
1e87A0
1e88A3
1e8aA0
1e8cA1
1e8cA2
1e8cB3
1e8gA1
1e8gA2
1e8gA3
1e8gA4
1e8pA0
1e8rA0
1e8uA0
1e91A0
1e94E2
1e9gA0
1e9rA2
1e9rD1
1e9yA1
1ea5A0
1eaf00
1eaiC0
1eajA0
1eaqA0
1earA2
1eaxA1
1eaxA2
1eayC0
1eazA0
1eb6A0
1eb7A1
1ebfA1
1ebfA2
1eboC0
1ec7A1
1ec7A2
1eca00
1ecfA1
1ecfA2
1ecmA0
1ecrA1
1ecrA2
1ecsA0
1ed1A0
1ed7A0
1ed8A0
1edg00
1edhA2
1edqA1
1edqA2
1edqA3
1edt00
1edxA0
1edzA1
1edzA2
1ee4A0
1ee6A0
1ee8A2
1eejA1
1eejA3
1eemA1
1eemA2
1eepA0
1eerA0
1eerB1
1eerB2
1eexA0
1eexB0
1ef0A2
1ef4A0
1ef8A2
1ef8B1
1efdN1
1efdN2
1efnB0
1efuB1
1efuB3
1efvA1
1efvA2
1efvB0
1efyA1
1efyA2
1eg2A0
1eg3A2
1eg5A1
1eg5A2
1eg7A3
1eg7B1
1egaA1
1egaA2
1egdA1
1eggA0
1egjA0
1ego00
1egzA0
1eh9A1
1eh9A2
1ehiA1
1ehiA2
1ehiA3
1ehkA0
1ehxA0
1ehyA0
1ei1A2
1ei5A1
1ei5A2
1ei5A3
1ei7A0
1ei9A0
1eigA0
1eijA0
1eiwA0
1eiyA0
1ej0A0
1ej2A0
1ej5A0
1ej8A0
1ejbA0
1ejdA1
1ejdA2
1ejeA0
1ejfA0
1ek6A1
1ek6A2
1ekbB2
1ekgA0
1ekjA0
1ekqA0
1ekrA0
1el0A0
1el5A1
1el5A2
1el6A3
1eljA1
1eljA2
1elkA0
1elrA0
1eluA1
1eluA2
1elvA1
1elvA2
1elvA3
1elwA0
1em2A0
1em8A0
1em9A0
1emsA1
1enfA1
1eny00
1eo0A0
1eo1A0
1eokA0
1eovA1
1ep0A0
1ep3A0
1ep3B1
1ep3B2
1epaA0
1epfA1
1epfA2
1eptA0
1eptB0
1epuA1
1epuA2
1epuA3
1epuA4
1epwA2
1epwA3
1epwA4
1epxA0
1eq2A1
1eq2B2
1eq3A0
1eq6A0
1eq9A1
1eq9A2
1eqfA1
1eqkA0
1eqnE3
1eqzD0
1erd00
1erg00
1erjA0
1erv00
1es5A0
1es9A0
1esc00
1esl00
1eswA0
1et9A1
1et9A2
1eteA0
1etoA0
1eu1A1
1eu1A2
1eu1A3
1eu1A4
1eu3A1
1eu3A2
1eu8A1
1eu8A2
1euaA0
1eucB1
1eucB2
1eucB3
1euhA1
1euhA2
1eumA0
1euvB0
1euwA0
1ev0A0
1ev2E2
1ev2G1
1ev7A1
1evhA0
1evlA1
1evlA2
1evsA0
1evyA1
1evyA2
1ew2A0
1ew4A0
1ew6A0
1ewfA1
1ewfA2
1ewiA0
1ewkA1
1ewkB2
1ewnA0
1ewqA1
1ewqA2
1ex0A1
1ex0A3
1ex0A4
1ex1A1
1ex1A2
1ex2A0
1ex4B2
1ex7A2
1exbA0
1exeA0
1exg00
1exkA0
1exmA1
1exmA3
1exnA1
1exnB2
1exqA0
1exrA1
1extA1
1extA2
1ey1A0
1eyeA0
1eygA0
1eyhA0
1eyqA1
1eyqA2
1eyvA0
1ez0A2
1ez0B1
1ez3A0
1ezfA0
1ezgA0
1eziA0
1ezjA1
1ezvA1
1ezvA2
1ezvB1
1ezvB2
1ezvF0
1ezvH0
1ezvI0
1ezwA0
1ezxC0
1f00I1
1f00I2
1f00I3
1f02T0
1f06A1
1f06A2
1f08A0
1f0cA1
1f0kA1
1f0kA2
1f0lA1
1f0lA2
1f0lA3
1f0xA1
1f0xA3
1f0xA4
1f0xB2
1f0yA1
1f0yA2
1f0zA0
1f16A0
1f1eA0
1f1mA0
1f1sA3
1f1uA1
1f1uA2
1f20A1
1f20A2
1f20A3
1f2dA1
1f2dA2
1f2eA2
1f2lA0
1f2nA0
1f2qA2
1f2rC0
1f2rI0
1f35A0
1f39A0
1f3hA0
1f3lA1
1f3lA2
1f3mA0
1f3mC1
1f3mD2
1f3vA0
1f3yA0
1f42A1
1f42A2
1f42A3
1f44A1
1f44A2
1f45B0
1f46A0
1f4pA0
1f4sP0
1f53A0
1f5mA0
1f5nA1
1f5nA2
1f5qB1
1f5qB2
1f5vA0
1f5xA0
1f60A1
1f60A2
1f60A3
1f60B0
1f6bA0
1f6dA1
1f6dC2
1f6fA0
1f6fC1
1f6fC2
1f6kA0
1f6vA0
1f6yA0
1f7cA0
1f7dB0
1f7sA0
1f7uA1
1f7uA2
1f7uA3
1f81A0
1f86A0
1f89A0
1f8dA0
1f8fA1
1f8fA2
1f8hA0
1f8mA0
1f8nA1
1f8nA3
1f8nA4
1f8nA5
1f8rA2
1f8rA3
1f8sA1
1f8vC0
1f8yA0
1f94A0
1f97A1
1f97A2
1f9fA0
1f9vA0
1f9yA0
1f9zA0
1fa0B1
1faaA0
1fafA0
1fakL1
1faoA0
1fas00
1fbl02
1fbnA1
1fc3A0
1fc4A1
1fc4B2
1fc6A1
1fc6A2
1fc6A3
1fcdA1
1fcdA2
1fcdA3
1fcdC1
1fcdC2
1fchB0
1fcqA0
1fcyA0
1fd3A0
1fd9A1
1fdr01
1fdr02
1fecA2
1fecA3
1fecB1
1fehA1
1fehA3
1fehA4
1fepA1
1fepA2
1feuA1
1fexA0
1ff4A0
1ff9A1
1ff9A2
1fftB1
1fftC0
1ffvB4
1ffyA3
1fg7A1
1fg7A2
1fgjA1
1fgjA2
1fgyA0
1fh0A0
1fhgA0
1fhoA0
1fi2A0
1fi4A1
1fi6A0
1fib01
1fil00
1fioA0
1fipA0
1fiqA1
1fiqB1
1fiqB2
1fiqB3
1fiqC1
1fiqC2
1fiqC3
1fiqC4
1fiqC5
1fit00
1fiuA0
1fiwA1
1fiwA2
1fj2A0
1fjcA0
1fjeB1
1fjgC1
1fjgC2
1fjgD2
1fjgI0
1fjgK0
1fjgL0
1fjgM1
1fjgP0
1fjgR0
1fjgT0
1fjhA0
1fjjA0
1fjrA1
1fjrA2
1fk5A0
1fkmA1
1fl0A0
1fl1A0
1fl7B0
1flcB0
1flgA0
1flmA0
1floB2
1fltX0
1fm0D0
1fm0E0
1fm2A0
1fm2B1
1fm2B2
1fm2B3
1fm6D0
1fmb00
1fmcA0
1fmjA0
1fmk03
1fmk04
1fmtA2
1fmtB1
1fna00
1fnf01
1fnf02
1fnf03
1fnhA1
1fnhA2
1fnhA3
1fnnA1
1fnnA2
1fnnB3
1fo0A0
1fo0B0
1fo1A2
1fo5A0
1fo8A1
1fobA0
1foeC1
1foeC2
1fp2A1
1fp2A2
1fp3A0
1fp5A1
1fp5A2
1fpoA1
1fpoC2
1fpzA0
1fqiA1
1fqiA2
1fqjC0
1fqtA0
1fr2A0
1fr2B0
1fr3A0
1fs0E1
1fs0G1
1fs1A0
1fs1B0
1fs2A0
1fs5A0
1fs7A1
1fs7A2
1fseA0
1fsgA0
1fshA0
1fsu01
1fsu02
1fsz02
1ft5A0
1ft8A1
1ft9A1
1ft9B2
1ftpA0
1ftrA1
1ftrA2
1fts01
1ftt00
1fu1B2
1fuiA1
1fuiA2
1fuiA3
1fukA0
1furA1
1furA2
1furB3
1fvgA0
1fviA1
1fviA2
1fviA3
1fvkA0
1fvqA0
1fvrA1
1fwxA1
1fwxA2
1fx2A0
1fx3A0
1fx7A1
1fx7B2
1fx7B3
1fxd00
1fxjB2
1fxkA0
1fxlA1
1fxlA2
1fxoA0
1fxrA0
1fxxA1
1fxzA1
1fxzA2
1fy2A0
1fy7A1
1fy7A2
1fyhB1
1fyhE2
1fyxA0
1fzdA1
1g03A0
1g0dA1
1g0dA3
1g0dA4
1g0hA1
1g0hA2
1g0sA0
1g10A0
1g12A0
1g16A0
1g1cA0
1g1kA0
1g1tA1
1g1tA2
1g24A0
1g25A0
1g2912
1g2913
1g2aA0
1g2bA0
1g2cA0
1g2hA0
1g2iA0
1g2lA2
1g2lB1
1g2nA0
1g2oA0
1g2qA0
1g2rA0
1g31A0
1g33A0
1g38A1
1g38A2
1g3gA0
1g3kA0
1g3nC2
1g3nG1
1g3p01
1g3p02
1g3qA0
1g41A1
1g41A3
1g47A0
1g4aE2
1g4dA0
1g4iA0
1g4mA1
1g4mA2
1g4yR2
1g55A1
1g55A2
1g5bA0
1g5cA0
1g5hA1
1g5hB3
1g5jA0
1g5tA0
1g60A0
1g61A0
1g62A0
1g63A0
1g66A0
1g6eA0
1g6gA0
1g6hA0
1g6oA1
1g6oB2
1g6q12
1g6sA1
1g6sA2
1g6xA0
1g6zA0
1g71A1
1g72A0
1g73A0
1g73C0
1g7dA0
1g7eA0
1g7oA1
1g7oA2
1g7sA1
1g7sA2
1g7sA3
1g7sA4
1g87A2
1g8fA2
1g8fA3
1g8iB2
1g8kB0
1g8lA1
1g8lA3
1g8mA3
1g8mA4
1g8mB2
1g8pA1
1g8pA2
1g8qA0
1g8tA0
1g8xA4
1g8xA6
1g8xB7
1g99A1
1g99A2
1g9gA1
1g9gA2
1g9gA3
1g9mG0
1g9oA0
1g9rA0
1g9zA0
1ga3A0
1ga6A0
1gab00
1gai00
1gakA0
1gatA0
1gaxA1
1gaxA2
1gaxA3
1gaxA4
1gc0A1
1gc0A2
1gca01
1gca02
1gccA0
1gci00
1gcqC0
1gcyA1
1gcyA2
1gd0A0
1gd7A0
1gd8A0
1gdhA1
1gdhA2
1gdj00
1gdtA3
1geeA0
1gefA0
1gegA0
1gehA2
1gen00
1gff10
1gff20
1gg3A1
1gg3A2
1gg3A3
1gg4A2
1gg4A3
1gg4B1
1gg6B0
1gg6C0
1ggxA0
1ggzA2
1gh2A0
1gh7A1
1gh7A2
1gh7A3
1gh8A0
1gh9A0
1gheA0
1ghhA0
1ghj00
1ghpA0
1gikA2
1giqA1
1gj7B1
1gj7B2
1gjwA1
1gjwA2
1gjxA0
1gjzA0
1gk8A1
1gk8A2
1gk8I0
1gk9A1
1gk9B1
1gk9B2
1gk9B3
1gklA0
1gkmA1
1gkmA2
1gknA1
1gknA2
1gks00
1gkuB2
1gkuB5
1gkuB6
1gkuB8
1gkzA1
1gkzA2
1gl4B0
1gm6A0
1gmeA0
1gmeB0
1gmiA0
1gmlA0
1gmuA1
1gmxA0
1gmyA0
1gnlA1
1gnlA2
1gnlA3
1gnlA4
1gnuA0
1gnwA2
1gnyA0
1go3F1
1go3M1
1go4A0
1goiA2
1gotB0
1gotG0
1gp0A0
1gp1A0
1gp6A0
1gpc00
1gpeA1
1gpeA2
1gpeA3
1gpiA0
1gpjA2
1gpmA1
1gpmA2
1gpmA3
1gppA0
1gpr00
1gps00
1gpuA1
1gpuA2
1gpuA3
1gq6A0
1gq8A0
1gqgA1
1gqnA0
1gqpA0
1gqvA0
1gqzA1
1gqzA2
1gr0A1
1gr0A2
1grj01
1grj02
1gs0B1
1gs5A0
1gs9A0
1gsa01
1gsa02
1gsa03
1gskA1
1gskA2
1gskA3
1gsmA1
1gsmA2
1gsoA1
1gsoA2
1gsoA3
1gsoA4
1gt0D0
1gtdA0
1gteA2
1gteA3
1gteA4
1gteA5
1gtfA0
1gtkA1
1gtkA2
1gtkA3
1gtmA1
1gtmA2
1gttA1
1gu2A0
1gu3A0
1gu7A1
1gu7A2
1gudA1
1guiA0
1gupA2
1gupB1
1guxA0
1guxB0
1gv2A2
1gv9A0
1gvdA0
1gveA0
1gvfA0
1gvjA0
1gvkB1
1gvkB2
1gvnA0
1gvnB0
1gvp00
1gvzA1
1gvzA2
1gw0A1
1gw0A2
1gw0A3
1gw5M1
1gw5S0
1gwcA2
1gweA0
1gwmA0
1gwsA1
1gwsA2
1gwsA3
1gwuA1
1gwuA2
1gwyA0
1gx5A2
1gx5A3
1gxcA0
1gxmA0
1gxqA0
1gxrA0
1gxuA0
1gxyA0
1gy6A0
1gy8A1
1gyfA0
1gygA2
1gyoA0
1gyvA0
1gz0E0
1gz2A0
1gz4D4
1gz6A0
1gz8A1
1gz8A2
1gzcA0
1gzgA0
1h03P1
1h03P2
1h05A0
1h09A1
1h0bA0
1h0cA1
1h0cA2
1h0hB1
1h0hB2
1h0hL1
1h12A0
1h16A0
1h1dA0
1h1lD3
1h1nA0
1h1oA2
1h1oB1
1h1rB1
1h1rB2
1h1yA0
1h29D3
1h29D4
1h2eA0
1h2sA0
1h2vC1
1h2vC2
1h2wA1
1h2wA2
1h30A1
1h30A2
1h32A2
1h32B0
1h34A0
1h3fA2
1h3fA3
1h3gA2
1h3gA3
1h3lA0
1h3nA2
1h3nA4
1h3oB0
1h3qA0
1h3zA0
1h4aX1
1h4aX2
1h4gA0
1h4lD0
1h4pA0
1h4rA1
1h4rA2
1h4rA3
1h4vB1
1h4vB2
1h4xA0
1h54A2
1h59B0
1h5oA0
1h5pA0
1h5qA0
1h5uA1
1h5wC1
1h65A0
1h67A0
1h6dA1
1h6dA2
1h6fA0
1h6gB1
1h6gB2
1h6kA1
1h6kB3
1h6kX0
1h6lA0
1h6qA1
1h6vA2
1h70A0
1h72C1
1h72C2
1h72C3
1h75A0
1h7cA0
1h7mA0
1h7nA0
1h7sB1
1h7sB2
1h7wD1
1h7wD5
1h7xD1
1h7zA0
1h80A0
1h8bA0
1h8cA0
1h8dH1
1h8dH2
1h8eA1
1h8eA2
1h8eA3
1h8eD1
1h8eD2
1h8eE3
1h8eG2
1h8eH0
1h8lA1
1h8lA2
1h8mA0
1h8pA1
1h8uA0
1h97A0
1h98A0
1h9mA1
1h9oA0
1h9sB2
1ha0A2
1hae00
1har01
1har02
1hb6A0
1hbkA0
1hbnA1
1hbnA2
1hbnB1
1hbnB2
1hbwA0
1hc7A1
1hc7A2
1hc7B3
1hc9A0
1hcd00
1hciA1
1hciA4
1hcnA0
1hcnB0
1hcqA0
1hcrA0
1hd2A0
1hd7A0
1hdfA0
1hdhA1
1hdhB2
1hdkA0
1hdmA1
1hdmA2
1hdmB1
1hdmB2
1hdoA0
1he1A0
1he8A3
1heiA1
1heiA2
1heiA3
1hekA0
1hf2B2
1hf8A1
1hf8A2
1hfeL1
1hfeL3
1hfeS0
1hfuA1
1hfuA2
1hfuA3
1hg3A0
1hgxA0
1hh1A0
1hh2P2
1hh2P3
1hh2P4
1hh8A0
1hhnA0
1hj7A2
1hj9A1
1hj9A2
1hjp02
1hjrA0
1hjxA2
1hjxB1
1hk8A0
1hk9A0
1hkfA0
1hkoA0
1hkqA0
1hkvA1
1hkvA2
1hkxA0
1hl2A0
1hl6A0
1hlb00
1hlcA0
1hlvA1
1hlvA2
1hm9A1
1hm9A2
1hmr00
1hn0A3
1hnnA0
1ho8A1
1ho8A2
1hozA0
1hp1A1
1hp1A2
1hp7A1
1hp800
1hpi00
1hq0A0
1hq1A0
1hq8A0
1hqi00
1hqkA0
1hqsA0
1hqvA0
1hqz10
1hr0W0
1hr6B2
1hr6C1
1hr6C2
1hrkA1
1hrkA2
1hrnA2
1hruA0
1hs6A3
1hs7A0
1hsjA3
1hskA1
1hskA2
1hskA3
1hssA0
1hstA0
1ht6A1
1ht6A2
1htjF1
1htmB0
1htoA1
1htoA2
1htp00
1htrB1
1htrB2
1httB2
1htwA0
1hu3A0
1hulA0
1huw00
1hv2A0
1hv8A1
1hvxA3
1hw1A1
1hw5A1
1hw5A2
1hw6A0
1hwmA2
1hwmB2
1hwxA3
1hx0A1
1hx0A2
1hx1B0
1hxhA0
1hxiA0
1hxn00
1hxrA0
1hxs10
1hxs40
1hxvA0
1hxxA0
1hy5A0
1hyeA1
1hyeA2
1hyhA1
1hyhB2
1hynP0
1hyoA2
1hyp00
1hyuA1
1hyuA2
1hyuA3
1hyuA4
1hz4A0
1hz6A0
1hzfA0
1hziA0
1hzmA0
1hztA0
1hzyA0
1i07A0
1i0rA0
1i0vA0
1i12A0
1i1600
1i17A0
1i19A1
1i19A2
1i19A3
1i19B5
1i1gA1
1i1gA2
1i1iP2
1i1iP3
1i1jA0
1i1qA0
1i1qB0
1i1rA1
1i1rB0
1i1wA0
1i24A1
1i24A2
1i27A0
1i2aA1
1i2aA2
1i2kA1
1i2kA2
1i2mA0
1i2uA0
1i31A1
1i31A2
1i36A1
1i36A2
1i39A1
1i3jA2
1i3oE0
1i40A0
1i42A0
1i4jA0
1i4mA0
1i4nA0
1i4uA0
1i4wA1
1i4wA2
1i50A4
1i50B3
1i50B6
1i50B7
1i50C1
1i50C2
1i50F0
1i50H0
1i50I1
1i50I2
1i50J0
1i50K0
1i52A0
1i58A0
1i5hW0
1i5nC0
1i5pA1
1i5pA2
1i60A0
1i6aA1
1i6aA2
1i6mA1
1i6mA2
1i6pA0
1i6uB1
1i6uB2
1i7bA0
1i7dA1
1i7dA2
1i7dA3
1i7dA4
1i7hA0
1i7kA0
1i7nA1
1i7nA2
1i7nA3
1i82A0
1i88A1
1i88A2
1i8dA1
1i8dC2
1i8lA2
1i8nA0
1i8oA0
1i8tA1
1i9gA1
1i9gA2
1i9sA0
1i9zA0
1ia8A1
1ia8A2
1ia9A1
1iab00
1iam01
1iam02
1iarB1
1iarB2
1ib2A0
1ib8A1
1ib8A2
1iba00
1ibrD0
1ibyA0
1ic6A0
1ic8A2
1icfI0
1ichA0
1icrA0
1icxA0
1id0A0
1id1A0
1idpA0
1ie5A0
1ie9A0
1iedA0
1ifqA0
1ifrA0
1ifyA0
1ig0A2
1ig3B1
1ig5A0
1ig6A0
1ig8A3
1igd00
1ignA1
1ignB2
1igqA0
1igrA1
1igrA2
1igrA3
1ihgA2
1ihjA0
1ihnA0
1ihoA2
1ihp01
1ihp02
1ihuA1
1ihuA2
1ii2A1
1ii5A1
1ii5A2
1ii7A0
1iibA0
1iicA1
1iicA2
1iieA0
1iioA0
1iirA1
1iirA2
1iizA0
1ij5A3
1ijbA0
1ik9A1
1iknA2
1iknD0
1ikoP0
1ikpA1
1ikpA3
1iktA0
1ile01
1ile03
1iloA0
1ilyA0
1im3D0
1im5A0
1im8B0
1imhC2
1imjA0
1imoA0
1imt00
1imvA1
1imvA2
1imxA0
1in0A1
1in4A1
1in4A2
1in4A3
1inlA1
1inlC2
1inp01
1inp02
1inp03
1io0A0
1io7A0
1iomA1
1iomA2
1iooA0
1iow01
1iow02
1iow03
1ip9A0
1ipaA1
1ipaA2
1iq0A1
1iq0A2
1iq0A3
1iq4A0
1iq6A0
1iq8A1
1iq8A2
1iq8A3
1iq8A4
1iqaA0
1iqcA1
1iqcA2
1iqpA2
1iqpC1
1iqqA0
1iqvA0
1iqzA0
1irdA0
1irdB0
1irxA1
1irxA5
1iryA0
1irzA0
1is1A1
1is1A2
1is2A2
1is2A3
1is2A4
1is3A0
1is8A1
1isiA2
1ispA0
1it2A0
1itbB2
1itbB3
1ithA0
1itkA1
1itkA2
1itkA3
1itpA0
1itvA0
1itxA1
1itxA2
1ityA0
1iu0A0
1iu8A0
1iuaA0
1iufA2
1iuhA0
1iujA0
1iukA0
1iupA0
1iuqA1
1iuqA2
1iuyA0
1iv3A0
1iv8A1
1iv8A5
1ivhA1
1ivhA3
1ivnA0
1ivyA0
1ivzA0
1iw0A0
1iw7C1
1iw7C2
1iw7C3
1iw7C4
1iw7C5
1iw7C6
1iw7D1
1iw7D2
1iw7D3
1iw7D4
1iw7D5
1iw7E0
1iw7F3
1iweA2
1ix5A1
1ixcA1
1ixcA2
1ixcA3
1ixdA0
1ixh01
1ixh02
1ixlA0
1ixmB2
1ixsA0
1ixvA0
1iy8A0
1iy9A2
1iyeA1
1iyeA2
1iyfA0
1iyhA1
1iyhA2
1iykA1
1iyrA0
1iz0A1
1iz0A2
1iz5A0
1izcA0
1izoA0
1j02A0
1j03A0
1j09A1
1j09A2
1j09A3
1j09A4
1j09A5
1j0aA1
1j0aA2
1j0gA0
1j0hA1
1j0hA3
1j0mA1
1j0mA2
1j0mA3
1j0pA0
1j0sA0
1j0wA0
1j11A1
1j1bA1
1j1bA2
1j1iA0
1j1nA1
1j1nA2
1j1vA0
1j1yA0
1j23A0
1j2oA0
1j2qH0
1j2yA0
1j33A1
1j34A0
1j34B0
1j36A2
1j3aA0
1j3gA0
1j3kA0
1j3tA0
1j3uA3
1j4aA1
1j4nA0
1j4wA1
1j4wA2
1j54A0
1j58A1
1j58A2
1j5kA0
1j5pA1
1j5pA2
1j5sA1
1j5uA1
1j5xA1
1j5xA2
1j6oA0
1j6qA0
1j6rA2
1j6uA1
1j6uA2
1j6uA3
1j6wA0
1j6yA0
1j71A1
1j71A2
1j75A0
1j77A0
1j79A0
1j7lA1
1j7lA2
1j7mA0
1j7nA1
1j7nA2
1j7nB4
1j7qA0
1j7xA2
1j83A0
1j8bA0
1j8cA0
1j8eA0
1j8fC1
1j8iA0
1j8kA0
1j8uA0
1j8yF1
1j93A0
1j98A0
1j99A0
1j9aA0
1j9bA1
1j9iA0
1j9jA0
1ja1A2
1ja1A3
1ja1A4
1ja1B1
1ja9A0
1jadA0
1jajA1
1jajA2
1jakA1
1jakA2
1jatA0
1jatB0
1jayA0
1jb0A0
1jb0C0
1jb0D0
1jb0E0
1jb0F0
1jb0L0
1jb3A0
1jb7A1
1jb7A2
1jb7A3
1jb7B0
1jbaA1
1jbeA0
1jbiA0
1jbjA1
1jbjA2
1jbkA0
1jboA0
1jboB0
1jc4A0
1jc9A1
1jceA1
1jceA2
1jceA3
1jcnA0
1jcuA0
1jd0A0
1jd5A0
1jdhA0
1jdpA1
1jdpB2
1jdrA1
1jdrA2
1jdw00
1je0A0
1je5A0
1je6A1
1je6A2
1je8A0
1jegA0
1jehA2
1jeqA5
1jer00
1jetA1
1jetA2
1jetA3
1jeyA1
1jeyA2
1jeyA3
1jeyA4
1jeyB1
1jeyB3
1jeyB4
1jf3A0
1jf8A0
1jf9A1
1jf9A2
1jfbA0
1jfiA0
1jfiB0
1jfjA1
1jfjA2
1jfkA2
1jflA1
1jflA2
1jfmA0
1jfrA0
1jftA1
1jfuA0
1jfxA0
1jfzA0
1jg4A0
1jg5A0
1jg7A1
1jg7A2
1jg8A1
1jg8C2
1jgcA0
1jggA0
1jgkA0
1jgsA1
1jgtA1
1jh3A0
1jh6A0
1jhdA1
1jhdA2
1jhfA1
1jhfA2
1jhgA0
1jhjA0
1jhnA1
1jhnA2
1ji0A0
1ji1A1
1ji1A2
1ji1A5
1ji2A1
1ji2A3
1ji4A0
1ji6A2
1ji6A3
1ji7A0
1ji8A1
1ji8A2
1jigA0
1jilA1
1jilA2
1jiwI0
1jj220
1jj2A2
1jj2B1
1jj2B2
1jj2C0
1jj2D0
1jj2E1
1jj2E2
1jj2H0
1jj2L0
1jj2M0
1jj2N0
1jj2O1
1jj2O2
1jj2P0
1jj2Q0
1jj2R0
1jj2S0
1jj2T0
1jj2U0
1jj2V1
1jj2V2
1jj2W0
1jj2Y0
1jj2Z0
1jj7A2
1jjeA0
1jjfA0
1jjgA0
1jjsA0
1jk3A0
1jk4A0
1jk7A0
1jkeA0
1jkgA0
1jkgB0
1jkmA0
1jksA1
1jksA2
1jkw01
1jkw02
1jkxA0
1jkzA0
1jl0A0
1jl1A0
1jl5A0
1jlcB3
1jlcB4
1jli00
1jlnA0
1jlvA1
1jlvA2
1jlxA1
1jlxA2
1jm1A0
1jm6A2
1jm6B1
1jm7A0
1jm7B0
1jmaA0
1jmaB2
1jmcA1
1jmcA2
1jmkC1
1jmoA1
1jmoA2
1jmsA1
1jmsA2
1jmsA3
1jmsA4
1jmtA0
1jmvA0
1jmxA1
1jmxA2
1jmxB0
1jndA1
1jndA2
1jnpA0
1jnrB1
1jnsA0
1jo8A0
1jofA0
1jogA0
1jopA0
1josA0
1jovA0
1joyA0
1jp4A1
1jp4A2
1jpdX1
1jpdX2
1jpyA0
1jq4A0
1jq5A1
1jq5A2
1jqbA1
1jqbA2
1jqeA0
1jqiA1
1jqiA2
1jqiA3
1jqjC2
1jqjD3
1jqlB0
1jqnA1
1jqnA2
1jqpA2
1jqqA0
1jr1B0
1jr2A1
1jr2A2
1jr3C2
1jr3D2
1jr3D3
1jr8A0
1jrmA0
1jroA3
1jroA5
1jroB1
1jroB4
1jrrA1
1jrrA2
1js3A2
1js8A1
1js8B2
1jscA3
1jsdA1
1jsdA2
1jsdB0
1jspB0
1jssA0
1jsuC0
1jswA3
1jsxA0
1jt6A1
1jt6A2
1jt8A0
1jtdB0
1jtgB1
1jtgB2
1jtvA0
1ju3A1
1ju3A2
1ju5A0
1jubA1
1jubA2
1jv1A2
1jvbA1
1jvbA2
1jvnA1
1jvr00
1jvwA0
1jw2A0
1jw3A0
1jw9B0
1jwiA0
1jwoA0
1jwwA0
1jwyB0
1jx4A2
1jx4A3
1jx4A4
1jx6A1
1jx6A2
1jx7A0
1jxcA0
1jxpA1
1jy5A0
1jyaA0
1jyeA1
1jyeA2
1jyhA0
1jykA0
1jyoA0
1jyrA0
1jysA0
1jz7A1
1jz7A2
1jz7A3
1jz7A4
1jz7A5
1jzgA0
1jznA0
1jzuA0
1k04A2
1k07A0
1k0dA1
1k0dA2
1k0eA0
1k0iA1
1k0iA2
1k0mA1
1k0mA2
1k0rA1
1k0rA3
1k0rB2
1k0wA0
1k12A0
1k1aA0
1k1eA0
1k1gA0
1k2eA0
1k2fA1
1k32A1
1k32A2
1k32A3
1k32A4
1k32B5
1k3bA0
1k3eA2
1k3eB1
1k3kA0
1k3pA2
1k3pA3
1k3rA1
1k3rA2
1k3sA0
1k3wA1
1k3yA1
1k3yA2
1k42A0
1k47A1
1k47A3
1k4iA0
1k4mA0
1k4nA0
1k55A0
1k5cA0
1k5dB0
1k5jA0
1k5nA1
1k5nA2
1k5nB0
1k61A0
1k66A0
1k6xA1
1k6xA2
1k6yA1
1k77A0
1k78A1
1k78E2
1k7cA0
1k7iA1
1k7iA2
1k7jA0
1k7kA0
1k7wA1
1k7wA2
1k7wA3
1k7yA4
1k82A2
1k85A0
1k87A3
1k8kA4
1k8kC0
1k8kD1
1k8kD2
1k8kF0
1k8kG0
1k8mA0
1k8qA0
1k8rB0
1k8uA0
1k90E1
1k92A1
1k92A3
1k94A0
1k99A0
1k9oI2
1k9uA0
1ka1A1
1ka1A2
1ka8A0
1ka9H0
1kb2B0
1kbeA0
1kbiA1
1kbiA2
1kblA1
1kblA2
1kblA3
1kblA4
1kblA5
1kblA6
1kbvA1
1kbvA2
1kcgC0
1kcmA0
1kcqA0
1kcw01
1kcw02
1kdgA1
1kdgA2
1kdj00
1kdxA0
1keaA1
1keaA2
1kehA2
1keiA1
1keiA2
1kekA1
1kekA2
1kekA3
1kekA5
1kekA6
1kewA2
1kexA0
1kezA2
1kf6A3
1kf6B2
1kfd02
1kfiA2
1kfiA3
1kfiA4
1kfqA1
1kftA0
1kfwA2
1kg0C0
1kg2A1
1kg2A2
1kgcD1
1kgcE1
1kgdA1
1kgdA2
1kgnA0
1kgqA1
1kgqA2
1kgsA1
1kgsA2
1khcA1
1khdA1
1khdA2
1khhA0
1khiA1
1khiA2
1khqA0
1khtA0
1khvA3
1khvA4
1khxA0
1ki1B1
1kid00
1kiyA0
1kj6A0
1kjnA0
1kjqA1
1kjqA2
1kjqB3
1kjwA1
1kjwA2
1kk1A1
1kk1A2
1kk1A3
1kk7A6
1kk8A1
1kk8A3
1kk8A4
1kk8A6
1kkhA1
1kkhA2
1kkjA2
1kkoA1
1kkoB2
1kkpA1
1kktA0
1kkxA0
1kl9A1
1klfB1
1klfB2
1kliH1
1kliH2
1kliL1
1kllA0
1klpA0
1klxA0
1kmoA1
1kmoA2
1kmtA0
1kmvA0
1kmxA0
1kn1A0
1kn6A0
1knaA0
1kngA0
1knlA0
1knqA0
1knvA0
1knxA1
1knxD2
1knyA1
1knyA2
1ko7A2
1ko7B1
1kobA2
1koe00
1kolA1
1kolA2
1kopA0
1koyA0
1kp6A0
1kp8A1
1kp8A2
1kpf00
1kpgA0
1kpsD0
1kptA0
1kq1A0
1kqfA1
1kqfA2
1kqfA3
1kqfA7
1kqfB2
1kqpA0
1kqrA0
1kqwA0
1kr4A0
1kr7A0
1krhA1
1krhA2
1krhA3
1krrA2
1ks8A0
1ks9A1
1ksiA1
1ksiA2
1ksiA3
1ksqA0
1kt0A2
1kt0A3
1kt6A0
1kt8A1
1kt8A2
1ktbA1
1ktbA2
1kte00
1ktgA0
1kthA0
1ktjA0
1ku0A0
1ku1A1
1ku3A0
1ku9A1
1kufA0
1kv3A3
1kv7A1
1kv7A2
1kvdB0
1kvkA1
1kw3B1
1kw3B2
1kw4A0
1kwaA0
1kwfA0
1kwgA1
1kwgA2
1kwgA3
1kwiA0
1kwsA0
1kx5A0
1kx5D0
1kxgA0
1kxoA0
1kxpD1
1kxpD2
1kxpD3
1kxpD4
1kxpD5
1ky3A0
1ky9A1
1ky9A3
1ky9B4
1kyfA1
1kyfA2
1kyhA0
1kyqA1
1kyzA1
1kyzA2
1kz7A1
1kz7C2
1kzfA0
1kzhA1
1kzhA2
1kzlA2
1kzqA1
1kzqA2
1kzyC2
1l0iA0
1l0lH0
1l0oC0
1l0sA0
1l0wA1
1l0wA2
1l0wA3
1l1oC1
1l1pA0
1l1qA0
1l1sA0
1l1zA2
1l2hA0
1l2lA1
1l2mA0
1l3eB0
1l3gA0
1l3iA0
1l3kA1
1l3kA2
1l3lA1
1l3lC2
1l3pA0
1l3yA0
1l4aB0
1l4dB0
1l4iA2
1l4uA0
1l5hA2
1l5jA1
1l5jA2
1l5jA3
1l5jA4
1l5jA6
1l5oA1
1l5oA2
1l5pA0
1l5xA0
1l6hA0
1l6jA1
1l6jA3
1l6jA5
1l6mA0
1l6oA0
1l6pA0
1l6rA1
1l6rA2
1l6wA0
1l6xA1
1l6xA2
1l7aA0
1l7bA0
1l7dA1
1l7dA2
1l7mA1
1l8aA4
1l8bA0
1l8qA1
1l8qA3
1l8yA0
1l9bM1
1l9hA0
1l9kA2
1l9lA0
1l9vA2
1l9xA0
1la0A2
1lam01
1lam02
1larB1
1lb2B0
1lb3A0
1lb6A0
1lba00
1lbu01
1lbu02
1lbvA1
1lbvA2
1lc0A1
1lc0A2
1lc5A1
1lc5A2
1lci01
1lci02
1lci03
1lci04
1lcyA1
1lcyA2
1lcyA3
1ld8A0
1ld8B0
1lddA0
1ldfA0
1ldjB0
1ldkE0
1le6A0
1le8A0
1lehA1
1lf2A1
1lf2A2
1lf6A2
1lf7A0
1lfb00
1lfdA0
1lfkA0
1lfo00
1lfpA1
1lfpA2
1lfpA3
1lfwA1
1lghA0
1lgpA0
1lh0A0
1lhpA0
1li4A1
1li4A2
1li5A1
1liiA1
1liiA2
1lj5A1
1lj5A2
1ljoA0
1lk5A2
1lk9A2
1lk9A3
1lki00
1lkkA0
1lkoA1
1lkoA2
1lktA0
1lkxA2
1lkxA4
1ll2A0
1ll7A1
1ll7A2
1ll8A0
1lldA1
1lldA2
1llfA0
1llmD2
1llnA1
1llnA2
1lm4A0
1lm8B0
1lm8C0
1lm8V1
1lm8V2
1lmb30
1lmiA0
1lml01
1lml02
1lml04
1lmzA0
1ln1A0
1lniA0
1lnzA1
1lnzA2
1lo7A0
1lox01
1lox02
1lox03
1lp1A0
1lp3A0
1lp9E1
1lpbA0
1lplA0
1lq9A0
1lqaA0
1lqlA2
1lqsL1
1lqsL2
1lqsR1
1lqsR2
1lqtA1
1lqtA2
1lqvA0
1lr5A0
1lr7A0
1lre00
1lriA0
1lrv00
1lrzA1
1lrzA2
1ls1A1
1ls1A2
1lssA0
1lst01
1lst02
1lsuA0
1lt3A0
1lt8A0
1ltlA2
1ltm02
1ltqA2
1ltsA0
1ltzA0
1lu4A0
1lu9B2
1lucA0
1lucB0
1lugA0
1luiA0
1luqA0
1luzA0
1lv3A0
1lvaA1
1lvaA2
1lvaA3
1lvaA4
1lvk01
1lvk02
1lvk03
1lvk05
1lvk06
1lvl01
1lvmA1
1lw6I0
1lw7A1
1lw7A2
1lw9A0
1lwdA0
1lwjA1
1lwjA2
1lwjA3
1lwrA0
1lwuA0
1lwuB3
1lx8A0
1lxa01
1lxa02
1lxjA0
1lxnA0
1ly1A0
1ly2A1
1ly2A2
1lyaA0
1lyaB0
1lycA1
1lycA2
1lyqA0
1lyvA0
1lzlA0
1m06G0
1m0dA0
1m0uA2
1m0wA2
1m0wA3
1m0wA4
1m0wA5
1m12A0
1m14A1
1m15A1
1m15A2
1m19B0
1m1fA0
1m1gD1
1m1jA0
1m1jC3
1m1nA1
1m1nA2
1m1nA3
1m1nB1
1m1nB2
1m1nB3
1m1nB4
1m1sA0
1m1zA2
1m2dA0
1m2eA0
1m2kA1
1m2tA2
1m2tB1
1m2tB2
1m2xA0
1m32A1
1m33A0
1m3kA1
1m3kA2
1m3qA1
1m3qA2
1m3qA3
1m3sA0
1m40A0
1m45A1
1m45A2
1m48A0
1m4iA0
1m4jA0
1m4lA1
1m4oA0
1m4rA0
1m4uA1
1m4vA1
1m4vA2
1m53A3
1m56B2
1m56C2
1m5qB1
1m5wA0
1m5xA0
1m5yB2
1m5yC3
1m5zA0
1m61A1
1m61A3
1m65A0
1m6bA1
1m6bA5
1m6iA2
1m6kA0
1m6pA0
1m6yA2
1m6yB1
1m70A1
1m70A2
1m7gB0
1m7kA0
1m7vA1
1m7xA2
1m7xA3
1m7xC1
1m7yA1
1m7yA2
1m8nA0
1m93B1
1m93B2
1m94A0
1m9iA7
1m9sA2
1m9sA3
1m9sA4
1m9uA1
1m9xC0
1m9zA0
1mai00
1mb3A0
1mba00
1mbmA2
1mbmD1
1mbxD0
1mc0A1
1mc0A2
1mc2A0
1mcpH2
1md6A0
1md8A1
1mdbA1
1mdbA2
1mdbA3
1mdbA4
1mdc00
1mdl01
1mdl02
1me3A0
1me8A0
1mek00
1mexH1
1mexH2
1mexL1
1mf7A0
1mfa02
1mfgA0
1mfmA0
1mg1A3
1mg2D0
1mg4A0
1mg7A2
1mg9A0
1mgpA1
1mgpA3
1mgqA0
1mgtA1
1mgtA2
1mh100
1mh3A3
1mhhE0
1mhmA0
1mhnA0
1mi1A2
1mi3A0
1mi8A0
1mil00
1mioA1
1mioB2
1mioB3
1mioB4
1mirA0
1mixA1
1mixA2
1mj0A0
1mj3A1
1mj3A2
1mj4A0
1mj5A0
1mjfA1
1mjfA2
1mjhA0
1mjnA0
1mjuH1
1mjuH2
1mjuL1
1mjuL2
1mk1A0
1mk4A0
1mkaA0
1mkeA0
1mkfA1
1mkfA2
1mkhA0
1mkiA2
1mkkA0
1mkmA1
1mknA0
1mkp00
1mkyA1
1mkyA2
1mkzA0
1ml4A1
1ml4A2
1ml8A1
1ml8A2
1mla01
1mla02
1mml01
1mml02
1mmsA2
1mnmC0
1mntA0
1mo7A0
1mo9A1
1mo9A2
1mo9A3
1molA0
1mopA1
1mopB2
1moq01
1moq02
1mp8A1
1mp8A2
1mp9A2
1mpgA1
1mpgA2
1mpgA3
1mpp02
1mpxA1
1mpxA3
1mpyA1
1mpyA2
1mq4A1
1mq4A2
1mqiA1
1mqiA2
1mqkH0
1mqoA0
1mqsA1
1mqsA2
1mqsA3
1mqsA4
1mqvA0
1mr1C0
1mr4A0
1mr7A0
1mr8A0
1mrj01
1mrj02
1mroA3
1mroC0
1msc00
1msk01
1msk02
1mspA0
1mswD1
1mswD3
1mswD4
1mswD5
1mszA0
1mtpA1
1mtpA2
1mtyB0
1mtyD0
1mtyG1
1mtyG2
1mtzA0
1mu2A5
1mu5A1
1mu5A2
1mu5A3
1mucA2
1mucB1
1mugA0
1mumA0
1musA2
1musA3
1mut00
1muwA0
1mv8A3
1mveA0
1mvfD0
1mvlA0
1mw7A2
1mw7A3
1mw9X1
1mw9X2
1mw9X3
1mw9X4
1mwpA0
1mwsA4
1mwwA0
1mwyA0
1mx1A0
1mx3A1
1mx3A2
1mxgA3
1mxiA0
1mxrA0
1mxtA1
1mxtA2
1my5A0
1my7A0
1myn00
1mzgA0
1mzkA0
1mzpA2
1mzuA0
1n00A1
1n00A2
1n00A3
1n00A4
1n0lA1
1n0lA2
1n0qA0
1n0rA0
1n0uA1
1n0uA3
1n0uA4
1n0uA6
1n0vC6
1n0wA0
1n10A1
1n12A0
1n1bA1
1n1bA2
1n1fA0
1n1jA0
1n1jB0
1n1tA1
1n1tA2
1n1xA0
1n26A2
1n26A3
1n27A0
1n2aA2
1n2aB1
1n2fA1
1n2fA2
1n2zA1
1n2zA2
1n32B1
1n32J0
1n32M2
1n32Q0
1n32S0
1n3kA0
1n3lA2
1n40A0
1n45A0
1n46A0
1n4qB0
1n52B0
1n55A0
1n57A0
1n5dA0
1n5uA1
1n5uA2
1n5uA3
1n5uA4
1n5uA5
1n5uA6
1n62A1
1n62B2
1n62B3
1n62B4
1n62B5
1n62C1
1n62C2
1n62C3
1n62D2
1n62E1
1n67A1
1n67A2
1n69A0
1n6uA1
1n6zA0
1n71A0
1n7eA0
1n7hA1
1n7hA2
1n7kA0
1n7oA1
1n7oA2
1n7oA3
1n88A0
1n8jA0
1n8kA1
1n8kA2
1n8nA0
1n91A0
1n97A0
1n9lA0
1n9rA0
1n9wA1
1na0A0
1na3A0
1nafA2
1naqA0
1nar00
1nbaA0
1nbcA0
1nbwB0
1nc5A0
1nc7B0
1ncnA0
1ncs00
1ncwH1
1nd4A0
1nd6A0
1ne2A0
1ne3A0
1ne5A0
1ne6A1
1ne6A2
1ne8A0
1ne9A1
1ne9A2
1nekA3
1nepA0
1neq00
1neu00
1nexA0
1nexB1
1nezG0
1nf1A1
1nf1A2
1nf3C0
1nf9A0
1nfjA0
1nfkA2
1nfp00
1nfvA0
1ng0A0
1ng2A1
1ng2A2
1ng4A1
1ng4A2
1ng6A1
1ng6A2
1ngkA0
1ngnA0
1ngr00
1ngzB2
1nh0A0
1nh2B0
1nh2C0
1nh2D1
1nh2D2
1nh8A1
1nh8A2
1nh8A3
1nhlA0
1nhp01
1nhp02
1nhp03
1nhwA0
1nhyA1
1nhyA2
1ni3A1
1ni3A2
1ni4A0
1ni4B1
1ni4B2
1ni5A1
1ni5A3
1ni5A4
1ni7A0
1ni9A1
1ni9A2
1nigA0
1nijA1
1nijA2
1nirA1
1nj1A3
1njgB1
1njgB2
1njhA0
1njkA0
1nk4A1
1nk4A2
1nk4A3
1nk4A4
1nkiA0
1nkl00
1nkoA0
1nkr01
1nkvA0
1nkxA1
1nkxA2
1nlfA0
1nlnA0
1nlqA0
1nls00
1nlxA0
1nm2A1
1nm3A1
1nm3B2
1nm7A0
1nm8A2
1nmsA0
1nmuB0
1nn5A0
1nn6A1
1nn6A2
1nn7A0
1nnfA1
1nnfA2
1nnhA0
1nni10
1nnlA1
1nnwA0
1no8A0
1noa00
1nogA0
1nowA1
1nowA2
1nox00
1noyA1
1noyA2
1np6A1
1np7A1
1np7A2
1npdA1
1npdA2
1npeA0
1npiA0
1npk00
1nppD3
1npsA0
1npyA1
1npyA2
1nq7A0
1nqeA1
1nqeA2
1nqjA0
1nqkA0
1nqnA0
1nqzA0
1nr0A1
1nr0A2
1nr3A0
1nr4A0
1nr9A0
1nrfA0
1nriA0
1nrjA0
1nrjB0
1nrvA0
1nrwA1
1nrwA2
1nrzA0
1ns5A0
1nsa01
1nscA0
1nsj00
1nslA0
1nsoA0
1nstA0
1nt0A3
1ntcA0
1nteA0
1ntvA0
1nu4A0
1nulA0
1nupB0
1nuwA1
1nuwA2
1nv8B2
1nvmA2
1nvmB1
1nvmB2
1nvpC0
1nvpD2
1nvtA2
1nvvS1
1nvvS2
1nw3A2
1nw9B0
1nwaA0
1nwbA0
1nwwA0
1nwzA0
1nxb00
1nxiA0
1nxkA1
1nxkD2
1nxmA0
1nxuA1
1ny710
1nyaA0
1nykA0
1nynA0
1nypA0
1nytA1
1nytA2
1nz0A0
1nz6A0
1nzeA0
1nziB1
1nznA0
1nzoA1
1nzpA0
1o04A1
1o04A2
1o08A1
1o0pA0
1o0sA2
1o0uA2
1o0vA1
1o0wA1
1o0wA2
1o13A0
1o17B2
1o1xA0
1o1yA0
1o1zA0
1o20A1
1o20A3
1o22A0
1o2dA1
1o2dA2
1o3uA0
1o4tA0
1o4uA1
1o4wA0
1o4xA2
1o4yA0
1o51A0
1o54A1
1o54A2
1o57B2
1o58A2
1o58C1
1o5iA0
1o5kA0
1o5lA0
1o5uA0
1o66B0
1o6dA0
1o6lA2
1o6sB0
1o6wA1
1o6wA2
1o6yA1
1o6yA2
1o6zA2
1o6zB1
1o75A2
1o75A3
1o7bT0
1o7eA0
1o7fA1
1o7fA2
1o7fA3
1o7iA0
1o7jA1
1o7jA2
1o7nA1
1o7nA2
1o7nB0
1o7qA0
1o7xA1
1o7zA0
1o82A0
1o8xA0
1o91A0
1o94A1
1o94A2
1o94A3
1o94D0
1o97C0
1o98A2
1o9gA1
1o9rA0
1oaa00
1oacA2
1oacA3
1oacA4
1oafA1
1oafA2
1oahA2
1oaiA0
1oalA0
1oaoA1
1oaoA2
1oaoA3
1oaoC2
1oaqL0
1obdA1
1obdA2
1obfO1
1obfO2
1oboA0
1obr00
1obzA1
1oc2A1
1oc2A2
1oc7A0
1ocvA0
1od3A0
1od6A0
1odfA0
1odmA0
1odoA0
1odzA0
1oe0A0
1oe1A1
1oe1A2
1oe4A0
1oe8A1
1oe8A2
1oe9A2
1oe9A3
1oe9A4
1oe9B1
1oewA1
1oewA2
1oeyA0
1oeyJ0
1of5A0
1of5B0
1of8A0
1ofeB1
1ofeB2
1ofeB3
1ofeB4
1ofuA1
1ofuA2
1ofwA1
1ofwA2
1ofzA0
1ogaD1
1ogaD2
1ogaE1
1ogaE2
1ogiA1
1ogiA2
1ogqA0
1ogwA0
1oh0A0
1oh4A0
1oheA2
1ohtA0
1ohuA0
1ohvA1
1ohvA2
1oi7A1
1oi7A2
1ois01
1ois02
1oj4A1
1oj5A0
1ojqA0
1ojrA0
1ojt03
1ojxA0
1ok7A1
1ok7A2
1ok7A3
1okeA4
1okeB1
1olrA0
1om1A1
1om1A2
1om2A0
1omiA3
1omrA1
1omrA2
1omwA2
1omwA3
1omwA5
1omzA0
1on0A0
1on2A1
1on2A2
1on4A0
1onc00
1oneA1
1oneA2
1onfA2
1onqA1
1onqA2
1onrA0
1oo0B0
1ooeA0
1oohA0
1ooyA1
1opc00
1opd00
1opjB1
1opkA2
1oqcA0
1oqjA0
1oqqA0
1orc00
1orfA2
1ornA1
1ornA2
1orrA1
1orvA2
1os6A0
1os8A2
1oshA0
1osnA0
1ospO1
1ospO2
1ospO3
1ot8C0
1otgA0
1othA2
1otrA0
1ouwA0
1ovlA0
1ovmA2
1ow4A0
1owfA0
1owfB0
1owwA0
1owxA0
1ox0A1
1ox0A2
1ox3A0
1oxdA0
1oxjA1
1oxjA2
1oxkB0
1oxxK1
1oxxK2
1oxxK3
1oy2A0
1oya00
1oyjB2
1oyjD1
1oyzA0
1ozjA0
1oznA0
1p0kB0
1p16A3
1p1aA0
1p1eA0
1p1lA0
1p1mA2
1p1tA0
1p1xA0
1p22A2
1p2fA1
1p2zA1
1p2zA2
1p2zA3
1p2zA4
1p32A0
1p35A0
1p3dA1
1p3dA2
1p3dA3
1p3hA0
1p3wA1
1p3y10
1p49A1
1p49A3
1p4cA0
1p4oA1
1p4oA2
1p4tA0
1p4uA0
1p4wA0
1p5dX1
1p5dX2
1p5dX3
1p5dX4
1p5fA0
1p5vA1
1p5vA2
1p5vB0
1p5zB0
1p6oA0
1p6qA0
1p6rA0
1p6vA0
1p77A1
1p7hL1
1p7hL2
1p7lA1
1p7lA2
1p7lA3
1p7nA0
1p7tA2
1p7tA4
1p80A1
1p80A2
1p80A3
1p8jA2
1p8xA2
1p8xA3
1p8xB1
1p90A0
1p97A0
1p9aG0
1p9kA0
1p9lA1
1p9lA2
1pa1A0
1pa7A0
1pb6A1
1pb7A1
1pb7A2
1pbgA0
1pbwA0
1pbyA1
1pbyA2
1pbyA3
1pbyB0
1pca01
1pcfA0
1pciA0
1pcxA4
1pcxA5
1pdgA0
1pdkB0
1pdo00
1pe1A0
1pe9A0
1pea01
1pea02
1pewA0
1pf5A0
1pfbA0
1pfo01
1pfo02
1pfsA0
1pfvA2
1pfvA3
1pfzA2
1pgjA2
1pgl10
1pgl20
1pgs01
1pgs02
1pgx00
1phk01
1pht00
1phzA0
1pii01
1pii02
1pixA2
1pixA3
1pjaA0
1pjcA1
1pjcA2
1pjr01
1pjr02
1pjr04
1pjuB2
1pjxA0
1pjzA0
1pk5A0
1pk6A0
1pk6B0
1pkhB0
1pklA1
1pklA3
1pkoA0
1pkp01
1pkp02
1pkyC3
1plc00
1plq00
1pls00
1pm6A0
1pme01
1pme02
1pmi01
1pmi02
1pmi03
1pmlA0
1pmnA1
1pn0A1
1pn0A2
1pn0A3
1po5A0
1poc00
1poiA1
1poiA2
1poiB0
1pot01
1pot02
1poxA1
1poxA2
1poxA3
1pp9A1
1pp9A2
1pp9B1
1pp9B2
1pp9C0
1pp9D2
1pp9F0
1pprM1
1pq1A0
1pq7A1
1pq7A2
1pq9A0
1pqhB0
1pqsA0
1pqwB0
1preA1
1preA2
1preB3
1prxA1
1prxB2
1ps1A0
1psdA1
1psdA2
1psdA3
1psrA0
1pswA1
1pswA2
1pszA1
1pszA2
1pt6A0
1ptf00
1ptq00
1pu5A0
1puc00
1pueE0
1pufA0
1pufB0
1pugB0
1pugD0
1puiA0
1pujA2
1pvdA2
1pvdB3
1pvgA1
1pvgB2
1pvtA0
1pwaA0
1pwbC0
1pwgA0
1pwxA0
1pxfA0
1pxwA0
1pyaB0
1pyoA0
1pyuB0
1pz4A0
1pzlA0
1pztA0
1pzvA0
1q06A0
1q0uA0
1q0xL2
1q12A3
1q1aA1
1q1fA0
1q1hA0
1q1oA0
1q1uA0
1q27A0
1q2wA1
1q2wA2
1q2yA0
1q40B0
1q42A0
1q44A0
1q4gA1
1q4gA2
1q4rA0
1q4tA0
1q59A0
1q5dA0
1q5nA1
1q5nA2
1q5nA3
1q5qA0
1q5qH0
1q6oA0
1q6wA0
1q77A0
1q79A1
1q79A2
1q79A3
1q7bA0
1q7fA0
1q7rA0
1q8cA0
1q8yA2
1q8yB1
1q92A1
1q98A0
1q9iA1
1q9iA2
1q9iA3
1qa7A1
1qa7A2
1qamA1
1qamA2
1qauA0
1qavA0
1qazA0
1qb0A0
1qb2A0
1qb5D0
1qb7A0
1qbeA0
1qbjA0
1qbkB0
1qc7A0
1qcsA1
1qcsA2
1qcxA0
1qczA0
1qd1A1
1qd1A2
1qd6C0
1qddA0
1qdeA0
1qdlA0
1qdlB0
1qe0B2
1qe3A0
1qf6A1
1qf6A2
1qf6A3
1qf9A0
1qfgA1
1qfgA2
1qfhA1
1qfhA2
1qfjA1
1qfjB2
1qfoA0
1qftB0
1qg3B1
1qg3B2
1qg7A0
1qg8A0
1qgeD0
1qgiA1
1qgiA2
1qgnG1
1qgoA1
1qgoA2
1qgrA0
1qgvA0
1qgwA0
1qh4A1
1qh5A0
1qhdA1
1qhdA2
1qhgA3
1qhhC0
1qhkA0
1qhlA0
1qhoA1
1qhoA2
1qhoA3
1qhoA4
1qhqA0
1qhuA1
1qhvA0
1qhxA0
1qi7A1
1qi7A2
1qi9A0
1qipA0
1qj4A0
1qj8A0
1qjaB0
1qjpA0
1qjtA0
1qjvA0
1qk9A0
1qkiA1
1qkiB2
1qkkA0
1qklA0
1qkmA0
1qkrA0
1qksA1
1qksA2
1ql3A0
1qlaA1
1qlaA2
1qlaA3
1qlaA4
1qlaB1
1qlaB2
1qlaC0
1qlmA1
1qlmA2
1qlpA1
1qlpA2
1qlwA0
1qlyA0
1qm4A1
1qm9A1
1qm9A2
1qmeA2
1qmeA3
1qmeA4
1qmgA2
1qmgB1
1qmhA1
1qmhA2
1qmnA1
1qmqA0
1qmvA0
1qmyA0
1qnaA1
1qnaA2
1qnf01
1qnf02
1qnf03
1qnrA0
1qntA1
1qnxA0
1qo0D1
1qo0E2
1qo2A0
1qo3C0
1qo7A0
1qojA0
1qopA0
1qopB1
1qopB2
1qorA1
1qorA2
1qouA0
1qoyA0
1qp8A2
1qp8B1
1qpoA1
1qpoA2
1qq1A0
1qq5A1
1qq5A2
1qq9A0
1qqeA0
1qqfA0
1qqgA1
1qqgB2
1qqhA0
1qqlA0
1qqp10
1qqp20
1qqp30
1qqqA0
1qqrA0
1qqvA0
1qr4A1
1qreA0
1qrjB2
1qrvA0
1qs0A0
1qs1A1
1qs1A2
1qsaA1
1qsaA2
1qsaA3
1qsdA0
1qsgA0
1qsmA0
1qstA0
1qtnA0
1qtoA0
1qtqA1
1qtqA2
1qtqA3
1qtqA4
1qtqA5
1qtwA0
1qu3A1
1qu3A2
1qu6A1
1qu6A2
1qu9A0
1qubA1
1qubA2
1qubA3
1qubA4
1qubA5
1qupB1
1quqA0
1quqB0
1quuA1
1quuA2
1qv0A0
1qvcA0
1qveA0
1qwgA0
1qwiA0
1qwjA0
1qwzA0
1qxyA0
1qy1A0
1qyaA1
1qyaA2
1qynA0
1qyp00
1qz5A1
1qz5A3
1qz5A4
1qzgA0
1r0pA1
1r0rI0
1r0wA0
1r12A1
1r12A2
1r13A0
1r1hA1
1r1hA2
1r1kD0
1r1tA0
1r21A0
1r26A0
1r2qA0
1r31A1
1r31A2
1r3cA1
1r3jC0
1r3sA0
1r4uA0
1r5rA0
1r5yA0
1r64A1
1r64A2
1r6900
1r6bX3
1r6bX4
1r6bX5
1r6hA0
1r6wA1
1r6wA2
1r8dA0
1r8eA1
1r8eA2
1r8sA0
1r8sE1
1r8sE2
1r9hA0
1r9wA0
1ra900
1rajA1
1rblM0
1rc2A0
1rc6A0
1rcuA0
1rdl10
1rdqE1
1rdqE2
1rdr01
1rdr02
1rdr03
1regX0
1repC1
1repC2
1reqA1
1reqA2
1reqB1
1reqB2
1rewA0
1rewC0
1rflA0
1rfs00
1rg8A0
1rgzA0
1rh8A0
1rhs01
1rhs02
1ri6A0
1rie00
1rj8A0
1rk6A2
1rkd01
1rkd02
1rl2A1
1rl2B2
1rl4A0
1rl6A1
1rl6A2
1rlr01
1rlr02
1rlr03
1rlr04
1rlw00
1rlzA0
1rmd01
1rmd02
1rmg00
1rqwA0
1rss00
1rsy00
1rthA2
1rthB2
1rtqA0
1rtu00
1rv1A0
1rv3A1
1rw7A0
1rwsA0
1rwzA0
1rxyA0
1ry6A0
1rybA0
1ryjA0
1rykA0
1ryoA1
1ryoA2
1ryp10
1ryp20
1rypA0
1rypB0
1rypC0
1rypD0
1rypE0
1rypF0
1rypG0
1rypH0
1rypI0
1rypJ0
1rypK0
1rypL0
1rzhH1
1rzhH2
1rzhL1
1rzhL2
1rzhM1
1rzhM2
1rzxA0
1s05A0
1s0aA1
1s0aA2
1s1qA0
1s1tB3
1s1tB4
1s26D1
1s2wA0
1s3sA1
1s3sG0
1s5dA0
1s69A0
1s72L2
1s9pA0
1sacA0
1sbp01
1sbp02
1sc3A0
1scfC0
1scjB0
1sczA0
1sdwA1
1sdwA2
1seiA1
1seiA2
1sek01
1sek02
1serA1
1sesA1
1sesA2
1sfdA0
1sfe01
1sfe02
1sfp00
1sg6A1
1sg6A2
1sgpE1
1sgpE2
1sh100
1sh5A1
1shsA0
1shwB0
1sig00
1siiA1
1siiA2
1siiA3
1sixA0
1sjnA0
1sknP0
1skz01
1sl4A0
1sluA0
1smlA0
1smoA0
1smpI0
1snnA0
1soxB2
1soxB3
1sppB0
1spuA1
1sq5A0
1sra00
1sro00
1srrA0
1srvA0
1ssxA1
1ssxA2
1stfI0
1stmA0
1stu00
1sur00
1sva40
1svb01
1svb02
1svb03
1svb04
1svmA3
1svpA1
1svpA2
1svy00
1sw6B0
1swvA1
1swvA2
1sx5A0
1sxl00
1t0fA1
1t0fA2
1t15A1
1t15A2
1t1dA0
1t1gA0
1t1vA0
1t2dA1
1t2dA2
1t2wA0
1t46A1
1t46A2
1t4bA1
1t4bA2
1t6gC0
1t7rA0
1ta3A0
1tafA0
1tafB0
1taq01
1tb6I1
1tb6I2
1tbaA0
1tbbA0
1tbd00
1tbrR1
1tc1A0
1tc3C0
1tca00
1tdj01
1tdj02
1tdj03
1ten00
1tfe01
1tfi00
1tfr01
1tfr02
1tgsI0
1tgxA0
1th8A0
1thfD0
1thtA0
1thx00
1tib00
1tif00
1tig00
1tit00
1tkiA1
1tkiA2
1tkkB1
1tkkB2
1tl2A0
1tme10
1tme20
1tme30
1tml00
1tn300
1tnrA0
1toaA1
1toaA2
1tolA1
1tolA2
1top02
1tpg02
1trb01
1trb02
1trlA0
1tt5C1
1tt5D1
1tul00
1tvdA0
1tvs00
1tvxA0
1tw6A0
1tx4A0
1tyfA0
1tzyA0
1tzyB0
1tzyC0
1tzyD0
1u0eA1
1u0eA2
1u0sY0
1u13A0
1u2fA0
1u2rA4
1u4gA1
1u4gA2
1u4nA0
1u94A1
1u94A2
1u9aA0
1ua7A1
1ua7A2
1uaaA2
1uaaB4
1uadC0
1ualA1
1uapA0
1uayA0
1ub0A0
1ub1A0
1ub3A0
1ub4A0
1ubkL0
1ubkS1
1ubkS2
1uby00
1ucdA0
1uch00
1ucsA0
1uctA1
1ucyH0
1udlA0
1udvA0
1udzA0
1ue9A0
1uehB0
1uekA1
1uemA0
1uenA0
1uepA0
1uewA0
1uezA0
1uf1A0
1uf5A0
1uffA0
1ufoA0
1ufwA0
1ufxA0
1ufyA0
1ug6A0
1ugiA0
1ugnA1
1ugpA0
1ugpB1
1ugxA0
1uh6A0
1uhgA1
1uhmA0
1uhnA0
1uhtA0
1uhwA0
1ui0A0
1uirA1
1ujkA0
1ujnA1
1ujnA2
1ujpA0
1ujsA0
1ujtA0
1ujvA0
1ukgA0
1uklC0
1umkA1
1umkA2
1umuA0
1unqA0
1uohA0
1uok01
1uok02
1uok03
1uolA0
1uowA0
1up8A0
1up9A0
1uq5A1
1uq5A2
1uqtA1
1uqtA2
1uqvA0
1ur1A0
1ur3M0
1us0A0
1uscA0
1usgA1
1usgA2
1usmA0
1utcA0
1uteA0
1utg00
1uu3A1
1uu3A2
1uuyA0
1uvjA1
1uvjA2
1uvjA4
1uvqA1
1uvqA2
1uw6A0
1uwsA0
1uwzA0
1uxc00
1uxtA1
1uxy01
1uxy02
1uxy03
1uylA0
1uyrB3
1uytC1
1uzcA0
1uzeA2
1v0wA1
1v0wA2
1v1rA0
1v1rB1
1v1rB2
1v3900
1v3hA0
1v3wA0
1v54A0
1v54D0
1v54E0
1v54F0
1v54H0
1v54I0
1v5kA0
1v6iA0
1v7rA0
1v93A0
1v9tA0
1vc4A0
1vcaA1
1vcaA2
1vcc00
1vdrA0
1vfrA0
1vfyA0
1vg0A1
1vg0A2
1vg0A3
1vh0A0
1vh5A0
1vhh00
1vhqA0
1vhrA0
1vhtA0
1vhwA0
1vhyA2
1vi4A0
1vicA0
1vie00
1vig00
1vimA0
1vj2A0
1vjjA1
1vjjA3
1vjjA4
1vjjB2
1vjyA1
1vjyA2
1vl1A0
1vlbA2
1vlbA3
1vlbA4
1vlbA5
1vlbA6
1vlbA7
1vlk02
1vls00
1vmoA0
1vns01
1vns02
1vom04
1vom06
1vpsA0
1vpu00
1vrtA5
1vrtB3
1vrtB4
1vsgA1
1vsgA2
1vsrA0
1vyrA0
1w0pA1
1w0pA2
1w0pA3
1w50A1
1w50A2
1w68A0
1w6nA0
1w8oA1
1w8oA2
1w8oA3
1wba00
1wdcB1
1wdcB2
1wdcC1
1wdnA1
1wdnA2
1wer01
1wer02
1whi00
1who00
1whtA0
1wit00
1wkt00
1wm1A0
1wpgA1
1wpgA2
1wpgA3
1wpgA4
1wwcA0
1x82A0
1x8pA0
1x9mA1
1x9mA2
1x9mA3
1x9mA4
1xat00
1xbl00
1xer00
1xffA0
1xfpA0
1xgsA2
1xhvA0
1xnaA0
1xnzA0
1xrb02
1xvaA1
1xvaA2
1xxaA0
1yacA0
1ycqA0
1ycsB1
1ycsB2
1yrgA0
1yua01
1yua02
1zagA1
1zeiA0
1zfjA0
1zin00
1zncA0
1zpdA1
1zpdA2
1zpdA3
1zxq01
1zxq02
1zymA1
1zymA2
256bA0
2a0b00
2a3dA0
2acy00
2ae2A0
2afpA0
2ahjB1
2ahjB2
2apr01
2apr02
2arcA0
2ayh00
2bb201
2bb202
2bbkH0
2bbkL0
2bbvA0
2bce00
2bopA0
2btmA0
2cavA1
2cb5A1
2cblA1
2cblA2
2cblA3
2cbp00
2ccyA0
2cmd01
2cmd02
2ctc00
2cuaA0
2cy300
2dnjA0
2dpmA1
2dpmA2
2dri01
2dri02
2drpA1
2e2aA0
2ebn00
2eboA0
2eiaA1
2eiaB2
2end00
2eng00
2erl00
2ezh00
2ezk00
2fbjH2
2fcbA1
2fcbA2
2fcr00
2fmr00
2fnbA0
2fokA1
2fokA2
2fokA3
2gmfA0
2gsaA1
2gsaA2
2gsq01
2gsq02
2hddA0
2hft01
2hft02
2hgsA1
2hgsA3
2hhmA1
2hhmA2
2hlcA1
2hlcA2
2hmqA0
2hrvA1
2hrvA2
2if100
2ilk01
2ilk02
2irfG0
2kfnA1
2kinA0
2lefA0
2lisA0
2ltnA0
2masA0
2mobA0
2mysA1
2mysA6
2nacA1
2nacA2
2napA1
2napA2
2napA3
2napA4
2nllB0
2nlrA0
2oatA1
2oatA2
2occB1
2occB2
2pfkA1
2pfkA2
2pgd01
2pgd02
2pia01
2pia02
2pia03
2pii00
2pjrF3
2pkaA0
2pkaB0
2plc00
2pldA0
2por00
2ptd00
2pth00
2pvaA0
2pvbA0
2rslC0
2rspA0
2sak00
2sas00
2scpA0
2shpA1
2shpB3
2sicI0
2sli01
2sli02
2sli03
2sn300
2sns00
2sob00
2sqcA1
2sqcA2
2src01
2tbvA0
2tct01
2tct02
2tgi00
2tnfA0
2todA1
2tpsA0
2tpt01
2tpt03
2trcP1
2trcP2
2trxA0
2u1a00
2visC2
2viuA1
2vsgA1
2vsgA2
351c00
3bamA0
3caoA0
3chbD0
3cla00
3crd00
3daaA1
3daaA2
3dfr00
3eipA0
3ezmA0
3fapB0
3fruA1
3fruA2
3grs01
3grs02
3grs03
3htsB0
3hvtB3
3il800
3kvt00
3ladA1
3ladA2
3ladA3
3lriA0
3lzt00
3nul00
3pcgA0
3pcgM0
3pmgA3
3pmgA4
3prn00
3proC1
3proC2
3pviA0
3sdhA0
3seb01
3seb02
3sil00
3sxlA2
3tgl00
3thiA1
3thiA2
3tss01
3tss02
3ullA0
3vub00
3ygsP0
4bcl00
4dpvZ0
4eugA0
4fiv00
4kbpA1
4kbpA2
4sbvA0
4sgbI0
4tmkA0
4uagA1
4uagA2
4uagA3
4ubpA0
4ubpB0
4ubpC1
4ubpC2
5csmA0
5eau01
5eau02
5nul00
5rubA1
5rubA2
6ldh01
6ldh02
6mhtA1
6mhtA2
7a3hA0
7fd1A0
7odcA1
7odcA2
7taa01
7taa02
8abp01
8abp02
