# Supplementary material for: Secondary structure spatial conformation footprint: a novel method for fast protein structure comparison and classification
Source: BMC Struct Biol. 2006 Jun 8;6:12. doi: 10.1186/1472-6807-6-12 (PMC1526735; doi:10.1186/1472-6807-6-12)
Supplement: Additional File 12 — The Python code for the SSEF method. An archive that contains the Python code and auxiliary files necessary to compute the SSE footprint from a PDB file of a structure. [file 1472-6807-6-12-S12.tar]

Archive with 12 entries (12 files):
- README
- d1af7_2.footprint
- d1af7_2.pdb
- ssef.config
- ssef.errors_cath_2_6
- ssef.errors_scop_1_65
- ssef.errors_scop_1_69
- ssef.models
- ssef.norm
- numeric_utilities.py
- ssef_utilities.py
- compute_sse_footprint.py
