# Supplementary material for: Secondary structure spatial conformation footprint: a novel method for fast protein structure comparison and classification
Source: BMC Struct Biol. 2006 Jun 8;6:12. doi: 10.1186/1472-6807-6-12 (PMC1526735; doi:10.1186/1472-6807-6-12)
Supplement: Additional File 12 — The Python code for the SSEF method. An archive that contains the Python code and auxiliary files necessary to compute the SSE footprint from a PDB file of a structure. [file 1472-6807-6-12-S12.tar › README]

PURPOSE:
--------
Python code to compute an SSE footprint from a PDB file. 

FILES CONTAINED IN THIS DISTRIBUTION:
------------------------------------
compute_sse_footprint.py	the main script

numeric_utilities.py		a set of utilities used by the main script
ssef_utilities.py		

ssef.models			set of models that we used in our study

ssef.errors_scop_1_65		these are average distances of SSE triplets to the closest model
ssef.errors_scop_1_69 		computed from fold representatives (for SCOP) and topology 
ssef.errors_cath_2_6		representatives (for CATH); these values are used to adjust
				the scaling constant which determine what is a contribution of each
				SSE triplet to a model

ssef.norm			normalization values (mean and deviation) used to normalize a triplet's
				representation to get rid of units

ssef.config			a config file that tells the main program where auxilary files (ssef.models,
				ssef.errors, ssef.norm), and DSSP program are located.

DEPENDENCIES:
------------
In order to be able to use the code you need to install: 
- Python
- Numeric (http://numeric.scipy.org/ under section Older Array Packages:Numeric (version 24.2))
- BioPython (http://www.biopython.org/)
- DSSP program of Kabsch and Sander for secondary structure assignment

HOW TO COMPUTE AN SSE FOOTPRINT FOR A STRUCTURE
-----------------------------------------------

python compute_sse_footprint.py [config_filename] input_filename output_filename

config_filename 		The name of configuration file that tells the program where certain 
				files are located. If not specified when the program will look for 
              			these files in the current directory.
input_filename			The name of the PDB file with the coordinates of the structure.
output_filename			The name where the SSE footprint will be stored.

You should update the sse.config file with the location of DSSP program on your system. After installing 
the required packages (Numeric and BioPython) you can try:

python compute_sse_footprint.py ssef.config d1af7_2.pdb d1af7_2.footprint
