# Supplementary material for: Secondary structure spatial conformation footprint: a novel method for fast protein structure comparison and classification
Source: BMC Struct Biol. 2006 Jun 8;6:12. doi: 10.1186/1472-6807-6-12 (PMC1526735; doi:10.1186/1472-6807-6-12)
Supplement: Additional File 12 — The Python code for the SSEF method. An archive that contains the Python code and auxiliary files necessary to compute the SSE footprint from a PDB file of a structure. [file 1472-6807-6-12-S12.tar › d1af7_2.footprint]

1.443194e-01 2.404489e-01 3.554466e-02 2.084172e-02 1.095589e-01 7.156440e-03 3.595703e-02 5.158142e-03 1.032551e-01 3.946237e-01 5.901950e-02 3.611571e-02 2.034416e-02 2.181811e-01 4.097200e-03 2.424327e-01 9.548992e-02 3.239946e-02 5.597039e-01 1.443705e-02 1.472887e-03 1.384182e-01 5.745943e-02 6.284458e-01 2.544330e-02 6.629762e-02 1.668610e-01 2.705741e-01 1.037741e-02 3.328550e-02 6.379557e-01 1.663436e-02 1.162038e-02 1.063160e-01 1.466584e-01 6.089558e-02 6.769567e-03 7.213200e-02 1.266572e-01 2.323497e-01 1.869175e-01 1.127498e-02 3.291426e-01 3.197201e-02 4.026551e-02 5.635038e-01 2.005843e-01 1.651806e-01 5.869167e-02 8.902048e-02 0.000000e+00 4.285267e-01 6.408046e-02 2.840177e-01 1.604107e-01 4.742773e-02 1.327229e-01 2.090439e-01 4.984693e-03 1.105692e-01 1.177774e-02 7.767065e-02 3.741823e-01 3.412246e-02 4.353465e-02 1.264916e-02 4.240509e-01 1.464909e-01 9.444533e-02 4.289558e-02 9.049822e-01 7.799137e-03 2.857256e-02 8.297590e-02 3.743243e-03 4.946370e-02 9.399340e-02 4.198637e-03 0.000000e+00 4.517997e-01 1.592777e-01 2.875173e-01 3.937111e-01 4.236851e-02 2.547034e-01 9.524218e-02 1.748896e-03 6.833697e-02 1.114986e-02 6.114531e-02 2.067802e-01 3.998830e-02 3.799568e-02 2.756354e-02 3.172249e-02 4.557920e-03 2.780246e-02 2.099999e-01 1.372139e-01 3.116802e-02 2.874373e-02 4.846055e-03 4.664584e-02 1.188230e-02 3.662027e-03 1.311373e-01 3.826330e-02 1.286621e-01 2.453959e-01 0.000000e+00 1.840245e-01 5.779762e-01 1.417524e-01 4.388470e-01 5.450699e-02 3.283584e-01 0.000000e+00 4.083347e-02 1.044009e-01 5.033170e-01 2.327794e-01 4.175395e-02 2.437556e-01 7.089860e-02 1.720774e-01 2.148532e-02 1.631886e-03 2.089417e-01 9.950575e-02 7.142959e-01 4.628251e-01 1.853274e-01 5.606678e-01 8.685819e-01 1.590954e-03 2.928706e-01 2.823049e-02 9.568753e-02 6.435942e-01 6.872617e-02 2.288366e-02 2.707966e-01 3.453526e-01 4.869145e-02 1.529689e-03 6.678317e-02 9.399097e-02 4.419970e-01 5.717028e-02 2.889340e-01 9.634140e-01 4.011472e-01 2.012071e-01 1.480991e+00 5.489248e-01 4.850625e-02 2.137262e-01 3.222337e-03 1.001575e+00 6.958863e-01 7.206061e-01 8.256481e-01 2.712359e-02 4.921842e-01 4.464798e-01 2.861402e-02 2.769802e-01 1.216028e-03 3.796997e-02 1.510135e+00 1.415086e-01 7.078591e-03 3.366824e-01 1.099019e+00 3.203190e+00 3.622996e-02 5.871342e-01 2.015980e-01 6.406468e-01 1.749674e+00 7.038665e-01 8.256993e-01 1.184659e-01 4.840749e-01 5.932210e-01 8.026218e-01 6.343488e-01 1.317847e-02 3.297703e-01 5.328593e-03 6.836456e-02 4.825702e-01 6.375411e-01 1.630674e-01 6.760827e-01 6.188856e-01 7.907289e-01 5.299411e-01 2.257602e-01 1.333553e-01 2.079746e-02 1.341710e+00 1.140045e-01 2.375937e-01 8.412618e-01 4.372928e-01 8.591898e-01 1.053391e+00 1.047780e+00 1.459020e-01 6.691864e-01 1.304428e-01 1.096401e+00 6.889718e-02 2.301546e-01 2.506747e-01 7.342360e-01 3.983598e-02 1.346766e-01 4.846669e-01 3.793573e-01 4.421591e+00 1.288888e-01 2.754347e-02 1.828241e+00 9.941185e-01 5.016640e-01 6.240044e-02 1.181099e-01 3.807684e-01 9.526308e-01 6.313021e-02 2.161423e-01 7.981212e-01 8.093113e-01 3.631644e-01 4.070257e-01 8.978649e-01 8.448590e-01 2.853786e-01 1.584109e-02 1.461095e-01 1.011298e+00 7.941488e-01 7.088940e-01 1.115817e-01 1.873351e-01 3.053562e-01 8.533194e-01 1.138805e+00 3.727113e-02 8.268214e-01 4.933065e-01 7.076775e-01 2.674956e-01 1.435712e-01 6.403141e-01 6.280039e-01 4.566450e-01 1.189431e+00 4.139302e-01 4.009213e-01 4.004755e-02 8.628936e-01 2.196618e-01 6.433150e-01 7.581630e-01 2.727117e-01 1.341922e+00 8.085797e-02 5.996902e-01 1.853947e-01 2.924118e-01 9.120352e-01 7.110982e-01 3.793060e-02 7.039510e-01 4.841799e-01 1.465152e+00 5.982531e-01 6.692360e-01 3.370864e-01 1.043164e+00 5.103595e-01 3.345160e-01 5.885943e-01 2.886032e-01 7.197532e-01 7.735990e-01 1.110859e+00 7.327270e-01 1.571180e-01 6.273670e-01 1.524656e-01 7.658002e-03 3.902782e-01 9.477583e-01 5.981774e-03 8.494041e-01 8.821275e-01 1.959452e-01 2.158789e-01 1.336511e+00 4.338329e-01 1.610018e-02 1.291605e-02 3.833077e-01 2.522721e-03 7.096402e-01 2.048109e+00 8.163645e-04 4.826695e-01 3.833242e-03 0.000000e+00 0.000000e+00 6.930880e-02 8.944930e-02 1.844441e-02 2.710020e-01 1.869455e-03 2.839147e-02 6.782070e-02 1.099794e-01 1.787803e-01 6.098168e-01 0.000000e+00 3.650093e-02 4.952889e-01 0.000000e+00 1.930567e-02 0.000000e+00 9.382026e-02 6.143940e-01 1.867754e-02 1.979660e-02 3.436697e-01 7.377922e-01 1.655622e-01 5.440953e-02 9.305272e-01 9.340301e-03 5.709617e-01 9.477639e-02 6.272922e-01 9.817749e-02 9.484202e-01 3.853085e-01 8.082685e-02 6.134550e-01 1.130432e-02 3.960953e-02 1.299656e-01 1.037055e+00 1.334949e-01 1.308808e-01 5.691090e-02 2.628568e-01 1.123690e+00 9.474108e-04 5.262769e-01 1.558109e-02 3.865001e-01 2.314547e-01 2.376195e-02 5.224073e-01 3.601570e-01 8.650646e-01 2.134051e-02 1.985004e-01 8.418800e-02 2.835521e-02 5.430052e-01 3.034346e-02 1.986121e-02 9.412602e-02 4.814374e-03 7.430385e-02 2.332217e-01 2.085278e-03 3.270428e-01 6.027463e-03 3.269489e-01 6.419742e-02 7.342851e-02 2.109492e-01 8.604262e-03 6.679916e-02 6.648702e-01 0.000000e+00 1.140214e+00 0.000000e+00 9.670984e-01 4.741038e-02 1.265010e-01 7.529657e-02 6.876786e-01 9.377465e-01 2.390247e-01 1.916979e-02 1.856718e-01 3.157354e-01 5.437903e-01 1.814731e-01 0.000000e+00 1.884034e-01 1.495303e+00 2.986369e-01 1.479436e-02 9.470122e-01 7.391552e-02 3.342415e-02 5.005252e-01 1.232811e-01 3.431771e-01 8.351649e-01 0.000000e+00 0.000000e+00 2.799757e-02 0.000000e+00 1.173194e+00 4.782249e-01 4.972276e-02 6.804615e-01 4.030664e-02 3.980139e-01 7.364460e-02 2.040436e-01 1.941230e-02 5.052453e-03 3.854040e-01 5.182757e-03 1.093179e-01 4.484895e-01 1.162714e-02 0.000000e+00 3.790611e-02 0.000000e+00 2.467005e-01 1.571755e-01 0.000000e+00 9.092248e-01 2.540246e-02 4.830510e-02 2.259149e-01 1.533175e-01 9.526911e-01 4.147825e-01 0.000000e+00 8.384371e-03 2.034726e-01 2.625172e-01 1.285145e-01 1.914134e+00 1.143526e-01 1.012711e+00 5.132087e-01 9.979523e-03 6.029509e-02 1.423670e-02 0.000000e+00 3.509792e-01 4.137852e-01 6.737150e-01 9.504863e-01 1.035736e-01 1.995992e-01 1.681082e-01 5.995675e-01 5.460950e-01 2.082091e-01 6.698062e-01 8.469949e-02 2.284425e-01 6.449604e-01 7.392902e-01 3.368430e+00 1.020535e+00 1.016853e+00 2.339094e+00 9.080056e-01 1.849185e-01 1.395575e-01 0.000000e+00 9.944665e-01 2.940215e-02 3.704672e-01 1.103042e+00 4.730549e-01 3.112931e-01 1.960446e-01 0.000000e+00 2.341285e-02 0.000000e+00 8.183027e-01 1.657584e-01 5.792825e-02 3.647653e-01 1.550139e-01 2.361365e-01 1.659534e-01 2.416942e-01 7.470744e-03 1.390723e-01 5.741016e-01 9.591170e-01 2.518718e-01 0.000000e+00 7.184093e-01 5.929664e-01 3.906248e-02 2.883934e-01 2.304141e-01 5.194947e-03 3.653469e-01 6.938902e-01 7.614639e-01 3.122570e-01 5.876711e-01 1.453487e-01 3.363059e-01 2.021320e+00 3.233015e-01 6.535972e-01 1.479981e-01 1.398297e-01 2.367083e-01 1.975687e-01 6.557649e-01 4.719857e-02 1.710971e-01 1.002055e+00 2.316070e-03 2.873586e-03 2.311905e-02 3.342542e-01 7.088515e-01 2.277724e-01 7.884057e-01 1.414595e+00 6.962960e-01 6.123180e-02 9.632865e-01 1.251694e+00 0.000000e+00 1.079069e+00 8.043899e-02 0.000000e+00 3.647198e-01 4.035008e-02 6.356359e-01 4.434888e-01 1.361919e+00 5.486792e-02 7.525767e-01 3.208108e-02 8.384946e-02 3.855418e-01 4.230907e-02 6.460015e-01 0.000000e+00 4.951079e-02 1.622166e+00 8.883655e-01 4.890212e-02 1.069853e-01 2.040311e+00 5.751695e-02 1.629047e+00 3.905073e-01 2.391770e-01 6.884019e-02 1.825918e+00 2.263177e+00 3.252451e-01 5.032804e-01 7.358524e-02 2.129926e+00 2.411702e-01 7.994234e-02 3.617572e-02 2.635741e-01 0.000000e+00 2.048047e-01 2.983902e-01 4.578064e-03 5.048795e-01 5.869524e-01 1.888966e-01 0.000000e+00 4.354291e-01 4.307028e-01 9.933009e-01 9.417535e-01 5.592713e-01 2.917201e+00 2.030692e-03 3.989806e-02 9.328724e-01 1.406013e+00 1.740102e-01 1.921275e-01 1.435479e-01 3.196981e-01 3.660354e-01 1.683610e-01 1.645789e-01 3.582536e-01 2.285645e-01 1.132503e-02 3.609293e-01 3.047257e-01 3.664879e-01 7.247818e-01 1.198300e+00 3.635619e-01 1.459546e-01 7.758553e-02 5.690372e-01 1.588514e-01 2.205797e-02 7.027893e-02 1.122750e+00 4.532695e-01 1.634883e+00 2.973411e-01 6.135491e-01 1.069076e+00 1.497620e+00 1.347033e-02 4.268023e-01 2.242218e-01 3.221515e-01 2.282498e+00 8.284328e-02 1.954976e+00 1.445208e-01 4.155267e-02 3.893710e-02 8.944094e-01 3.956087e-02 3.381139e-01 1.440648e-01 8.361404e-01 1.488631e-03 2.657324e-02 1.696278e-01 4.455819e-01 1.134649e-02 3.725919e-01 9.773115e-02 0.000000e+00 3.161915e-02 1.842561e-03 1.272205e+00 3.224871e-01 1.285832e-02 1.191997e+00 8.166476e-01 2.493455e-01 7.512335e-02 2.357696e-01 2.369977e-02 4.023888e-01 1.328186e+00 3.912861e-01 2.187104e-01 1.936218e-01 2.634657e-02 9.740228e-01 2.377506e-01 1.796423e-02 1.491371e+00 9.190712e-01 1.332200e+00 1.438703e+00 5.508315e-01 1.011960e-01 6.251920e-02 3.001308e-01 5.858139e-01 1.697741e-02 2.603918e-01 1.650727e-01 1.068908e-01 3.119452e-01 0.000000e+00 2.916204e-02 6.468475e-02 3.373409e-01 3.501961e-01 1.095590e-02 1.945930e-01 0.000000e+00 8.952935e-02 1.398468e-02 4.773316e-01 5.857303e-02 2.868570e-01 6.805245e-02 1.151484e-01 0.000000e+00 2.869023e-01 5.579011e-01 0.000000e+00 9.144049e-02 4.633732e-03 2.059408e-02 3.236550e-01 1.362020e-01 5.111318e-02 1.644155e-02 1.989422e-03 2.745589e-01 4.953414e-02 6.895434e-02 3.154628e-01 0.000000e+00 7.277771e-02 2.357088e-02 6.671733e-02 4.713586e-03 5.691821e-01 9.961387e-01 1.388502e-02 2.264192e-03 4.671131e-03 2.420103e-02 9.418715e-02 1.224781e-01 9.544435e-02 0.000000e+00 5.618695e-02 4.113425e-01 7.312544e-03 2.758186e-01 3.179180e-02 1.211633e-01 1.047449e-01 9.406378e-02 1.246545e+00 2.352660e-01 5.763849e-03 8.312054e-03 2.413084e-01 8.030663e-02 1.035206e-01 3.700979e-01 1.874793e-01 8.701024e-03 1.493446e-01 3.798801e-02 5.398435e-03 1.415109e-01 9.106193e-01 2.390075e-01 1.107000e-02 2.407149e-01 0.000000e+00 7.343991e-02 3.480420e-01 6.462445e-03 7.955990e-02 3.160170e-01 2.831180e-02 4.426912e-01 5.720407e-02 1.096125e-01 6.015121e-02 4.775933e-03 2.089089e-01 7.020199e-02 3.403575e-01 6.034418e-03 1.153806e-01 6.137130e-03 9.121653e-02 3.028786e-01 0.000000e+00 6.023592e-02 2.502825e-02 1.109212e-02 6.830261e-03 1.966073e-01 1.507333e-02 2.372807e-03 1.333474e-01 4.370688e-02 0.000000e+00 8.954929e-02 3.239527e-02 1.539492e-02 3.814803e-02 1.385519e-02 2.249006e-01 3.299012e-01 7.746940e-03 2.459765e-01 3.554785e-02 6.126712e-01 4.015985e-03 2.011486e-02 1.620483e-02 1.651203e-01 7.653161e-02 1.169384e-01 8.422468e-01 1.765336e-01 0.000000e+00 3.511252e-01 1.318835e-03 1.920919e-02 5.754883e-02 0.000000e+00 3.729885e-02 8.750280e-04 1.037975e-02 1.769569e-01 1.852179e-01 5.651754e-02 1.545649e-01 1.584671e-01 6.054098e-02 1.205973e-02 3.046246e-01 1.465150e-02 3.512399e-01 0.000000e+00 1.280706e-01 5.908388e-01 2.047106e-02 6.993031e-01 1.398361e+00 2.371737e-01 2.514134e-02 4.821639e-01 4.507530e-01 0.000000e+00 6.007473e-01 3.319696e-02 5.975653e-01 1.148042e-01 3.311357e-01 1.014769e+00 7.959172e-02 4.593684e-01 3.422175e-01 1.026672e-02 3.752351e-01 2.892248e-01 6.950599e-01 2.932721e-02 1.016438e-01 2.409674e-01 1.271434e-02 0.000000e+00 2.931440e-02 7.995848e-03 1.069607e-02 0.000000e+00 1.342704e+00 6.955706e-01 7.430829e-01 3.431876e-03 0.000000e+00 1.550313e+00 2.980312e-03 1.713224e-02 8.587477e-02 9.988027e-01 7.208490e-02 5.122793e-02 9.458618e-01 7.059481e-02 4.779133e-02 4.454511e-01 0.000000e+00 1.799618e-02 2.613484e-01 4.792865e-01 4.340381e-01 1.420430e-02 7.105533e-01 2.471211e-01 9.323020e-02 4.090687e-01 2.383398e-01 5.402251e-01 1.176429e+00 0.000000e+00 2.587813e-01 3.145767e-02 1.805274e-02 1.451204e-02 1.086327e-01 8.291330e-02 1.708086e-01 4.765424e-01 1.788994e+00 6.695011e-01 0.000000e+00 1.227390e+00 1.152183e+00 1.930704e-01 2.242832e-01 0.000000e+00 3.951550e-01 6.008552e-01 1.258459e-01 2.535476e-01 1.959718e+00 1.126616e+00 1.301231e-01 0.000000e+00 0.000000e+00 2.307763e-01 3.522658e-01 7.997554e-01 6.077182e-01 1.207822e-02 7.781513e-01 9.831989e-03 4.167824e-01 2.764333e-01 3.471233e-03 3.271083e-01 9.330684e-01 0.000000e+00 5.389726e-01 1.083229e-01 1.245566e-02 5.878587e-01 1.711171e+00 0.000000e+00 3.416831e-02 3.398757e-01 5.721271e-02 1.104479e-01 2.631659e-02 2.107813e-01 1.736908e-01 3.146195e-02 6.254684e-02 0.000000e+00 2.248700e-01 9.057359e-01 0.000000e+00 1.274269e-01 6.545457e-03 6.878752e-01 6.511385e-02 4.546842e-01 2.025374e-02 2.661971e-01 4.259155e-01 1.687005e+00 5.822214e-01 3.544722e-01 1.039059e-01 8.729858e-01 2.441363e+00 1.134988e+00 0.000000e+00 4.972671e-01 6.590183e-01 7.004413e-01 2.239048e-01 1.320384e-03 0.000000e+00 5.656584e-02 1.475026e-01 4.386242e-01 4.542627e-02 4.475230e-02 1.223505e+00 1.390669e-01 5.327111e-01 1.400869e+00 8.711689e-01 5.590201e-02 3.428534e-01 1.502799e-02 1.518235e-01 2.099850e-01 0.000000e+00 5.311859e-03 3.017433e-01 0.000000e+00 0.000000e+00 1.702840e-01 7.685883e-01 1.227423e-01 2.804460e-01 2.238005e-03 9.897372e-02 3.972820e-01 0.000000e+00 8.285884e-01 8.638156e-03 6.978522e-01 0.000000e+00 7.339010e-03 1.044634e-01 7.764140e-03 4.217977e-01 2.535816e-01 3.266925e-01 1.031062e-01 3.517643e-01 0.000000e+00 7.029030e-01 1.285341e-01 3.187955e-01 9.025938e-02 4.072767e-01 1.920809e-01 0.000000e+00 6.590915e-02 2.232466e-01 8.350418e-01 9.596095e-03 3.044828e-01 1.596167e-01 7.252340e-01 4.331560e-01 0.000000e+00 2.637666e-01 0.000000e+00 4.387922e-01 4.370882e-01 3.995162e-01 3.688457e-01 7.092373e-01 1.407742e-01 1.975513e-02 2.628667e-01 2.430868e-01 1.337315e-01 3.706890e-01 3.328954e+00 1.571694e-02 6.729551e-01 9.210210e-04 5.326523e-03 1.348944e+00 1.998225e-01 6.109467e-01 2.163746e-01 9.924321e-01 3.348610e-01 2.941617e-01 4.456327e-01 0.000000e+00 0.000000e+00 2.786570e-01 1.108464e-01 3.896288e-01 1.874046e-02 4.024294e-02 4.299268e-02 0.000000e+00 0.000000e+00 0.000000e+00 0.000000e+00 0.000000e+00 0.000000e+00 0.000000e+00 1.706400e-02 0.000000e+00 0.000000e+00 9.958253e-03 6.625015e-03 0.000000e+00 1.077639e-01 6.116922e-02 2.520300e-02 1.007704e-01 1.310238e-02 0.000000e+00 5.633028e-02 0.000000e+00 0.000000e+00 1.047033e-01 8.950132e-01 5.726642e-02 1.970501e-01 0.000000e+00 0.000000e+00 8.072830e-01 6.812186e-03 0.000000e+00 0.000000e+00 0.000000e+00 4.756021e-02 1.475961e-01 0.000000e+00 3.806010e-02 1.100972e-01 0.000000e+00 0.000000e+00 0.000000e+00 2.116867e+00 0.000000e+00 5.464000e-03 0.000000e+00 1.180419e-01 0.000000e+00 1.039148e-02 4.586160e-01 5.169836e-01 4.705039e-02 0.000000e+00 0.000000e+00 0.000000e+00 0.000000e+00 4.578339e-01 0.000000e+00 0.000000e+00 1.041666e-01 0.000000e+00 0.000000e+00 0.000000e+00 6.295561e-03 9.983955e-02 2.376146e-01 0.000000e+00 3.504737e-01 0.000000e+00 4.012243e-01 0.000000e+00 0.000000e+00 0.000000e+00 6.471812e-02 9.015625e-02 9.139229e-01 3.744156e-01 0.000000e+00 1.813490e-01 0.000000e+00 6.653760e-02 2.577371e-01 0.000000e+00 4.744724e-02 5.192575e-02 1.020154e-02 0.000000e+00 3.055030e-03 0.000000e+00 5.856357e-02 2.091859e-02 0.000000e+00 0.000000e+00 0.000000e+00 0.000000e+00 0.000000e+00 2.296831e-02 3.392103e-02 1.203958e-03 0.000000e+00 9.041534e-01 0.000000e+00 1.204376e-01 9.702160e-02 0.000000e+00 0.000000e+00 1.528439e-01 1.151743e-03 3.202743e-03 1.313144e-02 0.000000e+00 0.000000e+00 4.707621e-01 0.000000e+00 0.000000e+00 2.894049e-01 3.439146e-02 5.926299e-02 3.030279e-02 0.000000e+00 1.524837e-01 1.681299e-01 3.781143e-03 1.191420e-02 0.000000e+00 9.627801e-02 4.501474e-03 2.542159e-02 1.533153e-03 4.512923e-02 1.497685e-01 0.000000e+00 1.946716e-03 1.037022e-01 0.000000e+00 0.000000e+00 1.063095e+00 2.306395e-02 2.517713e-01 1.331230e-01 5.953198e-03 4.809014e-02 2.386860e-01 0.000000e+00 8.102420e-02 0.000000e+00 3.626633e-01 1.503222e-01 4.528342e-01 0.000000e+00 0.000000e+00 3.628411e-03 0.000000e+00 5.105524e-01 7.745217e-02 3.508772e-01 2.097627e-03 0.000000e+00 1.416680e-02 0.000000e+00 3.444968e-03 1.008521e-02 1.027204e-01 0.000000e+00 5.586879e-02 1.166527e-01 0.000000e+00 7.617620e-03 8.117588e-01 1.425129e-01 1.088032e-02 0.000000e+00 3.259835e-03 0.000000e+00 0.000000e+00 2.349816e-01 5.614959e-02 2.928324e-03 6.461273e-01 0.000000e+00 1.574331e-01 4.474008e-02 0.000000e+00 8.977730e-01 8.196347e-02 7.704602e-02 6.703293e-02 0.000000e+00 0.000000e+00 0.000000e+00 1.458166e-01 5.386366e-03 0.000000e+00 6.849181e-03 5.079575e-02 6.453848e-02 1.119033e-02 2.781193e-02 0.000000e+00 0.000000e+00 0.000000e+00 1.101984e-01 6.160073e-02 1.063433e-02 5.035704e-01 0.000000e+00 7.702164e-02 0.000000e+00 0.000000e+00 8.120774e-03 0.000000e+00 4.883689e-02 0.000000e+00 3.458410e-03 3.128647e-02 3.016905e-02 2.956056e-01 4.849669e-01 2.150066e-01 4.544591e-01 2.574791e-01 0.000000e+00 3.958097e-03 4.497981e-01 0.000000e+00 5.388418e-02 6.625538e-01 1.871711e+00 7.266799e-02 0.000000e+00 9.830825e-01 0.000000e+00 1.320891e-02 0.000000e+00 1.075168e-02 9.228257e-02 1.141877e+00 0.000000e+00 1.960480e-01 6.383558e-01 5.165289e-02 1.562880e-01 2.402527e+00 2.253065e-02 7.330774e-02 0.000000e+00 1.656714e-02 0.000000e+00 7.921591e-01 9.557487e-01 1.013361e+00 1.053893e-01 7.566255e-01 8.330276e-03 3.523982e-01 5.475044e-02 2.042105e-01 1.621182e-01 1.866926e-01 3.523635e-01 8.199595e-01 8.907725e-03 6.216133e-02 3.008767e-02 0.000000e+00 8.103810e-03 0.000000e+00 1.098988e-01 2.568814e-02 4.112995e-01 4.706735e-02 0.000000e+00 0.000000e+00 1.373885e-01 7.359468e-03 1.454366e-01 5.671314e-03 1.444302e-01 1.125034e+00 1.123101e-01 4.581825e-01 9.962826e-02 0.000000e+00 5.360259e-01 2.856520e-02 3.618995e-01 1.001810e+00 1.320743e+00 1.608481e-01 5.045916e-02 0.000000e+00 1.170111e-02 3.322458e-01 0.000000e+00 7.882412e-02 0.000000e+00 1.235642e-02 1.029235e+00 9.797585e-02 4.021061e-01 1.386857e+00 0.000000e+00 5.939732e-01 8.900081e-01 1.829112e-02 1.601517e+00 2.749007e-02 6.191616e-02 9.041281e-03 1.531204e+00 1.423607e-01 1.800414e-01 5.801203e-01 4.669435e-01 3.051638e-01 0.000000e+00 1.102719e-01 1.865221e-01 9.089474e-03 0.000000e+00 4.746112e-01 1.841005e+00 1.986311e-01 3.469146e-02 9.377325e-03 5.436415e-02 2.345817e-03 0.000000e+00 0.000000e+00 4.561360e-02 3.003613e-01 0.000000e+00 1.000586e+00 1.023537e+00 5.507014e-03 9.886714e-03 5.796982e-01 1.044207e-02 1.133040e-01 1.610211e-01 1.168061e-03 1.911261e+00 0.000000e+00 4.511433e-01 1.849115e-01 0.000000e+00 3.586671e-03 3.472852e-01 9.289103e-02 8.866469e-01 8.030339e-02 3.693294e-01 1.196868e-02 0.000000e+00 0.000000e+00 1.914550e-02 5.777218e-03 1.767287e-02 1.797101e-01 3.914196e-01 1.331388e-01 8.643211e-01 1.460112e+00 3.393902e-01 1.370027e+00 6.829497e-03 4.967096e-02 0.000000e+00 5.404118e-02 5.463920e-03 1.438608e+00 4.647491e-02 1.554116e-01 1.974407e-02 1.663789e-01 0.000000e+00 8.491038e-02 5.244565e-02 6.138389e-01 6.687260e-03 3.758851e-02 5.645524e-03 2.235904e-02 2.821480e+00 2.843108e-01 7.432875e-02 6.976322e-02 1.140990e+00 1.814567e-01 6.445740e-02 0.000000e+00 3.379773e+00 2.819782e-01 5.468048e-02 5.021149e-02 0.000000e+00 1.387563e+00 0.000000e+00 0.000000e+00 8.633566e-02 0.000000e+00 0.000000e+00 1.475560e+00 6.399383e-02 9.924252e-01 0.000000e+00 0.000000e+00 0.000000e+00 4.323080e-01 2.018968e-02 2.071248e+00 3.749548e-01 2.445952e-01 5.056830e-01 1.496684e-01 1.311181e-01 4.480092e-02 2.568351e-01 3.576156e-01 1.049680e+00 4.162600e-02 0.000000e+00 7.722186e-01 1.571926e-01 2.183716e-02 0.000000e+00 1.932433e-01 9.116143e-01 4.231215e-02 5.201985e-02 3.183551e-01 3.400196e-02 4.848908e-01 5.034744e-01 1.385371e-02 9.732579e-01 1.958310e-01 1.107059e-01 8.985817e-01 0.000000e+00 7.521079e-01 1.692469e-01 
