# Supplementary material for: Secondary structure spatial conformation footprint: a novel method for fast protein structure comparison and classification
Source: BMC Struct Biol. 2006 Jun 8;6:12. doi: 10.1186/1472-6807-6-12 (PMC1526735; doi:10.1186/1472-6807-6-12)
Supplement: Additional File 12 — The Python code for the SSEF method. An archive that contains the Python code and auxiliary files necessary to compute the SSE footprint from a PDB file of a structure. [file 1472-6807-6-12-S12.tar › d1af7_2.pdb]

HEADER    SCOP/ASTRAL domain d1af7_2 [34203]      21-NOV-03   0000
REMARK  99
REMARK  99 ASTRAL ASTRAL-version: 1.65
REMARK  99 ASTRAL SCOP-sid: d1af7_2
REMARK  99 ASTRAL SCOP-sun: 34203
REMARK  99 ASTRAL SCOP-sccs: c.66.1.8
REMARK  99 ASTRAL Source-PDB: 1af7
REMARK  99 ASTRAL Source-PDB-REVDAT: 28-JAN-98
REMARK  99 ASTRAL Region: 92-284
REMARK  99 ASTRAL ASTRAL-SPACI: 0.42
REMARK  99 ASTRAL ASTRAL-AEROSPACI: 0.42
REMARK  99 ASTRAL Data-updated-release: 1.61
ATOM    663  N   ASN    92      30.800  20.942  51.159  1.00 15.45           N  
ATOM    664  CA  ASN    92      31.433  21.341  49.910  1.00 14.41           C  
ATOM    665  C   ASN    92      32.045  20.272  49.005  1.00 16.25           C  
ATOM    666  O   ASN    92      32.804  20.618  48.100  1.00 16.80           O  
ATOM    667  CB  ASN    92      32.533  22.354  50.231  1.00 12.68           C  
ATOM    668  CG  ASN    92      32.122  23.324  51.303  1.00 11.92           C  
ATOM    669  OD1 ASN    92      31.314  24.221  51.078  1.00 15.92           O  
ATOM    670  ND2 ASN    92      32.646  23.134  52.482  1.00 11.21           N  
ATOM    671  N   LEU    93      31.728  19.004  49.224  1.00 16.02           N  
ATOM    672  CA  LEU    93      32.302  17.932  48.415  1.00 16.03           C  
ATOM    673  C   LEU    93      32.135  18.186  46.914  1.00 14.23           C  
ATOM    674  O   LEU    93      31.018  18.369  46.436  1.00 13.70           O  
ATOM    675  CB  LEU    93      31.690  16.588  48.818  1.00 20.55           C  
ATOM    676  CG  LEU    93      32.477  15.351  48.361  1.00 25.53           C  
ATOM    677  CD1 LEU    93      33.926  15.446  48.808  1.00 27.06           C  
ATOM    678  CD2 LEU    93      31.824  14.083  48.911  1.00 30.17           C  
ATOM    679  N   THR    94      33.242  18.158  46.175  1.00 12.21           N  
ATOM    680  CA  THR    94      33.219  18.422  44.743  1.00 11.50           C  
ATOM    681  C   THR    94      34.440  17.799  44.097  1.00 13.14           C  
ATOM    682  O   THR    94      35.287  17.236  44.789  1.00 15.83           O  
ATOM    683  CB  THR    94      33.225  19.964  44.466  1.00 12.64           C  
ATOM    684  OG1 THR    94      33.010  20.238  43.061  1.00 13.43           O  
ATOM    685  CG2 THR    94      34.540  20.568  44.932  1.00  9.42           C  
ATOM    686  N   ALA    95      34.540  17.922  42.778  1.00 13.30           N  
ATOM    687  CA  ALA    95      35.650  17.361  42.006  1.00 13.03           C  
ATOM    688  C   ALA    95      35.711  17.974  40.612  1.00 13.83           C  
ATOM    689  O   ALA    95      34.716  18.483  40.118  1.00 13.09           O  
ATOM    690  CB  ALA    95      35.481  15.852  41.875  1.00 14.43           C  
ATOM    691  N   PHE    96      36.882  17.934  39.984  1.00 13.46           N  
ATOM    692  CA  PHE    96      37.023  18.445  38.626  1.00 14.91           C  
ATOM    693  C   PHE    96      36.308  17.475  37.707  1.00 16.93           C  
ATOM    694  O   PHE    96      36.462  16.260  37.853  1.00 20.09           O  
ATOM    695  CB  PHE    96      38.489  18.514  38.201  1.00 13.73           C  
ATOM    696  CG  PHE    96      39.111  19.855  38.394  1.00 14.05           C  
ATOM    697  CD1 PHE    96      38.892  20.869  37.474  1.00 13.98           C  
ATOM    698  CD2 PHE    96      39.926  20.106  39.501  1.00 16.37           C  
ATOM    699  CE1 PHE    96      39.466  22.108  37.641  1.00 14.37           C  
ATOM    700  CE2 PHE    96      40.509  21.343  39.677  1.00 15.31           C  
ATOM    701  CZ  PHE    96      40.275  22.345  38.742  1.00 16.90           C  
ATOM    702  N   PHE    97      35.538  18.013  36.763  1.00 18.32           N  
ATOM    703  CA  PHE    97      34.787  17.221  35.797  1.00 17.20           C  
ATOM    704  C   PHE    97      33.837  16.173  36.404  1.00 17.65           C  
ATOM    705  O   PHE    97      33.691  15.073  35.889  1.00 17.08           O  
ATOM    706  CB  PHE    97      35.747  16.621  34.762  1.00 15.39           C  
ATOM    707  CG  PHE    97      36.301  17.647  33.803  1.00 15.11           C  
ATOM    708  CD1 PHE    97      35.480  18.232  32.845  1.00 15.95           C  
ATOM    709  CD2 PHE    97      37.612  18.055  33.880  1.00 15.98           C  
ATOM    710  CE1 PHE    97      35.951  19.202  31.994  1.00 16.19           C  
ATOM    711  CE2 PHE    97      38.101  19.036  33.023  1.00 17.18           C  
ATOM    712  CZ  PHE    97      37.273  19.611  32.081  1.00 16.76           C  
ATOM    713  N   ARG    98      33.164  16.550  37.485  1.00 16.43           N  
ATOM    714  CA  ARG    98      32.196  15.682  38.148  1.00 15.87           C  
ATOM    715  C   ARG    98      31.029  15.642  37.153  1.00 17.91           C  
ATOM    716  O   ARG    98      30.795  16.635  36.476  1.00 18.68           O  
ATOM    717  CB  ARG    98      31.753  16.322  39.467  1.00 14.67           C  
ATOM    718  CG  ARG    98      30.912  15.428  40.348  1.00 13.02           C  
ATOM    719  CD  ARG    98      30.462  16.143  41.592  1.00 14.15           C  
ATOM    720  NE  ARG    98      29.712  15.245  42.466  1.00 13.64           N  
ATOM    721  CZ  ARG    98      29.351  15.529  43.714  1.00 12.91           C  
ATOM    722  NH1 ARG    98      29.670  16.693  44.263  1.00 13.74           N  
ATOM    723  NH2 ARG    98      28.644  14.649  44.410  1.00 12.06           N  
ATOM    724  N   GLU    99      30.302  14.522  37.065  1.00 17.46           N  
ATOM    725  CA  GLU    99      29.194  14.342  36.115  1.00 16.19           C  
ATOM    726  C   GLU    99      29.626  14.856  34.745  1.00 17.57           C  
ATOM    727  O   GLU    99      28.923  15.628  34.078  1.00 18.78           O  
ATOM    728  CB  GLU    99      27.937  15.019  36.634  1.00 14.81           C  
ATOM    729  CG  GLU    99      27.499  14.390  37.933  1.00 15.54           C  
ATOM    730  CD  GLU    99      26.405  15.128  38.617  1.00 17.35           C  
ATOM    731  OE1 GLU    99      25.621  15.791  37.936  1.00 21.31           O  
ATOM    732  OE2 GLU    99      26.311  15.029  39.853  1.00 21.50           O  
ATOM    733  N   ALA   100      30.741  14.289  34.299  1.00 19.71           N  
ATOM    734  CA  ALA   100      31.435  14.655  33.063  1.00 21.35           C  
ATOM    735  C   ALA   100      30.653  14.664  31.761  1.00 20.00           C  
ATOM    736  O   ALA   100      31.083  15.254  30.764  1.00 19.18           O  
ATOM    737  CB  ALA   100      32.687  13.822  32.923  1.00 23.70           C  
ATOM    738  N   HIS   101      29.504  14.008  31.770  1.00 19.75           N  
ATOM    739  CA  HIS   101      28.651  13.954  30.601  1.00 18.00           C  
ATOM    740  C   HIS   101      28.096  15.334  30.277  1.00 18.48           C  
ATOM    741  O   HIS   101      27.702  15.583  29.156  1.00 16.42           O  
ATOM    742  CB  HIS   101      27.497  12.950  30.813  1.00 18.82           C  
ATOM    743  CG  HIS   101      26.924  12.952  32.201  1.00 16.85           C  
ATOM    744  ND1 HIS   101      25.779  13.644  32.540  1.00 17.15           N  
ATOM    745  CD2 HIS   101      27.318  12.308  33.324  1.00 17.44           C  
ATOM    746  CE1 HIS   101      25.494  13.426  33.810  1.00 17.14           C  
ATOM    747  NE2 HIS   101      26.413  12.619  34.308  1.00 18.75           N  
ATOM    748  N   HIS   102      28.090  16.229  31.260  1.00 17.40           N  
ATOM    749  CA  HIS   102      27.563  17.573  31.062  1.00 16.93           C  
ATOM    750  C   HIS   102      28.431  18.431  30.195  1.00 16.82           C  
ATOM    751  O   HIS   102      27.928  19.276  29.466  1.00 17.76           O  
ATOM    752  CB  HIS   102      27.369  18.269  32.400  1.00 13.35           C  
ATOM    753  CG  HIS   102      26.174  17.781  33.143  1.00 11.42           C  
ATOM    754  ND1 HIS   102      26.074  17.840  34.510  1.00 10.49           N  
ATOM    755  CD2 HIS   102      25.040  17.190  32.704  1.00 11.44           C  
ATOM    756  CE1 HIS   102      24.930  17.306  34.890  1.00 11.50           C  
ATOM    757  NE2 HIS   102      24.283  16.903  33.811  1.00 12.05           N  
ATOM    758  N   PHE   103      29.737  18.188  30.249  1.00 18.14           N  
ATOM    759  CA  PHE   103      30.676  18.994  29.494  1.00 18.21           C  
ATOM    760  C   PHE   103      30.580  18.929  27.965  1.00 20.20           C  
ATOM    761  O   PHE   103      30.715  19.970  27.315  1.00 20.86           O  
ATOM    762  CB  PHE   103      32.053  18.907  30.127  1.00 15.99           C  
ATOM    763  CG  PHE   103      32.016  19.257  31.587  1.00 14.93           C  
ATOM    764  CD1 PHE   103      31.951  20.584  31.987  1.00 12.79           C  
ATOM    765  CD2 PHE   103      31.906  18.261  32.560  1.00 12.61           C  
ATOM    766  CE1 PHE   103      31.764  20.926  33.337  1.00 14.88           C  
ATOM    767  CE2 PHE   103      31.720  18.582  33.908  1.00 12.95           C  
ATOM    768  CZ  PHE   103      31.647  19.925  34.304  1.00 13.27           C  
ATOM    769  N   PRO   104      30.381  17.722  27.368  1.00 18.59           N  
ATOM    770  CA  PRO   104      30.238  17.623  25.904  1.00 20.02           C  
ATOM    771  C   PRO   104      28.920  18.320  25.491  1.00 17.67           C  
ATOM    772  O   PRO   104      28.820  18.927  24.431  1.00 16.96           O  
ATOM    773  CB  PRO   104      30.156  16.117  25.678  1.00 20.14           C  
ATOM    774  CG  PRO   104      31.127  15.593  26.692  1.00 19.18           C  
ATOM    775  CD  PRO   104      30.768  16.406  27.925  1.00 20.60           C  
ATOM    776  N   ILE   105      27.933  18.291  26.370  1.00 17.51           N  
ATOM    777  CA  ILE   105      26.658  18.936  26.096  1.00 18.31           C  
ATOM    778  C   ILE   105      26.833  20.476  26.092  1.00 20.54           C  
ATOM    779  O   ILE   105      26.325  21.188  25.218  1.00 22.05           O  
ATOM    780  CB  ILE   105      25.590  18.504  27.140  1.00 17.98           C  
ATOM    781  CG1 ILE   105      25.235  17.019  26.969  1.00 18.69           C  
ATOM    782  CG2 ILE   105      24.368  19.402  27.062  1.00 17.95           C  
ATOM    783  CD1 ILE   105      24.529  16.393  28.180  1.00 17.89           C  
ATOM    784  N   LEU   106      27.562  20.988  27.069  1.00 21.85           N  
ATOM    785  CA  LEU   106      27.800  22.417  27.176  1.00 20.74           C  
ATOM    786  C   LEU   106      28.544  22.919  25.951  1.00 21.84           C  
ATOM    787  O   LEU   106      28.176  23.936  25.390  1.00 22.62           O  
ATOM    788  CB  LEU   106      28.610  22.712  28.449  1.00 21.03           C  
ATOM    789  CG  LEU   106      29.149  24.123  28.692  1.00 22.14           C  
ATOM    790  CD1 LEU   106      28.019  24.995  29.169  1.00 21.09           C  
ATOM    791  CD2 LEU   106      30.267  24.089  29.718  1.00 21.41           C  
ATOM    792  N   ALA   107      29.606  22.221  25.555  1.00 22.49           N  
ATOM    793  CA  ALA   107      30.419  22.603  24.402  1.00 23.96           C  
ATOM    794  C   ALA   107      29.593  22.641  23.117  1.00 24.61           C  
ATOM    795  O   ALA   107      29.767  23.531  22.284  1.00 25.25           O  
ATOM    796  CB  ALA   107      31.586  21.659  24.256  1.00 21.80           C  
ATOM    797  N   GLU   108      28.673  21.686  23.008  1.00 26.21           N  
ATOM    798  CA  GLU   108      27.740  21.498  21.887  1.00 27.61           C  
ATOM    799  C   GLU   108      26.839  22.747  21.794  1.00 26.57           C  
ATOM    800  O   GLU   108      26.745  23.403  20.749  1.00 25.75           O  
ATOM    801  CB  GLU   108      26.913  20.236  22.222  1.00 31.49           C  
ATOM    802  CG  GLU   108      26.068  19.536  21.139  1.00 37.95           C  
ATOM    803  CD  GLU   108      25.203  18.367  21.730  1.00 42.56           C  
ATOM    804  OE1 GLU   108      25.669  17.650  22.661  1.00 44.22           O  
ATOM    805  OE2 GLU   108      24.044  18.176  21.271  1.00 44.07           O  
ATOM    806  N   HIS   109      26.214  23.076  22.921  1.00 24.73           N  
ATOM    807  CA  HIS   109      25.323  24.230  23.072  1.00 24.16           C  
ATOM    808  C   HIS   109      26.059  25.551  22.736  1.00 23.50           C  
ATOM    809  O   HIS   109      25.560  26.381  21.976  1.00 24.73           O  
ATOM    810  CB  HIS   109      24.831  24.240  24.519  1.00 22.54           C  
ATOM    811  CG  HIS   109      23.696  25.169  24.787  1.00 22.89           C  
ATOM    812  ND1 HIS   109      22.444  24.992  24.245  1.00 24.23           N  
ATOM    813  CD2 HIS   109      23.594  26.227  25.624  1.00 23.45           C  
ATOM    814  CE1 HIS   109      21.618  25.894  24.742  1.00 22.80           C  
ATOM    815  NE2 HIS   109      22.292  26.656  25.583  1.00 22.55           N  
ATOM    816  N   ALA   110      27.249  25.724  23.306  1.00 23.95           N  
ATOM    817  CA  ALA   110      28.064  26.912  23.108  1.00 22.24           C  
ATOM    818  C   ALA   110      28.440  27.085  21.643  1.00 24.70           C  
ATOM    819  O   ALA   110      28.421  28.194  21.122  1.00 26.48           O  
ATOM    820  CB  ALA   110      29.320  26.825  23.977  1.00 19.90           C  
ATOM    821  N   ARG   111      28.816  25.993  20.989  1.00 27.07           N  
ATOM    822  CA  ARG   111      29.188  26.020  19.582  1.00 29.33           C  
ATOM    823  C   ARG   111      28.093  26.681  18.758  1.00 30.63           C  
ATOM    824  O   ARG   111      28.371  27.282  17.722  1.00 31.47           O  
ATOM    825  CB  ARG   111      29.385  24.599  19.064  1.00 31.61           C  
ATOM    826  CG  ARG   111      30.808  24.205  18.751  1.00 35.75           C  
ATOM    827  CD  ARG   111      31.706  24.237  19.976  1.00 38.25           C  
ATOM    828  NE  ARG   111      32.688  23.139  20.003  1.00 42.11           N  
ATOM    829  CZ  ARG   111      33.687  22.953  19.123  1.00 43.92           C  
ATOM    830  NH1 ARG   111      33.870  23.786  18.085  1.00 43.71           N  
ATOM    831  NH2 ARG   111      34.572  21.969  19.331  1.00 43.83           N  
ATOM    832  N   ARG   112      26.839  26.505  19.154  1.00 32.86           N  
ATOM    833  CA  ARG   112      25.761  27.139  18.410  1.00 35.23           C  
ATOM    834  C   ARG   112      25.612  28.592  18.816  1.00 36.99           C  
ATOM    835  O   ARG   112      26.160  29.474  18.166  1.00 40.71           O  
ATOM    836  CB  ARG   112      24.431  26.411  18.589  1.00 33.74           C  
ATOM    837  CG  ARG   112      24.134  25.403  17.496  1.00 33.59           C  
ATOM    838  CD  ARG   112      24.950  24.128  17.663  1.00 36.01           C  
ATOM    839  NE  ARG   112      24.568  23.406  18.873  1.00 40.38           N  
ATOM    840  CZ  ARG   112      23.472  22.658  18.986  1.00 42.48           C  
ATOM    841  NH1 ARG   112      22.638  22.522  17.954  1.00 44.56           N  
ATOM    842  NH2 ARG   112      23.190  22.069  20.149  1.00 42.14           N  
ATOM    843  N   ARG   113      24.954  28.835  19.942  1.00 37.24           N  
ATOM    844  CA  ARG   113      24.705  30.189  20.424  1.00 37.02           C  
ATOM    845  C   ARG   113      25.877  31.174  20.290  1.00 37.96           C  
ATOM    846  O   ARG   113      26.713  31.293  21.205  1.00 38.68           O  
ATOM    847  CB  ARG   113      24.253  30.175  21.894  1.00 36.92           C  
ATOM    848  CG  ARG   113      23.619  28.892  22.427  1.00 34.71           C  
ATOM    849  CD  ARG   113      22.289  28.601  21.811  1.00 35.59           C  
ATOM    850  NE  ARG   113      22.335  27.310  21.121  1.00 39.19           N  
ATOM    851  CZ  ARG   113      21.294  26.491  20.970  1.00 41.15           C  
ATOM    852  NH1 ARG   113      20.106  26.824  21.467  1.00 40.50           N  
ATOM    853  NH2 ARG   113      21.442  25.338  20.312  1.00 44.05           N  
ATOM    854  N   HIS   114      25.947  31.881  19.161  1.00 37.01           N  
ATOM    855  CA  HIS   114      27.008  32.870  18.990  1.00 37.64           C  
ATOM    856  C   HIS   114      26.616  34.203  19.599  1.00 36.47           C  
ATOM    857  O   HIS   114      25.434  34.545  19.712  1.00 37.99           O  
ATOM    858  CB  HIS   114      27.462  33.019  17.545  1.00 38.11           C  
ATOM    859  CG  HIS   114      28.267  31.854  17.056  1.00 40.50           C  
ATOM    860  ND1 HIS   114      28.370  30.672  17.763  1.00 41.63           N  
ATOM    861  CD2 HIS   114      28.977  31.672  15.916  1.00 39.90           C  
ATOM    862  CE1 HIS   114      29.104  29.812  17.077  1.00 42.57           C  
ATOM    863  NE2 HIS   114      29.484  30.394  15.952  1.00 42.13           N  
ATOM    864  N   GLY   115      27.638  34.965  19.948  1.00 36.50           N  
ATOM    865  CA  GLY   115      27.453  36.229  20.624  1.00 34.76           C  
ATOM    866  C   GLY   115      28.147  35.859  21.918  1.00 32.81           C  
ATOM    867  O   GLY   115      28.944  34.919  21.928  1.00 32.34           O  
ATOM    868  N   GLU   116      27.847  36.520  23.021  1.00 31.38           N  
ATOM    869  CA  GLU   116      28.533  36.139  24.241  1.00 30.69           C  
ATOM    870  C   GLU   116      27.862  34.969  24.933  1.00 28.96           C  
ATOM    871  O   GLU   116      26.677  35.036  25.260  1.00 29.81           O  
ATOM    872  CB  GLU   116      28.655  37.298  25.213  1.00 32.54           C  
ATOM    873  CG  GLU   116      29.581  36.945  26.355  1.00 37.82           C  
ATOM    874  CD  GLU   116      29.763  38.075  27.311  1.00 41.45           C  
ATOM    875  OE1 GLU   116      28.743  38.725  27.636  1.00 44.05           O  
ATOM    876  OE2 GLU   116      30.923  38.316  27.723  1.00 44.56           O  
ATOM    877  N   TYR   117      28.614  33.890  25.125  1.00 24.58           N  
ATOM    878  CA  TYR   117      28.086  32.727  25.803  1.00 20.69           C  
ATOM    879  C   TYR   117      28.407  32.949  27.280  1.00 18.43           C  
ATOM    880  O   TYR   117      29.582  33.055  27.663  1.00 20.29           O  
ATOM    881  CB  TYR   117      28.728  31.455  25.268  1.00 19.08           C  
ATOM    882  CG  TYR   117      28.016  30.222  25.730  1.00 18.68           C  
ATOM    883  CD1 TYR   117      26.873  29.787  25.092  1.00 18.51           C  
ATOM    884  CD2 TYR   117      28.444  29.526  26.841  1.00 16.92           C  
ATOM    885  CE1 TYR   117      26.172  28.692  25.560  1.00 18.14           C  
ATOM    886  CE2 TYR   117      27.756  28.440  27.311  1.00 17.08           C  
ATOM    887  CZ  TYR   117      26.620  28.028  26.672  1.00 17.12           C  
ATOM    888  OH  TYR   117      25.904  26.967  27.156  1.00 18.54           O  
ATOM    889  N   ARG   118      27.361  33.017  28.103  1.00 17.92           N  
ATOM    890  CA  ARG   118      27.512  33.289  29.514  1.00 16.59           C  
ATOM    891  C   ARG   118      26.985  32.154  30.348  1.00 14.68           C  
ATOM    892  O   ARG   118      25.890  31.686  30.136  1.00 14.00           O  
ATOM    893  CB  ARG   118      26.771  34.574  29.837  1.00 20.73           C  
ATOM    894  CG  ARG   118      27.163  35.230  31.128  1.00 27.65           C  
ATOM    895  CD  ARG   118      26.511  36.601  31.234  1.00 32.54           C  
ATOM    896  NE  ARG   118      27.243  37.622  30.492  1.00 36.48           N  
ATOM    897  CZ  ARG   118      26.932  38.917  30.495  1.00 39.09           C  
ATOM    898  NH1 ARG   118      25.888  39.364  31.187  1.00 41.64           N  
ATOM    899  NH2 ARG   118      27.711  39.786  29.867  1.00 38.80           N  
ATOM    900  N   VAL   119      27.763  31.743  31.338  1.00 17.40           N  
ATOM    901  CA  VAL   119      27.385  30.641  32.201  1.00 15.36           C  
ATOM    902  C   VAL   119      27.446  31.040  33.650  1.00 14.68           C  
ATOM    903  O   VAL   119      28.353  31.744  34.044  1.00 15.17           O  
ATOM    904  CB  VAL   119      28.344  29.461  32.032  1.00 16.32           C  
ATOM    905  CG1 VAL   119      27.891  28.273  32.898  1.00 16.02           C  
ATOM    906  CG2 VAL   119      28.445  29.075  30.576  1.00 16.34           C  
ATOM    907  N   TRP   120      26.486  30.556  34.432  1.00 15.67           N  
ATOM    908  CA  TRP   120      26.419  30.795  35.864  1.00 14.93           C  
ATOM    909  C   TRP   120      26.568  29.452  36.585  1.00 15.95           C  
ATOM    910  O   TRP   120      25.784  28.538  36.370  1.00 15.79           O  
ATOM    911  CB  TRP   120      25.068  31.424  36.284  1.00 12.44           C  
ATOM    912  CG  TRP   120      24.954  31.688  37.785  1.00 12.62           C  
ATOM    913  CD1 TRP   120      25.980  31.776  38.677  1.00 12.36           C  
ATOM    914  CD2 TRP   120      23.756  31.882  38.550  1.00 14.26           C  
ATOM    915  NE1 TRP   120      25.508  32.004  39.942  1.00 14.13           N  
ATOM    916  CE2 TRP   120      24.146  32.077  39.897  1.00 13.68           C  
ATOM    917  CE3 TRP   120      22.394  31.912  38.233  1.00 16.45           C  
ATOM    918  CZ2 TRP   120      23.225  32.296  40.924  1.00 14.48           C  
ATOM    919  CZ3 TRP   120      21.474  32.132  39.256  1.00 15.12           C  
ATOM    920  CH2 TRP   120      21.900  32.321  40.588  1.00 15.89           C  
ATOM    921  N   SER   121      27.601  29.322  37.406  1.00 15.46           N  
ATOM    922  CA  SER   121      27.786  28.127  38.222  1.00 14.53           C  
ATOM    923  C   SER   121      27.258  28.578  39.595  1.00 14.61           C  
ATOM    924  O   SER   121      27.959  29.295  40.291  1.00 16.38           O  
ATOM    925  CB  SER   121      29.269  27.787  38.321  1.00 14.48           C  
ATOM    926  OG  SER   121      29.442  26.671  39.170  1.00 13.72           O  
ATOM    927  N   ALA   122      26.039  28.170  39.952  1.00 12.37           N  
ATOM    928  CA  ALA   122      25.364  28.538  41.200  1.00 11.46           C  
ATOM    929  C   ALA   122      25.867  27.932  42.518  1.00 11.68           C  
ATOM    930  O   ALA   122      25.447  28.345  43.589  1.00 11.35           O  
ATOM    931  CB  ALA   122      23.883  28.310  41.054  1.00 10.66           C  
ATOM    932  N   ALA   123      26.750  26.945  42.449  1.00 11.70           N  
ATOM    933  CA  ALA   123      27.310  26.348  43.662  1.00 11.98           C  
ATOM    934  C   ALA   123      28.713  25.928  43.289  1.00 11.85           C  
ATOM    935  O   ALA   123      28.973  24.761  43.053  1.00 15.19           O  
ATOM    936  CB  ALA   123      26.500  25.154  44.099  1.00 11.70           C  
ATOM    937  N   ALA   124      29.618  26.896  43.258  1.00 12.11           N  
ATOM    938  CA  ALA   124      31.008  26.706  42.857  1.00 11.99           C  
ATOM    939  C   ALA   124      31.932  25.921  43.774  1.00 12.06           C  
ATOM    940  O   ALA   124      32.906  25.314  43.303  1.00 12.73           O  
ATOM    941  CB  ALA   124      31.639  28.076  42.558  1.00  9.52           C  
ATOM    942  N   SER   125      31.638  25.948  45.074  1.00 13.23           N  
ATOM    943  CA  SER   125      32.462  25.320  46.083  1.00 12.05           C  
ATOM    944  C   SER   125      33.894  25.841  45.944  1.00 12.77           C  
ATOM    945  O   SER   125      34.094  27.049  45.774  1.00 15.02           O  
ATOM    946  CB  SER   125      32.408  23.802  45.985  1.00 10.98           C  
ATOM    947  OG  SER   125      33.055  23.234  47.103  1.00 12.43           O  
ATOM    948  N   THR   126      34.884  24.953  45.992  1.00 13.29           N  
ATOM    949  CA  THR   126      36.280  25.361  45.884  1.00 10.94           C  
ATOM    950  C   THR   126      36.782  25.664  44.459  1.00  9.23           C  
ATOM    951  O   THR   126      37.987  25.763  44.204  1.00 10.60           O  
ATOM    952  CB  THR   126      37.166  24.360  46.632  1.00 12.38           C  
ATOM    953  OG1 THR   126      36.708  23.024  46.364  1.00 14.20           O  
ATOM    954  CG2 THR   126      37.111  24.627  48.116  1.00 11.54           C  
ATOM    955  N   GLY   127      35.840  25.820  43.530  1.00  8.76           N  
ATOM    956  CA  GLY   127      36.189  26.177  42.164  1.00  6.42           C  
ATOM    957  C   GLY   127      36.321  25.115  41.086  1.00  8.32           C  
ATOM    958  O   GLY   127      36.461  25.438  39.914  1.00  9.27           O  
ATOM    959  N   GLU   128      36.268  23.852  41.465  1.00  6.75           N  
ATOM    960  CA  GLU   128      36.407  22.778  40.505  1.00  7.79           C  
ATOM    961  C   GLU   128      35.376  22.827  39.395  1.00  8.40           C  
ATOM    962  O   GLU   128      35.710  22.647  38.233  1.00 10.99           O  
ATOM    963  CB  GLU   128      36.367  21.415  41.203  1.00  9.76           C  
ATOM    964  CG  GLU   128      37.636  21.056  41.953  1.00 10.34           C  
ATOM    965  CD  GLU   128      37.600  21.474  43.404  1.00 12.13           C  
ATOM    966  OE1 GLU   128      36.937  22.477  43.743  1.00 12.27           O  
ATOM    967  OE2 GLU   128      38.244  20.794  44.222  1.00 13.75           O  
ATOM    968  N   GLU   129      34.120  23.043  39.738  1.00  9.89           N  
ATOM    969  CA  GLU   129      33.083  23.105  38.715  1.00 10.53           C  
ATOM    970  C   GLU   129      33.278  24.307  37.775  1.00 12.51           C  
ATOM    971  O   GLU   129      33.239  24.133  36.567  1.00 13.92           O  
ATOM    972  CB  GLU   129      31.686  23.079  39.345  1.00 11.00           C  
ATOM    973  CG  GLU   129      30.555  23.227  38.337  1.00 11.36           C  
ATOM    974  CD  GLU   129      29.225  23.174  38.994  1.00 11.37           C  
ATOM    975  OE1 GLU   129      28.847  22.067  39.388  1.00 13.12           O  
ATOM    976  OE2 GLU   129      28.561  24.216  39.143  1.00 13.61           O  
ATOM    977  N   PRO   130      33.424  25.541  38.309  1.00 13.53           N  
ATOM    978  CA  PRO   130      33.626  26.661  37.380  1.00 12.59           C  
ATOM    979  C   PRO   130      34.880  26.541  36.504  1.00 11.51           C  
ATOM    980  O   PRO   130      34.895  27.016  35.366  1.00 13.26           O  
ATOM    981  CB  PRO   130      33.690  27.887  38.304  1.00 15.35           C  
ATOM    982  CG  PRO   130      33.685  27.334  39.730  1.00 15.49           C  
ATOM    983  CD  PRO   130      32.982  26.037  39.628  1.00 12.96           C  
ATOM    984  N   TYR   131      35.952  25.955  37.030  1.00 12.51           N  
ATOM    985  CA  TYR   131      37.146  25.811  36.215  1.00 10.63           C  
ATOM    986  C   TYR   131      36.950  24.701  35.197  1.00  9.82           C  
ATOM    987  O   TYR   131      37.514  24.748  34.130  1.00 13.59           O  
ATOM    988  CB  TYR   131      38.435  25.632  37.044  1.00 11.69           C  
ATOM    989  CG  TYR   131      38.878  26.890  37.784  1.00 12.74           C  
ATOM    990  CD1 TYR   131      39.005  28.121  37.123  1.00 10.94           C  
ATOM    991  CD2 TYR   131      39.157  26.852  39.147  1.00 12.99           C  
ATOM    992  CE1 TYR   131      39.393  29.279  37.809  1.00 12.42           C  
ATOM    993  CE2 TYR   131      39.555  28.002  39.846  1.00 13.29           C  
ATOM    994  CZ  TYR   131      39.671  29.209  39.169  1.00 14.37           C  
ATOM    995  OH  TYR   131      40.092  30.333  39.867  1.00 15.38           O  
ATOM    996  N   SER   132      36.144  23.706  35.512  1.00 10.01           N  
ATOM    997  CA  SER   132      35.879  22.667  34.540  1.00  8.53           C  
ATOM    998  C   SER   132      35.147  23.300  33.366  1.00 10.35           C  
ATOM    999  O   SER   132      35.430  22.979  32.217  1.00 10.62           O  
ATOM   1000  CB  SER   132      35.012  21.581  35.154  1.00  8.98           C  
ATOM   1001  OG  SER   132      35.753  20.916  36.148  1.00 10.30           O  
ATOM   1002  N   ILE   133      34.184  24.168  33.672  1.00 12.23           N  
ATOM   1003  CA  ILE   133      33.387  24.883  32.674  1.00 12.46           C  
ATOM   1004  C   ILE   133      34.294  25.764  31.824  1.00 14.67           C  
ATOM   1005  O   ILE   133      34.195  25.757  30.603  1.00 15.54           O  
ATOM   1006  CB  ILE   133      32.274  25.761  33.349  1.00 15.58           C  
ATOM   1007  CG1 ILE   133      31.212  24.883  34.012  1.00 14.28           C  
ATOM   1008  CG2 ILE   133      31.624  26.692  32.349  1.00 15.08           C  
ATOM   1009  CD1 ILE   133      30.221  25.637  34.896  1.00 10.92           C  
ATOM   1010  N   ALA   134      35.208  26.488  32.462  1.00 15.04           N  
ATOM   1011  CA  ALA   134      36.128  27.370  31.745  1.00 13.82           C  
ATOM   1012  C   ALA   134      37.041  26.597  30.775  1.00 13.49           C  
ATOM   1013  O   ALA   134      37.291  27.032  29.649  1.00 13.88           O  
ATOM   1014  CB  ALA   134      36.955  28.183  32.744  1.00 12.57           C  
ATOM   1015  N   ILE   135      37.569  25.472  31.235  1.00 14.60           N  
ATOM   1016  CA  ILE   135      38.436  24.623  30.416  1.00 15.32           C  
ATOM   1017  C   ILE   135      37.676  24.068  29.204  1.00 13.74           C  
ATOM   1018  O   ILE   135      38.209  24.032  28.106  1.00 15.14           O  
ATOM   1019  CB  ILE   135      38.998  23.450  31.250  1.00 16.02           C  
ATOM   1020  CG1 ILE   135      39.982  23.976  32.306  1.00 18.04           C  
ATOM   1021  CG2 ILE   135      39.639  22.428  30.339  1.00 17.71           C  
ATOM   1022  CD1 ILE   135      40.337  22.949  33.393  1.00 15.98           C  
ATOM   1023  N   THR   136      36.432  23.645  29.424  1.00 14.22           N  
ATOM   1024  CA  THR   136      35.568  23.117  28.366  1.00 16.47           C  
ATOM   1025  C   THR   136      35.285  24.186  27.295  1.00 16.00           C  
ATOM   1026  O   THR   136      35.314  23.911  26.089  1.00 17.49           O  
ATOM   1027  CB  THR   136      34.230  22.628  28.954  1.00 16.27           C  
ATOM   1028  OG1 THR   136      34.467  21.537  29.835  1.00 23.79           O  
ATOM   1029  CG2 THR   136      33.300  22.184  27.873  1.00 10.74           C  
ATOM   1030  N   LEU   137      34.997  25.401  27.749  1.00 16.74           N  
ATOM   1031  CA  LEU   137      34.712  26.515  26.869  1.00 17.82           C  
ATOM   1032  C   LEU   137      35.964  27.001  26.142  1.00 17.42           C  
ATOM   1033  O   LEU   137      35.898  27.312  24.957  1.00 17.11           O  
ATOM   1034  CB  LEU   137      34.037  27.635  27.664  1.00 17.69           C  
ATOM   1035  CG  LEU   137      32.518  27.824  27.564  1.00 20.91           C  
ATOM   1036  CD1 LEU   137      31.762  26.559  27.136  1.00 20.52           C  
ATOM   1037  CD2 LEU   137      32.016  28.381  28.887  1.00 18.97           C  
ATOM   1038  N   ALA   138      37.099  27.046  26.830  1.00 17.81           N  
ATOM   1039  CA  ALA   138      38.360  27.453  26.218  1.00 15.85           C  
ATOM   1040  C   ALA   138      38.741  26.476  25.096  1.00 17.78           C  
ATOM   1041  O   ALA   138      39.304  26.873  24.067  1.00 18.26           O  
ATOM   1042  CB  ALA   138      39.444  27.475  27.247  1.00 15.36           C  
ATOM   1043  N   ASP   139      38.498  25.188  25.335  1.00 19.88           N  
ATOM   1044  CA  ASP   139      38.787  24.127  24.354  1.00 20.56           C  
ATOM   1045  C   ASP   139      37.836  24.180  23.162  1.00 18.95           C  
ATOM   1046  O   ASP   139      38.248  23.970  22.041  1.00 19.20           O  
ATOM   1047  CB  ASP   139      38.628  22.730  24.991  1.00 22.14           C  
ATOM   1048  CG  ASP   139      39.825  22.292  25.832  1.00 22.43           C  
ATOM   1049  OD1 ASP   139      40.941  22.833  25.682  1.00 21.94           O  
ATOM   1050  OD2 ASP   139      39.639  21.354  26.637  1.00 24.07           O  
ATOM   1051  N   ALA   140      36.558  24.412  23.433  1.00 19.03           N  
ATOM   1052  CA  ALA   140      35.523  24.446  22.421  1.00 20.22           C  
ATOM   1053  C   ALA   140      35.454  25.736  21.633  1.00 21.23           C  
ATOM   1054  O   ALA   140      35.317  25.734  20.423  1.00 24.02           O  
ATOM   1055  CB  ALA   140      34.182  24.175  23.067  1.00 18.69           C  
ATOM   1056  N   LEU   141      35.532  26.851  22.325  1.00 23.36           N  
ATOM   1057  CA  LEU   141      35.436  28.140  21.682  1.00 21.90           C  
ATOM   1058  C   LEU   141      36.763  28.843  21.492  1.00 21.83           C  
ATOM   1059  O   LEU   141      36.887  29.723  20.645  1.00 25.05           O  
ATOM   1060  CB  LEU   141      34.518  29.013  22.521  1.00 22.04           C  
ATOM   1061  CG  LEU   141      33.023  28.991  22.248  1.00 23.32           C  
ATOM   1062  CD1 LEU   141      32.573  27.636  21.765  1.00 25.14           C  
ATOM   1063  CD2 LEU   141      32.261  29.470  23.489  1.00 24.03           C  
ATOM   1064  N   GLY   142      37.753  28.463  22.281  1.00 21.31           N  
ATOM   1065  CA  GLY   142      39.050  29.100  22.206  1.00 20.88           C  
ATOM   1066  C   GLY   142      39.081  30.221  23.224  1.00 21.78           C  
ATOM   1067  O   GLY   142      38.030  30.668  23.671  1.00 20.98           O  
ATOM   1068  N   MET   143      40.273  30.619  23.660  1.00 24.39           N  
ATOM   1069  CA  MET   143      40.410  31.704  24.633  1.00 29.28           C  
ATOM   1070  C   MET   143      40.445  33.037  23.908  1.00 30.49           C  
ATOM   1071  O   MET   143      41.472  33.448  23.373  1.00 31.53           O  
ATOM   1072  CB  MET   143      41.681  31.549  25.466  1.00 29.99           C  
ATOM   1073  CG  MET   143      41.537  30.625  26.650  1.00 32.36           C  
ATOM   1074  SD  MET   143      42.741  31.036  27.901  1.00 33.46           S  
ATOM   1075  CE  MET   143      44.195  30.471  27.108  1.00 35.30           C  
ATOM   1076  N   ALA   144      39.311  33.696  23.825  1.00 31.43           N  
ATOM   1077  CA  ALA   144      39.299  34.963  23.150  1.00 32.24           C  
ATOM   1078  C   ALA   144      38.330  35.811  23.896  1.00 30.83           C  
ATOM   1079  O   ALA   144      37.220  35.372  24.206  1.00 30.64           O  
ATOM   1080  CB  ALA   144      38.876  34.803  21.710  1.00 35.41           C  
ATOM   1081  N   PRO   145      38.754  37.032  24.235  1.00 28.96           N  
ATOM   1082  CA  PRO   145      37.929  37.989  24.969  1.00 27.40           C  
ATOM   1083  C   PRO   145      36.612  38.287  24.249  1.00 27.78           C  
ATOM   1084  O   PRO   145      36.558  38.387  23.018  1.00 29.55           O  
ATOM   1085  CB  PRO   145      38.846  39.216  25.078  1.00 27.44           C  
ATOM   1086  CG  PRO   145      39.793  39.079  23.884  1.00 25.52           C  
ATOM   1087  CD  PRO   145      40.078  37.601  23.909  1.00 26.77           C  
ATOM   1088  N   GLY   146      35.539  38.368  25.020  1.00 28.01           N  
ATOM   1089  CA  GLY   146      34.240  38.646  24.442  1.00 28.02           C  
ATOM   1090  C   GLY   146      33.428  37.445  23.979  1.00 27.44           C  
ATOM   1091  O   GLY   146      32.228  37.569  23.813  1.00 29.22           O  
ATOM   1092  N   ARG   147      34.042  36.279  23.804  1.00 25.70           N  
ATOM   1093  CA  ARG   147      33.293  35.113  23.337  1.00 24.16           C  
ATOM   1094  C   ARG   147      32.459  34.387  24.401  1.00 21.67           C  
ATOM   1095  O   ARG   147      31.372  33.884  24.106  1.00 19.93           O  
ATOM   1096  CB  ARG   147      34.239  34.127  22.652  1.00 27.62           C  
ATOM   1097  CG  ARG   147      33.558  32.885  22.053  1.00 32.64           C  
ATOM   1098  CD  ARG   147      32.478  33.214  21.003  1.00 35.82           C  
ATOM   1099  NE  ARG   147      31.131  32.813  21.439  1.00 37.81           N  
ATOM   1100  CZ  ARG   147      30.397  31.867  20.849  1.00 38.21           C  
ATOM   1101  NH1 ARG   147      30.875  31.219  19.788  1.00 36.78           N  
ATOM   1102  NH2 ARG   147      29.195  31.549  21.330  1.00 37.33           N  
ATOM   1103  N   TRP   148      32.957  34.355  25.635  1.00 19.19           N  
ATOM   1104  CA  TRP   148      32.271  33.661  26.716  1.00 16.75           C  
ATOM   1105  C   TRP   148      32.787  34.121  28.057  1.00 16.69           C  
ATOM   1106  O   TRP   148      33.893  34.624  28.163  1.00 18.52           O  
ATOM   1107  CB  TRP   148      32.516  32.148  26.583  1.00 15.96           C  
ATOM   1108  CG  TRP   148      34.005  31.731  26.484  1.00 14.07           C  
ATOM   1109  CD1 TRP   148      34.782  31.701  25.362  1.00 13.61           C  
ATOM   1110  CD2 TRP   148      34.845  31.286  27.560  1.00 13.49           C  
ATOM   1111  NE1 TRP   148      36.046  31.271  25.671  1.00 14.30           N  
ATOM   1112  CE2 TRP   148      36.114  31.011  27.014  1.00 12.63           C  
ATOM   1113  CE3 TRP   148      34.638  31.091  28.943  1.00 13.74           C  
ATOM   1114  CZ2 TRP   148      37.185  30.553  27.792  1.00 14.35           C  
ATOM   1115  CZ3 TRP   148      35.698  30.634  29.718  1.00 14.87           C  
ATOM   1116  CH2 TRP   148      36.961  30.368  29.139  1.00 14.01           C  
ATOM   1117  N   LYS   149      32.014  33.909  29.101  1.00 16.91           N  
ATOM   1118  CA  LYS   149      32.454  34.300  30.421  1.00 19.31           C  
ATOM   1119  C   LYS   149      31.707  33.430  31.421  1.00 16.83           C  
ATOM   1120  O   LYS   149      30.598  32.979  31.138  1.00 15.86           O  
ATOM   1121  CB  LYS   149      32.197  35.794  30.641  1.00 20.52           C  
ATOM   1122  CG  LYS   149      32.146  36.259  32.099  1.00 25.93           C  
ATOM   1123  CD  LYS   149      33.489  36.233  32.870  1.00 29.86           C  
ATOM   1124  CE  LYS   149      34.500  37.269  32.347  1.00 31.75           C  
ATOM   1125  NZ  LYS   149      35.581  37.598  33.355  1.00 32.10           N  
ATOM   1126  N   VAL   150      32.364  33.114  32.540  1.00 18.74           N  
ATOM   1127  CA  VAL   150      31.779  32.276  33.592  1.00 16.29           C  
ATOM   1128  C   VAL   150      31.674  33.062  34.906  1.00 17.34           C  
ATOM   1129  O   VAL   150      32.648  33.677  35.353  1.00 19.83           O  
ATOM   1130  CB  VAL   150      32.641  31.005  33.848  1.00 14.37           C  
ATOM   1131  CG1 VAL   150      31.978  30.104  34.888  1.00 13.13           C  
ATOM   1132  CG2 VAL   150      32.863  30.245  32.560  1.00 13.01           C  
ATOM   1133  N   PHE   151      30.475  33.084  35.479  1.00 17.62           N  
ATOM   1134  CA  PHE   151      30.223  33.741  36.752  1.00 16.81           C  
ATOM   1135  C   PHE   151      30.012  32.575  37.730  1.00 15.07           C  
ATOM   1136  O   PHE   151      29.288  31.638  37.419  1.00 14.95           O  
ATOM   1137  CB  PHE   151      28.968  34.627  36.655  1.00 17.22           C  
ATOM   1138  CG  PHE   151      28.628  35.325  37.945  1.00 21.86           C  
ATOM   1139  CD1 PHE   151      29.448  36.338  38.439  1.00 22.86           C  
ATOM   1140  CD2 PHE   151      27.550  34.902  38.718  1.00 22.96           C  
ATOM   1141  CE1 PHE   151      29.204  36.897  39.673  1.00 23.77           C  
ATOM   1142  CE2 PHE   151      27.301  35.462  39.963  1.00 25.40           C  
ATOM   1143  CZ  PHE   151      28.128  36.455  40.438  1.00 24.93           C  
ATOM   1144  N   ALA   152      30.677  32.604  38.876  1.00 13.19           N  
ATOM   1145  CA  ALA   152      30.568  31.533  39.862  1.00 14.62           C  
ATOM   1146  C   ALA   152      30.283  32.081  41.255  1.00 14.81           C  
ATOM   1147  O   ALA   152      30.906  33.047  41.696  1.00 16.74           O  
ATOM   1148  CB  ALA   152      31.861  30.723  39.887  1.00 14.84           C  
ATOM   1149  N   SER   153      29.373  31.450  41.979  1.00 13.06           N  
ATOM   1150  CA  SER   153      29.061  31.923  43.312  1.00 11.43           C  
ATOM   1151  C   SER   153      28.818  30.789  44.274  1.00 10.98           C  
ATOM   1152  O   SER   153      28.702  29.635  43.878  1.00 13.31           O  
ATOM   1153  CB  SER   153      27.862  32.873  43.268  1.00 10.89           C  
ATOM   1154  OG  SER   153      26.743  32.265  42.655  1.00 13.14           O  
ATOM   1155  N   ASP   154      28.815  31.113  45.551  1.00 11.83           N  
ATOM   1156  CA  ASP   154      28.584  30.146  46.600  1.00  9.42           C  
ATOM   1157  C   ASP   154      28.258  30.992  47.815  1.00 10.56           C  
ATOM   1158  O   ASP   154      28.574  32.163  47.849  1.00 12.68           O  
ATOM   1159  CB  ASP   154      29.869  29.358  46.864  1.00 11.68           C  
ATOM   1160  CG  ASP   154      29.617  28.065  47.613  1.00 11.53           C  
ATOM   1161  OD1 ASP   154      29.234  28.102  48.791  1.00 12.95           O  
ATOM   1162  OD2 ASP   154      29.788  27.001  47.007  1.00 14.52           O  
ATOM   1163  N   ILE   155      27.606  30.413  48.801  1.00 13.27           N  
ATOM   1164  CA  ILE   155      27.280  31.134  50.030  1.00 15.14           C  
ATOM   1165  C   ILE   155      28.466  31.122  51.026  1.00 17.37           C  
ATOM   1166  O   ILE   155      28.579  31.985  51.902  1.00 19.78           O  
ATOM   1167  CB  ILE   155      26.032  30.523  50.713  1.00 13.95           C  
ATOM   1168  CG1 ILE   155      25.525  31.470  51.798  1.00 16.07           C  
ATOM   1169  CG2 ILE   155      26.342  29.110  51.269  1.00  8.80           C  
ATOM   1170  CD1 ILE   155      24.437  30.919  52.641  1.00 20.85           C  
ATOM   1171  N   ASP   156      29.381  30.181  50.813  1.00 16.43           N  
ATOM   1172  CA  ASP   156      30.537  29.953  51.669  1.00 16.21           C  
ATOM   1173  C   ASP   156      31.745  30.723  51.142  1.00 16.05           C  
ATOM   1174  O   ASP   156      32.226  30.479  50.020  1.00 15.02           O  
ATOM   1175  CB  ASP   156      30.797  28.429  51.709  1.00 14.58           C  
ATOM   1176  CG  ASP   156      31.851  28.009  52.700  1.00 11.49           C  
ATOM   1177  OD1 ASP   156      32.878  28.667  52.861  1.00 12.86           O  
ATOM   1178  OD2 ASP   156      31.679  26.951  53.308  1.00 14.34           O  
ATOM   1179  N   THR   157      32.243  31.626  51.992  1.00 16.96           N  
ATOM   1180  CA  THR   157      33.394  32.475  51.686  1.00 15.77           C  
ATOM   1181  C   THR   157      34.770  31.795  51.837  1.00 15.70           C  
ATOM   1182  O   THR   157      35.754  32.252  51.248  1.00 16.79           O  
ATOM   1183  CB  THR   157      33.337  33.817  52.480  1.00 16.65           C  
ATOM   1184  OG1 THR   157      33.188  33.557  53.883  1.00 17.38           O  
ATOM   1185  CG2 THR   157      32.163  34.638  52.000  1.00 13.64           C  
ATOM   1186  N   GLU   158      34.849  30.724  52.636  1.00 18.12           N  
ATOM   1187  CA  GLU   158      36.099  29.973  52.795  1.00 17.75           C  
ATOM   1188  C   GLU   158      36.435  29.244  51.490  1.00 15.53           C  
ATOM   1189  O   GLU   158      37.565  29.331  51.003  1.00 16.43           O  
ATOM   1190  CB  GLU   158      35.994  28.971  53.939  1.00 22.95           C  
ATOM   1191  CG  GLU   158      36.350  29.579  55.278  1.00 35.22           C  
ATOM   1192  CD  GLU   158      35.638  28.923  56.460  1.00 42.38           C  
ATOM   1193  OE1 GLU   158      35.498  27.669  56.493  1.00 45.26           O  
ATOM   1194  OE2 GLU   158      35.217  29.687  57.366  1.00 46.19           O  
ATOM   1195  N   VAL   159      35.454  28.542  50.922  1.00 15.87           N  
ATOM   1196  CA  VAL   159      35.653  27.836  49.663  1.00 16.08           C  
ATOM   1197  C   VAL   159      35.856  28.798  48.476  1.00 17.19           C  
ATOM   1198  O   VAL   159      36.627  28.496  47.557  1.00 18.81           O  
ATOM   1199  CB  VAL   159      34.507  26.827  49.373  1.00 17.61           C  
ATOM   1200  CG1 VAL   159      34.407  25.823  50.495  1.00 17.31           C  
ATOM   1201  CG2 VAL   159      33.171  27.539  49.131  1.00 15.33           C  
ATOM   1202  N   LEU   160      35.200  29.959  48.514  1.00 18.59           N  
ATOM   1203  CA  LEU   160      35.345  30.978  47.463  1.00 19.87           C  
ATOM   1204  C   LEU   160      36.761  31.559  47.402  1.00 19.73           C  
ATOM   1205  O   LEU   160      37.258  31.895  46.329  1.00 21.86           O  
ATOM   1206  CB  LEU   160      34.361  32.134  47.664  1.00 19.22           C  
ATOM   1207  CG  LEU   160      32.926  31.965  47.214  1.00 19.05           C  
ATOM   1208  CD1 LEU   160      32.152  33.191  47.574  1.00 19.67           C  
ATOM   1209  CD2 LEU   160      32.896  31.770  45.731  1.00 19.76           C  
ATOM   1210  N   GLU   161      37.391  31.711  48.561  1.00 19.17           N  
ATOM   1211  CA  GLU   161      38.739  32.250  48.643  1.00 18.01           C  
ATOM   1212  C   GLU   161      39.728  31.232  48.067  1.00 14.97           C  
ATOM   1213  O   GLU   161      40.685  31.592  47.391  1.00 14.73           O  
ATOM   1214  CB  GLU   161      39.043  32.617  50.100  1.00 21.91           C  
ATOM   1215  CG  GLU   161      39.730  33.985  50.311  1.00 30.39           C  
ATOM   1216  CD  GLU   161      39.087  35.150  49.527  1.00 33.80           C  
ATOM   1217  OE1 GLU   161      37.879  35.420  49.708  1.00 37.91           O  
ATOM   1218  OE2 GLU   161      39.811  35.811  48.746  1.00 36.22           O  
ATOM   1219  N   LYS   162      39.477  29.955  48.313  1.00 15.44           N  
ATOM   1220  CA  LYS   162      40.327  28.892  47.762  1.00 15.74           C  
ATOM   1221  C   LYS   162      40.104  28.850  46.252  1.00 13.80           C  
ATOM   1222  O   LYS   162      41.036  28.619  45.498  1.00 15.20           O  
ATOM   1223  CB  LYS   162      39.945  27.535  48.333  1.00 18.18           C  
ATOM   1224  CG  LYS   162      40.240  27.388  49.775  1.00 24.41           C  
ATOM   1225  CD  LYS   162      40.137  25.942  50.158  1.00 31.55           C  
ATOM   1226  CE  LYS   162      40.460  25.729  51.630  1.00 36.20           C  
ATOM   1227  NZ  LYS   162      39.948  24.380  52.061  1.00 41.40           N  
ATOM   1228  N   ALA   163      38.851  29.023  45.835  1.00 13.19           N  
ATOM   1229  CA  ALA   163      38.488  29.049  44.433  1.00 13.09           C  
ATOM   1230  C   ALA   163      39.263  30.186  43.773  1.00 13.50           C  
ATOM   1231  O   ALA   163      39.949  30.004  42.750  1.00 14.98           O  
ATOM   1232  CB  ALA   163      36.997  29.290  44.304  1.00 12.80           C  
ATOM   1233  N   ARG   164      39.195  31.361  44.385  1.00 12.06           N  
ATOM   1234  CA  ARG   164      39.910  32.501  43.849  1.00 14.54           C  
ATOM   1235  C   ARG   164      41.435  32.298  43.739  1.00 16.33           C  
ATOM   1236  O   ARG   164      42.058  32.826  42.824  1.00 17.31           O  
ATOM   1237  CB  ARG   164      39.530  33.783  44.606  1.00 13.79           C  
ATOM   1238  CG  ARG   164      38.070  34.115  44.412  1.00 15.94           C  
ATOM   1239  CD  ARG   164      37.729  35.568  44.675  1.00 18.49           C  
ATOM   1240  NE  ARG   164      37.176  35.689  45.996  1.00 19.83           N  
ATOM   1241  CZ  ARG   164      35.975  36.150  46.281  1.00 17.13           C  
ATOM   1242  NH1 ARG   164      35.159  36.573  45.343  1.00 19.45           N  
ATOM   1243  NH2 ARG   164      35.583  36.121  47.524  1.00 18.24           N  
ATOM   1244  N   SER   165      42.034  31.502  44.620  1.00 15.90           N  
ATOM   1245  CA  SER   165      43.473  31.274  44.542  1.00 18.30           C  
ATOM   1246  C   SER   165      43.822  30.332  43.400  1.00 18.08           C  
ATOM   1247  O   SER   165      44.901  30.420  42.832  1.00 17.47           O  
ATOM   1248  CB  SER   165      44.005  30.744  45.866  1.00 19.24           C  
ATOM   1249  OG  SER   165      43.408  29.502  46.200  1.00 26.73           O  
ATOM   1250  N   GLY   166      42.899  29.427  43.073  1.00 18.98           N  
ATOM   1251  CA  GLY   166      43.101  28.488  41.988  1.00 18.95           C  
ATOM   1252  C   GLY   166      44.231  27.496  42.167  1.00 19.23           C  
ATOM   1253  O   GLY   166      44.770  26.989  41.198  1.00 20.44           O  
ATOM   1254  N   ILE   167      44.582  27.190  43.400  1.00 20.00           N  
ATOM   1255  CA  ILE   167      45.650  26.235  43.665  1.00 18.87           C  
ATOM   1256  C   ILE   167      45.056  24.884  43.995  1.00 17.15           C  
ATOM   1257  O   ILE   167      44.101  24.797  44.757  1.00 17.70           O  
ATOM   1258  CB  ILE   167      46.495  26.708  44.835  1.00 20.25           C  
ATOM   1259  CG1 ILE   167      47.212  27.994  44.430  1.00 23.14           C  
ATOM   1260  CG2 ILE   167      47.459  25.613  45.290  1.00 21.27           C  
ATOM   1261  CD1 ILE   167      47.733  28.787  45.601  1.00 26.52           C  
ATOM   1262  N   TYR   168      45.594  23.834  43.386  1.00 17.26           N  
ATOM   1263  CA  TYR   168      45.124  22.478  43.622  1.00 17.04           C  
ATOM   1264  C   TYR   168      46.315  21.558  43.634  1.00 18.50           C  
ATOM   1265  O   TYR   168      47.395  21.923  43.203  1.00 17.84           O  
ATOM   1266  CB  TYR   168      44.183  22.016  42.496  1.00 16.41           C  
ATOM   1267  CG  TYR   168      42.960  22.872  42.342  1.00 15.78           C  
ATOM   1268  CD1 TYR   168      41.881  22.745  43.218  1.00 16.28           C  
ATOM   1269  CD2 TYR   168      42.925  23.894  41.396  1.00 14.36           C  
ATOM   1270  CE1 TYR   168      40.808  23.633  43.161  1.00 15.01           C  
ATOM   1271  CE2 TYR   168      41.877  24.775  41.333  1.00 14.28           C  
ATOM   1272  CZ  TYR   168      40.831  24.651  42.215  1.00 15.95           C  
ATOM   1273  OH  TYR   168      39.838  25.597  42.203  1.00 17.26           O  
ATOM   1274  N   ARG   169      46.114  20.344  44.115  1.00 19.91           N  
ATOM   1275  CA  ARG   169      47.176  19.354  44.125  1.00 20.24           C  
ATOM   1276  C   ARG   169      47.011  18.620  42.818  1.00 20.35           C  
ATOM   1277  O   ARG   169      45.885  18.380  42.374  1.00 20.78           O  
ATOM   1278  CB  ARG   169      46.985  18.387  45.283  1.00 23.20           C  
ATOM   1279  CG  ARG   169      47.586  18.855  46.606  1.00 27.58           C  
ATOM   1280  CD  ARG   169      46.969  18.102  47.771  1.00 34.74           C  
ATOM   1281  NE  ARG   169      45.533  18.384  47.853  1.00 40.53           N  
ATOM   1282  CZ  ARG   169      44.947  19.069  48.836  1.00 43.56           C  
ATOM   1283  NH1 ARG   169      45.669  19.541  49.850  1.00 45.98           N  
ATOM   1284  NH2 ARG   169      43.644  19.337  48.775  1.00 45.03           N  
ATOM   1285  N   LEU   170      48.129  18.269  42.202  1.00 22.10           N  
ATOM   1286  CA  LEU   170      48.149  17.559  40.926  1.00 23.75           C  
ATOM   1287  C   LEU   170      47.334  16.244  40.864  1.00 24.65           C  
ATOM   1288  O   LEU   170      46.907  15.829  39.790  1.00 25.70           O  
ATOM   1289  CB  LEU   170      49.597  17.295  40.527  1.00 23.78           C  
ATOM   1290  CG  LEU   170      49.850  16.632  39.184  1.00 26.50           C  
ATOM   1291  CD1 LEU   170      49.588  17.604  38.045  1.00 28.80           C  
ATOM   1292  CD2 LEU   170      51.277  16.168  39.158  1.00 27.48           C  
ATOM   1293  N   SER   171      47.104  15.591  41.997  1.00 25.63           N  
ATOM   1294  CA  SER   171      46.336  14.362  41.991  1.00 26.67           C  
ATOM   1295  C   SER   171      44.841  14.641  41.811  1.00 27.25           C  
ATOM   1296  O   SER   171      44.083  13.786  41.326  1.00 29.95           O  
ATOM   1297  CB  SER   171      46.610  13.576  43.261  1.00 28.71           C  
ATOM   1298  OG  SER   171      46.534  14.421  44.388  1.00 31.67           O  
ATOM   1299  N   GLU   172      44.422  15.859  42.149  1.00 25.04           N  
ATOM   1300  CA  GLU   172      43.022  16.262  41.999  1.00 22.59           C  
ATOM   1301  C   GLU   172      42.674  16.448  40.520  1.00 21.35           C  
ATOM   1302  O   GLU   172      41.501  16.548  40.145  1.00 19.65           O  
ATOM   1303  CB  GLU   172      42.770  17.578  42.753  1.00 23.66           C  
ATOM   1304  CG  GLU   172      42.815  17.482  44.280  1.00 23.50           C  
ATOM   1305  CD  GLU   172      42.573  18.825  44.953  1.00 23.34           C  
ATOM   1306  OE1 GLU   172      41.418  19.214  45.170  1.00 23.40           O  
ATOM   1307  OE2 GLU   172      43.544  19.513  45.267  1.00 22.83           O  
ATOM   1308  N   LEU   173      43.703  16.446  39.683  1.00 19.77           N  
ATOM   1309  CA  LEU   173      43.544  16.652  38.261  1.00 20.61           C  
ATOM   1310  C   LEU   173      43.685  15.423  37.397  1.00 21.38           C  
ATOM   1311  O   LEU   173      43.995  15.545  36.214  1.00 20.99           O  
ATOM   1312  CB  LEU   173      44.547  17.692  37.791  1.00 21.09           C  
ATOM   1313  CG  LEU   173      44.419  19.043  38.468  1.00 21.04           C  
ATOM   1314  CD1 LEU   173      45.559  19.904  38.038  1.00 22.30           C  
ATOM   1315  CD2 LEU   173      43.109  19.646  38.059  1.00 21.81           C  
ATOM   1316  N   LYS   174      43.417  14.250  37.958  1.00 23.48           N  
ATOM   1317  CA  LYS   174      43.523  13.007  37.193  1.00 26.16           C  
ATOM   1318  C   LYS   174      42.606  12.942  35.974  1.00 26.78           C  
ATOM   1319  O   LYS   174      42.870  12.176  35.056  1.00 26.94           O  
ATOM   1320  CB  LYS   174      43.252  11.789  38.076  1.00 26.88           C  
ATOM   1321  CG  LYS   174      44.339  11.470  39.072  1.00 28.96           C  
ATOM   1322  CD  LYS   174      44.125  10.079  39.666  1.00 30.49           C  
ATOM   1323  CE  LYS   174      44.715   9.963  41.086  1.00 32.30           C  
ATOM   1324  NZ  LYS   174      46.145  10.440  41.234  1.00 30.89           N  
ATOM   1325  N   THR   175      41.516  13.711  35.980  1.00 28.09           N  
ATOM   1326  CA  THR   175      40.557  13.737  34.863  1.00 26.76           C  
ATOM   1327  C   THR   175      40.943  14.648  33.683  1.00 25.57           C  
ATOM   1328  O   THR   175      40.240  14.666  32.668  1.00 27.00           O  
ATOM   1329  CB  THR   175      39.112  14.130  35.324  1.00 28.77           C  
ATOM   1330  OG1 THR   175      39.145  15.406  35.970  1.00 30.61           O  
ATOM   1331  CG2 THR   175      38.536  13.100  36.298  1.00 28.70           C  
ATOM   1332  N   LEU   176      42.032  15.410  33.805  1.00 25.26           N  
ATOM   1333  CA  LEU   176      42.467  16.291  32.707  1.00 21.24           C  
ATOM   1334  C   LEU   176      43.438  15.594  31.771  1.00 21.75           C  
ATOM   1335  O   LEU   176      44.151  14.671  32.159  1.00 22.91           O  
ATOM   1336  CB  LEU   176      43.126  17.563  33.234  1.00 21.92           C  
ATOM   1337  CG  LEU   176      42.231  18.699  33.727  1.00 21.00           C  
ATOM   1338  CD1 LEU   176      41.352  18.250  34.883  1.00 22.87           C  
ATOM   1339  CD2 LEU   176      43.106  19.837  34.157  1.00 20.35           C  
ATOM   1340  N   SER   177      43.459  16.012  30.522  1.00 19.65           N  
ATOM   1341  CA  SER   177      44.367  15.405  29.583  1.00 19.53           C  
ATOM   1342  C   SER   177      45.702  16.092  29.770  1.00 20.06           C  
ATOM   1343  O   SER   177      45.767  17.127  30.413  1.00 18.97           O  
ATOM   1344  CB  SER   177      43.839  15.681  28.185  1.00 19.92           C  
ATOM   1345  OG  SER   177      43.732  17.077  27.968  1.00 21.15           O  
ATOM   1346  N   PRO   178      46.796  15.515  29.253  1.00 19.72           N  
ATOM   1347  CA  PRO   178      48.110  16.161  29.393  1.00 22.76           C  
ATOM   1348  C   PRO   178      48.108  17.545  28.706  1.00 21.31           C  
ATOM   1349  O   PRO   178      48.882  18.425  29.074  1.00 22.40           O  
ATOM   1350  CB  PRO   178      49.049  15.207  28.657  1.00 22.15           C  
ATOM   1351  CG  PRO   178      48.376  13.896  28.803  1.00 23.11           C  
ATOM   1352  CD  PRO   178      46.922  14.193  28.617  1.00 20.52           C  
ATOM   1353  N   GLN   179      47.262  17.717  27.691  1.00 20.06           N  
ATOM   1354  CA  GLN   179      47.134  18.993  26.984  1.00 20.70           C  
ATOM   1355  C   GLN   179      46.443  20.070  27.855  1.00 19.47           C  
ATOM   1356  O   GLN   179      46.877  21.213  27.903  1.00 18.21           O  
ATOM   1357  CB  GLN   179      46.340  18.822  25.686  1.00 20.35           C  
ATOM   1358  CG  GLN   179      47.034  18.017  24.619  1.00 23.66           C  
ATOM   1359  CD  GLN   179      47.089  16.550  24.962  1.00 26.02           C  
ATOM   1360  OE1 GLN   179      46.189  16.035  25.612  1.00 26.68           O  
ATOM   1361  NE2 GLN   179      48.151  15.868  24.537  1.00 28.59           N  
ATOM   1362  N   GLN   180      45.367  19.712  28.539  1.00 18.77           N  
ATOM   1363  CA  GLN   180      44.686  20.673  29.375  1.00 19.13           C  
ATOM   1364  C   GLN   180      45.566  21.085  30.525  1.00 20.62           C  
ATOM   1365  O   GLN   180      45.559  22.257  30.907  1.00 21.33           O  
ATOM   1366  CB  GLN   180      43.396  20.098  29.908  1.00 18.60           C  
ATOM   1367  CG  GLN   180      42.383  19.880  28.819  1.00 17.33           C  
ATOM   1368  CD  GLN   180      41.236  19.018  29.261  1.00 15.92           C  
ATOM   1369  OE1 GLN   180      40.135  19.141  28.757  1.00 19.53           O  
ATOM   1370  NE2 GLN   180      41.478  18.153  30.214  1.00 16.50           N  
ATOM   1371  N   LEU   181      46.313  20.127  31.076  1.00 20.16           N  
ATOM   1372  CA  LEU   181      47.207  20.399  32.189  1.00 21.52           C  
ATOM   1373  C   LEU   181      48.260  21.447  31.804  1.00 21.16           C  
ATOM   1374  O   LEU   181      48.515  22.415  32.530  1.00 21.86           O  
ATOM   1375  CB  LEU   181      47.907  19.112  32.652  1.00 21.88           C  
ATOM   1376  CG  LEU   181      48.925  19.327  33.789  1.00 21.88           C  
ATOM   1377  CD1 LEU   181      48.226  19.811  35.046  1.00 20.69           C  
ATOM   1378  CD2 LEU   181      49.762  18.079  34.067  1.00 22.00           C  
ATOM   1379  N   GLN   182      48.868  21.231  30.649  1.00 22.49           N  
ATOM   1380  CA  GLN   182      49.909  22.105  30.104  1.00 22.91           C  
ATOM   1381  C   GLN   182      49.379  23.493  29.708  1.00 20.61           C  
ATOM   1382  O   GLN   182      49.992  24.510  29.988  1.00 20.95           O  
ATOM   1383  CB  GLN   182      50.547  21.375  28.909  1.00 25.80           C  
ATOM   1384  CG  GLN   182      50.990  22.247  27.778  1.00 32.69           C  
ATOM   1385  CD  GLN   182      52.303  22.902  28.061  1.00 37.01           C  
ATOM   1386  OE1 GLN   182      53.069  22.440  28.918  1.00 40.98           O  
ATOM   1387  NE2 GLN   182      52.585  23.993  27.349  1.00 39.86           N  
ATOM   1388  N   ARG   183      48.226  23.520  29.067  1.00 21.19           N  
ATOM   1389  CA  ARG   183      47.624  24.759  28.628  1.00 21.41           C  
ATOM   1390  C   ARG   183      47.020  25.645  29.704  1.00 21.16           C  
ATOM   1391  O   ARG   183      47.098  26.858  29.603  1.00 23.14           O  
ATOM   1392  CB  ARG   183      46.524  24.479  27.611  1.00 22.91           C  
ATOM   1393  CG  ARG   183      46.958  24.576  26.191  1.00 29.86           C  
ATOM   1394  CD  ARG   183      47.098  23.207  25.582  1.00 36.48           C  
ATOM   1395  NE  ARG   183      45.822  22.484  25.618  1.00 39.69           N  
ATOM   1396  CZ  ARG   183      44.865  22.570  24.691  1.00 40.95           C  
ATOM   1397  NH1 ARG   183      45.020  23.356  23.628  1.00 40.09           N  
ATOM   1398  NH2 ARG   183      43.747  21.857  24.831  1.00 40.12           N  
ATOM   1399  N   TYR   184      46.408  25.050  30.723  1.00 20.85           N  
ATOM   1400  CA  TYR   184      45.709  25.827  31.737  1.00 20.16           C  
ATOM   1401  C   TYR   184      46.262  25.932  33.146  1.00 20.01           C  
ATOM   1402  O   TYR   184      45.714  26.688  33.941  1.00 19.78           O  
ATOM   1403  CB  TYR   184      44.261  25.346  31.791  1.00 18.67           C  
ATOM   1404  CG  TYR   184      43.596  25.316  30.425  1.00 19.03           C  
ATOM   1405  CD1 TYR   184      43.472  26.489  29.666  1.00 18.25           C  
ATOM   1406  CD2 TYR   184      43.109  24.114  29.875  1.00 16.82           C  
ATOM   1407  CE1 TYR   184      42.889  26.475  28.420  1.00 16.96           C  
ATOM   1408  CE2 TYR   184      42.524  24.092  28.612  1.00 15.64           C  
ATOM   1409  CZ  TYR   184      42.415  25.277  27.895  1.00 17.63           C  
ATOM   1410  OH  TYR   184      41.817  25.293  26.667  1.00 16.25           O  
ATOM   1411  N   PHE   185      47.369  25.238  33.433  1.00 20.99           N  
ATOM   1412  CA  PHE   185      47.966  25.221  34.769  1.00 20.64           C  
ATOM   1413  C   PHE   185      49.473  25.392  34.783  1.00 23.23           C  
ATOM   1414  O   PHE   185      50.154  25.154  33.785  1.00 21.40           O  
ATOM   1415  CB  PHE   185      47.641  23.893  35.473  1.00 18.86           C  
ATOM   1416  CG  PHE   185      46.177  23.673  35.713  1.00 16.61           C  
ATOM   1417  CD1 PHE   185      45.349  23.263  34.687  1.00 17.36           C  
ATOM   1418  CD2 PHE   185      45.627  23.915  36.958  1.00 16.82           C  
ATOM   1419  CE1 PHE   185      43.993  23.103  34.896  1.00 20.21           C  
ATOM   1420  CE2 PHE   185      44.257  23.757  37.185  1.00 18.10           C  
ATOM   1421  CZ  PHE   185      43.438  23.351  36.147  1.00 19.02           C  
ATOM   1422  N   MET   186      49.984  25.807  35.938  1.00 23.58           N  
ATOM   1423  CA  MET   186      51.420  25.979  36.157  1.00 27.28           C  
ATOM   1424  C   MET   186      51.743  25.032  37.288  1.00 27.58           C  
ATOM   1425  O   MET   186      51.041  25.027  38.291  1.00 26.65           O  
ATOM   1426  CB  MET   186      51.731  27.392  36.607  1.00 30.09           C  
ATOM   1427  CG  MET   186      51.347  28.438  35.603  1.00 36.84           C  
ATOM   1428  SD  MET   186      52.156  29.974  36.012  1.00 42.27           S  
ATOM   1429  CE  MET   186      53.807  29.692  35.248  1.00 41.84           C  
ATOM   1430  N   ARG   187      52.754  24.193  37.109  1.00 28.53           N  
ATOM   1431  CA  ARG   187      53.134  23.231  38.136  1.00 31.01           C  
ATOM   1432  C   ARG   187      54.115  23.820  39.124  1.00 31.00           C  
ATOM   1433  O   ARG   187      54.901  24.697  38.772  1.00 33.28           O  
ATOM   1434  CB  ARG   187      53.717  21.968  37.521  1.00 32.13           C  
ATOM   1435  CG  ARG   187      52.678  21.017  36.935  1.00 36.00           C  
ATOM   1436  CD  ARG   187      53.066  19.566  37.216  1.00 39.67           C  
ATOM   1437  NE  ARG   187      53.231  19.377  38.655  1.00 42.20           N  
ATOM   1438  CZ  ARG   187      54.338  18.923  39.228  1.00 43.05           C  
ATOM   1439  NH1 ARG   187      55.384  18.583  38.482  1.00 44.18           N  
ATOM   1440  NH2 ARG   187      54.433  18.910  40.555  1.00 42.30           N  
ATOM   1441  N   GLY   188      54.053  23.341  40.363  1.00 33.49           N  
ATOM   1442  CA  GLY   188      54.922  23.836  41.416  1.00 33.04           C  
ATOM   1443  C   GLY   188      56.173  23.017  41.577  1.00 33.68           C  
ATOM   1444  O   GLY   188      56.234  21.854  41.164  1.00 34.89           O  
ATOM   1445  N   THR   189      57.169  23.630  42.207  1.00 35.45           N  
ATOM   1446  CA  THR   189      58.467  23.004  42.459  1.00 36.89           C  
ATOM   1447  C   THR   189      58.932  23.358  43.867  1.00 37.92           C  
ATOM   1448  O   THR   189      58.490  24.371  44.446  1.00 38.20           O  
ATOM   1449  CB  THR   189      59.538  23.562  41.518  1.00 37.36           C  
ATOM   1450  OG1 THR   189      59.285  24.964  41.316  1.00 39.16           O  
ATOM   1451  CG2 THR   189      59.551  22.814  40.184  1.00 38.30           C  
ATOM   1452  N   GLY   190      59.856  22.547  44.387  1.00 38.77           N  
ATOM   1453  CA  GLY   190      60.412  22.780  45.708  1.00 40.13           C  
ATOM   1454  C   GLY   190      59.457  22.432  46.827  1.00 42.20           C  
ATOM   1455  O   GLY   190      58.912  21.320  46.840  1.00 43.09           O  
ATOM   1456  N   PRO   191      59.223  23.353  47.781  1.00 41.22           N  
ATOM   1457  CA  PRO   191      58.309  23.098  48.905  1.00 41.98           C  
ATOM   1458  C   PRO   191      56.879  22.809  48.445  1.00 41.95           C  
ATOM   1459  O   PRO   191      56.308  21.746  48.750  1.00 43.15           O  
ATOM   1460  CB  PRO   191      58.390  24.401  49.722  1.00 42.02           C  
ATOM   1461  CG  PRO   191      58.754  25.459  48.684  1.00 41.07           C  
ATOM   1462  CD  PRO   191      59.798  24.709  47.864  1.00 41.07           C  
ATOM   1463  N   HIS   192      56.320  23.754  47.689  1.00 43.31           N  
ATOM   1464  CA  HIS   192      54.965  23.629  47.178  1.00 42.37           C  
ATOM   1465  C   HIS   192      54.967  23.043  45.778  1.00 41.02           C  
ATOM   1466  O   HIS   192      54.744  23.743  44.786  1.00 40.99           O  
ATOM   1467  CB  HIS   192      54.253  24.972  47.206  1.00 42.30           C  
ATOM   1468  CG  HIS   192      55.135  26.115  46.838  1.00 43.32           C  
ATOM   1469  ND1 HIS   192      54.966  27.384  47.353  1.00 41.30           N  
ATOM   1470  CD2 HIS   192      56.246  26.167  46.059  1.00 42.93           C  
ATOM   1471  CE1 HIS   192      55.940  28.167  46.916  1.00 41.91           C  
ATOM   1472  NE2 HIS   192      56.730  27.452  46.131  1.00 43.06           N  
ATOM   1473  N   GLU   193      55.294  21.757  45.726  1.00 40.85           N  
ATOM   1474  CA  GLU   193      55.317  20.982  44.506  1.00 38.03           C  
ATOM   1475  C   GLU   193      54.256  19.927  44.721  1.00 38.16           C  
ATOM   1476  O   GLU   193      53.957  19.572  45.874  1.00 40.34           O  
ATOM   1477  CB  GLU   193      56.648  20.290  44.341  1.00 38.58           C  
ATOM   1478  CG  GLU   193      56.658  19.334  43.167  1.00 37.01           C  
ATOM   1479  CD  GLU   193      57.864  18.426  43.176  1.00 38.13           C  
ATOM   1480  OE1 GLU   193      58.526  18.330  44.253  1.00 38.45           O  
ATOM   1481  OE2 GLU   193      58.140  17.812  42.106  1.00 40.44           O  
ATOM   1482  N   GLY   194      53.788  19.334  43.623  1.00 37.11           N  
ATOM   1483  CA  GLY   194      52.705  18.364  43.701  1.00 33.48           C  
ATOM   1484  C   GLY   194      51.453  19.227  43.683  1.00 31.67           C  
ATOM   1485  O   GLY   194      50.325  18.740  43.773  1.00 31.14           O  
ATOM   1486  N   LEU   195      51.697  20.534  43.567  1.00 29.83           N  
ATOM   1487  CA  LEU   195      50.690  21.581  43.521  1.00 28.24           C  
ATOM   1488  C   LEU   195      50.767  22.231  42.141  1.00 27.91           C  
ATOM   1489  O   LEU   195      51.813  22.211  41.497  1.00 27.08           O  
ATOM   1490  CB  LEU   195      50.997  22.645  44.587  1.00 28.50           C  
ATOM   1491  CG  LEU   195      50.325  22.614  45.965  1.00 28.84           C  
ATOM   1492  CD1 LEU   195      50.061  21.216  46.418  1.00 29.37           C  
ATOM   1493  CD2 LEU   195      51.175  23.350  46.984  1.00 32.01           C  
ATOM   1494  N   VAL   196      49.642  22.764  41.685  1.00 26.73           N  
ATOM   1495  CA  VAL   196      49.546  23.455  40.410  1.00 26.73           C  
ATOM   1496  C   VAL   196      48.632  24.651  40.667  1.00 23.93           C  
ATOM   1497  O   VAL   196      47.914  24.680  41.663  1.00 24.05           O  
ATOM   1498  CB  VAL   196      48.922  22.554  39.286  1.00 25.93           C  
ATOM   1499  CG1 VAL   196      49.821  21.366  38.978  1.00 27.47           C  
ATOM   1500  CG2 VAL   196      47.558  22.070  39.698  1.00 28.43           C  
ATOM   1501  N   ARG   197      48.691  25.654  39.804  1.00 23.06           N  
ATOM   1502  CA  ARG   197      47.831  26.820  39.943  1.00 21.20           C  
ATOM   1503  C   ARG   197      47.211  27.113  38.583  1.00 19.27           C  
ATOM   1504  O   ARG   197      47.852  26.917  37.561  1.00 19.52           O  
ATOM   1505  CB  ARG   197      48.614  28.042  40.456  1.00 24.10           C  
ATOM   1506  CG  ARG   197      47.811  29.347  40.405  1.00 29.45           C  
ATOM   1507  CD  ARG   197      48.470  30.527  41.111  1.00 34.40           C  
ATOM   1508  NE  ARG   197      48.015  30.634  42.497  1.00 39.22           N  
ATOM   1509  CZ  ARG   197      47.305  31.650  42.993  1.00 41.09           C  
ATOM   1510  NH1 ARG   197      46.954  32.676  42.221  1.00 42.12           N  
ATOM   1511  NH2 ARG   197      46.900  31.622  44.260  1.00 40.23           N  
ATOM   1512  N   VAL   198      45.939  27.503  38.569  1.00 20.94           N  
ATOM   1513  CA  VAL   198      45.247  27.836  37.324  1.00 20.56           C  
ATOM   1514  C   VAL   198      45.975  29.028  36.704  1.00 19.09           C  
ATOM   1515  O   VAL   198      46.394  29.940  37.407  1.00 20.59           O  
ATOM   1516  CB  VAL   198      43.733  28.162  37.578  1.00 20.18           C  
ATOM   1517  CG1 VAL   198      43.049  28.652  36.301  1.00 21.19           C  
ATOM   1518  CG2 VAL   198      43.017  26.901  38.045  1.00 22.92           C  
ATOM   1519  N   ARG   199      46.204  28.989  35.407  1.00 18.36           N  
ATOM   1520  CA  ARG   199      46.878  30.098  34.781  1.00 18.50           C  
ATOM   1521  C   ARG   199      45.986  31.323  34.793  1.00 18.73           C  
ATOM   1522  O   ARG   199      44.789  31.244  34.538  1.00 20.23           O  
ATOM   1523  CB  ARG   199      47.279  29.753  33.357  1.00 19.50           C  
ATOM   1524  CG  ARG   199      48.527  28.943  33.276  1.00 22.10           C  
ATOM   1525  CD  ARG   199      48.892  28.714  31.833  1.00 28.32           C  
ATOM   1526  NE  ARG   199      49.725  27.527  31.684  1.00 35.14           N  
ATOM   1527  CZ  ARG   199      51.046  27.544  31.530  1.00 38.83           C  
ATOM   1528  NH1 ARG   199      51.703  28.697  31.496  1.00 42.26           N  
ATOM   1529  NH2 ARG   199      51.715  26.400  31.431  1.00 37.86           N  
ATOM   1530  N   GLN   200      46.589  32.460  35.093  1.00 18.71           N  
ATOM   1531  CA  GLN   200      45.907  33.746  35.135  1.00 18.46           C  
ATOM   1532  C   GLN   200      45.087  33.977  33.884  1.00 16.89           C  
ATOM   1533  O   GLN   200      44.031  34.548  33.958  1.00 17.44           O  
ATOM   1534  CB  GLN   200      46.942  34.874  35.282  1.00 23.44           C  
ATOM   1535  CG  GLN   200      46.343  36.254  35.496  1.00 31.99           C  
ATOM   1536  CD  GLN   200      45.561  36.317  36.788  1.00 37.20           C  
ATOM   1537  OE1 GLN   200      46.127  36.121  37.873  1.00 42.56           O  
ATOM   1538  NE2 GLN   200      44.248  36.543  36.690  1.00 40.64           N  
ATOM   1539  N   GLU   201      45.587  33.545  32.738  1.00 18.78           N  
ATOM   1540  CA  GLU   201      44.861  33.716  31.485  1.00 21.94           C  
ATOM   1541  C   GLU   201      43.505  33.066  31.550  1.00 20.60           C  
ATOM   1542  O   GLU   201      42.532  33.620  31.055  1.00 22.90           O  
ATOM   1543  CB  GLU   201      45.600  33.108  30.298  1.00 24.65           C  
ATOM   1544  CG  GLU   201      46.911  33.739  30.006  1.00 33.63           C  
ATOM   1545  CD  GLU   201      48.037  32.940  30.596  1.00 38.55           C  
ATOM   1546  OE1 GLU   201      48.395  31.906  29.983  1.00 41.01           O  
ATOM   1547  OE2 GLU   201      48.546  33.331  31.669  1.00 40.55           O  
ATOM   1548  N   LEU   202      43.435  31.857  32.098  1.00 18.25           N  
ATOM   1549  CA  LEU   202      42.140  31.212  32.185  1.00 14.28           C  
ATOM   1550  C   LEU   202      41.362  31.793  33.358  1.00 13.66           C  
ATOM   1551  O   LEU   202      40.168  32.000  33.238  1.00 13.44           O  
ATOM   1552  CB  LEU   202      42.266  29.684  32.297  1.00 15.57           C  
ATOM   1553  CG  LEU   202      40.936  28.914  32.251  1.00 15.87           C  
ATOM   1554  CD1 LEU   202      40.291  28.996  30.882  1.00 17.81           C  
ATOM   1555  CD2 LEU   202      41.167  27.485  32.649  1.00 16.48           C  
ATOM   1556  N   ALA   203      42.038  32.142  34.453  1.00 12.69           N  
ATOM   1557  CA  ALA   203      41.348  32.686  35.619  1.00 12.51           C  
ATOM   1558  C   ALA   203      40.619  33.990  35.329  1.00 13.07           C  
ATOM   1559  O   ALA   203      39.618  34.275  35.967  1.00 16.03           O  
ATOM   1560  CB  ALA   203      42.296  32.861  36.762  1.00 11.55           C  
ATOM   1561  N   ASN   204      41.090  34.773  34.357  1.00 14.46           N  
ATOM   1562  CA  ASN   204      40.440  36.044  33.990  1.00 13.84           C  
ATOM   1563  C   ASN   204      39.049  35.867  33.392  1.00 13.40           C  
ATOM   1564  O   ASN   204      38.292  36.819  33.305  1.00 13.46           O  
ATOM   1565  CB  ASN   204      41.283  36.843  32.976  1.00 15.11           C  
ATOM   1566  CG  ASN   204      42.565  37.410  33.567  1.00 14.99           C  
ATOM   1567  OD1 ASN   204      43.597  37.459  32.896  1.00 19.09           O  
ATOM   1568  ND2 ASN   204      42.520  37.815  34.818  1.00 16.91           N  
ATOM   1569  N   TYR   205      38.722  34.666  32.936  1.00 13.79           N  
ATOM   1570  CA  TYR   205      37.417  34.400  32.361  1.00 14.75           C  
ATOM   1571  C   TYR   205      36.359  33.969  33.372  1.00 16.43           C  
ATOM   1572  O   TYR   205      35.225  33.685  32.999  1.00 17.24           O  
ATOM   1573  CB  TYR   205      37.540  33.358  31.266  1.00 17.22           C  
ATOM   1574  CG  TYR   205      38.168  33.868  29.995  1.00 17.49           C  
ATOM   1575  CD1 TYR   205      39.551  33.872  29.817  1.00 16.99           C  
ATOM   1576  CD2 TYR   205      37.371  34.348  28.966  1.00 19.44           C  
ATOM   1577  CE1 TYR   205      40.119  34.344  28.638  1.00 18.23           C  
ATOM   1578  CE2 TYR   205      37.927  34.815  27.789  1.00 21.47           C  
ATOM   1579  CZ  TYR   205      39.291  34.812  27.627  1.00 19.28           C  
ATOM   1580  OH  TYR   205      39.791  35.280  26.440  1.00 20.95           O  
ATOM   1581  N   VAL   206      36.716  33.853  34.644  1.00 17.59           N  
ATOM   1582  CA  VAL   206      35.714  33.492  35.624  1.00 18.09           C  
ATOM   1583  C   VAL   206      35.717  34.498  36.765  1.00 19.57           C  
ATOM   1584  O   VAL   206      36.766  34.968  37.189  1.00 21.65           O  
ATOM   1585  CB  VAL   206      35.773  31.982  36.096  1.00 19.84           C  
ATOM   1586  CG1 VAL   206      36.995  31.268  35.567  1.00 20.09           C  
ATOM   1587  CG2 VAL   206      35.612  31.848  37.594  1.00 19.06           C  
ATOM   1588  N   GLU   207      34.520  34.914  37.158  1.00 20.15           N  
ATOM   1589  CA  GLU   207      34.341  35.885  38.210  1.00 20.76           C  
ATOM   1590  C   GLU   207      33.654  35.166  39.349  1.00 17.92           C  
ATOM   1591  O   GLU   207      32.662  34.492  39.121  1.00 17.85           O  
ATOM   1592  CB  GLU   207      33.444  37.008  37.692  1.00 25.68           C  
ATOM   1593  CG  GLU   207      33.526  38.319  38.489  1.00 34.22           C  
ATOM   1594  CD  GLU   207      32.372  39.288  38.185  1.00 38.05           C  
ATOM   1595  OE1 GLU   207      32.039  39.485  36.985  1.00 38.81           O  
ATOM   1596  OE2 GLU   207      31.793  39.841  39.158  1.00 42.17           O  
ATOM   1597  N   PHE   208      34.167  35.323  40.568  1.00 17.48           N  
ATOM   1598  CA  PHE   208      33.598  34.676  41.757  1.00 16.47           C  
ATOM   1599  C   PHE   208      32.880  35.688  42.624  1.00 19.35           C  
ATOM   1600  O   PHE   208      33.398  36.787  42.833  1.00 20.00           O  
ATOM   1601  CB  PHE   208      34.695  34.041  42.604  1.00 14.47           C  
ATOM   1602  CG  PHE   208      35.356  32.886  41.953  1.00 15.06           C  
ATOM   1603  CD1 PHE   208      34.796  31.613  42.043  1.00 15.98           C  
ATOM   1604  CD2 PHE   208      36.520  33.059  41.232  1.00 15.01           C  
ATOM   1605  CE1 PHE   208      35.394  30.533  41.418  1.00 17.09           C  
ATOM   1606  CE2 PHE   208      37.125  31.986  40.605  1.00 14.90           C  
ATOM   1607  CZ  PHE   208      36.569  30.720  40.692  1.00 14.50           C  
ATOM   1608  N   SER   209      31.734  35.300  43.175  1.00 19.27           N  
ATOM   1609  CA  SER   209      30.950  36.180  44.040  1.00 23.61           C  
ATOM   1610  C   SER   209      30.134  35.341  45.029  1.00 23.29           C  
ATOM   1611  O   SER   209      29.853  34.191  44.761  1.00 24.40           O  
ATOM   1612  CB  SER   209      30.028  37.065  43.187  1.00 24.45           C  
ATOM   1613  OG  SER   209      29.224  37.897  44.004  1.00 29.72           O  
ATOM   1614  N   SER   210      29.792  35.891  46.186  1.00 23.31           N  
ATOM   1615  CA  SER   210      29.017  35.127  47.151  1.00 22.01           C  
ATOM   1616  C   SER   210      27.573  35.482  46.930  1.00 20.81           C  
ATOM   1617  O   SER   210      27.220  36.659  46.820  1.00 21.53           O  
ATOM   1618  CB  SER   210      29.418  35.444  48.589  1.00 25.48           C  
ATOM   1619  OG  SER   210      29.139  36.795  48.895  1.00 30.28           O  
ATOM   1620  N   VAL   211      26.747  34.459  46.786  1.00 19.92           N  
ATOM   1621  CA  VAL   211      25.334  34.658  46.575  1.00 18.98           C  
ATOM   1622  C   VAL   211      24.642  33.553  47.355  1.00 17.31           C  
ATOM   1623  O   VAL   211      25.054  32.403  47.292  1.00 16.95           O  
ATOM   1624  CB  VAL   211      24.960  34.573  45.074  1.00 20.08           C  
ATOM   1625  CG1 VAL   211      23.469  34.726  44.900  1.00 21.19           C  
ATOM   1626  CG2 VAL   211      25.693  35.656  44.256  1.00 20.72           C  
ATOM   1627  N   ASN   212      23.677  33.927  48.182  1.00 17.51           N  
ATOM   1628  CA  ASN   212      22.917  32.974  48.967  1.00 17.57           C  
ATOM   1629  C   ASN   212      21.688  32.689  48.107  1.00 18.73           C  
ATOM   1630  O   ASN   212      20.949  33.596  47.738  1.00 20.73           O  
ATOM   1631  CB  ASN   212      22.532  33.604  50.320  1.00 18.76           C  
ATOM   1632  CG  ASN   212      21.669  32.696  51.170  1.00 19.99           C  
ATOM   1633  OD1 ASN   212      21.196  31.655  50.714  1.00 23.15           O  
ATOM   1634  ND2 ASN   212      21.441  33.094  52.401  1.00 18.62           N  
ATOM   1635  N   LEU   213      21.501  31.445  47.727  1.00 17.45           N  
ATOM   1636  CA  LEU   213      20.377  31.087  46.882  1.00 18.90           C  
ATOM   1637  C   LEU   213      18.990  31.396  47.454  1.00 19.10           C  
ATOM   1638  O   LEU   213      18.025  31.459  46.711  1.00 16.91           O  
ATOM   1639  CB  LEU   213      20.481  29.608  46.508  1.00 17.59           C  
ATOM   1640  CG  LEU   213      21.060  29.188  45.159  1.00 19.35           C  
ATOM   1641  CD1 LEU   213      21.963  30.255  44.596  1.00 20.95           C  
ATOM   1642  CD2 LEU   213      21.759  27.823  45.320  1.00 20.08           C  
ATOM   1643  N   LEU   214      18.872  31.555  48.766  1.00 20.27           N  
ATOM   1644  CA  LEU   214      17.573  31.868  49.351  1.00 24.31           C  
ATOM   1645  C   LEU   214      17.176  33.346  49.227  1.00 27.59           C  
ATOM   1646  O   LEU   214      16.131  33.742  49.749  1.00 30.14           O  
ATOM   1647  CB  LEU   214      17.503  31.452  50.823  1.00 24.69           C  
ATOM   1648  CG  LEU   214      17.381  29.989  51.243  1.00 24.89           C  
ATOM   1649  CD1 LEU   214      16.000  29.691  51.749  1.00 26.74           C  
ATOM   1650  CD2 LEU   214      17.774  29.075  50.106  1.00 25.12           C  
ATOM   1651  N   GLU   215      18.019  34.175  48.607  1.00 29.75           N  
ATOM   1652  CA  GLU   215      17.682  35.590  48.420  1.00 30.28           C  
ATOM   1653  C   GLU   215      16.466  35.595  47.513  1.00 29.86           C  
ATOM   1654  O   GLU   215      16.309  34.713  46.672  1.00 29.48           O  
ATOM   1655  CB  GLU   215      18.767  36.354  47.660  1.00 32.91           C  
ATOM   1656  CG  GLU   215      20.102  36.433  48.313  1.00 37.90           C  
ATOM   1657  CD  GLU   215      20.044  37.182  49.605  1.00 42.01           C  
ATOM   1658  OE1 GLU   215      19.694  36.558  50.639  1.00 43.17           O  
ATOM   1659  OE2 GLU   215      20.341  38.401  49.583  1.00 44.97           O  
ATOM   1660  N   LYS   216      15.621  36.603  47.658  1.00 30.55           N  
ATOM   1661  CA  LYS   216      14.459  36.708  46.801  1.00 32.67           C  
ATOM   1662  C   LYS   216      14.888  37.403  45.514  1.00 32.04           C  
ATOM   1663  O   LYS   216      14.163  37.408  44.517  1.00 33.48           O  
ATOM   1664  CB  LYS   216      13.321  37.415  47.535  1.00 34.28           C  
ATOM   1665  CG  LYS   216      12.628  36.452  48.516  1.00 38.19           C  
ATOM   1666  CD  LYS   216      12.156  37.136  49.789  1.00 40.76           C  
ATOM   1667  CE  LYS   216      13.307  37.858  50.493  1.00 44.30           C  
ATOM   1668  NZ  LYS   216      12.889  38.386  51.829  1.00 43.74           N  
ATOM   1669  N   GLN   217      16.117  37.918  45.527  1.00 32.14           N  
ATOM   1670  CA  GLN   217      16.697  38.575  44.374  1.00 32.99           C  
ATOM   1671  C   GLN   217      18.200  38.391  44.355  1.00 31.76           C  
ATOM   1672  O   GLN   217      18.878  38.691  45.337  1.00 32.13           O  
ATOM   1673  CB  GLN   217      16.362  40.060  44.358  1.00 34.41           C  
ATOM   1674  CG  GLN   217      16.724  40.703  43.041  1.00 39.84           C  
ATOM   1675  CD  GLN   217      16.073  42.043  42.832  1.00 44.44           C  
ATOM   1676  OE1 GLN   217      16.760  43.040  42.581  1.00 49.03           O  
ATOM   1677  NE2 GLN   217      14.744  42.077  42.889  1.00 45.87           N  
ATOM   1678  N   TYR   218      18.694  37.874  43.231  1.00 31.80           N  
ATOM   1679  CA  TYR   218      20.114  37.622  43.013  1.00 30.31           C  
ATOM   1680  C   TYR   218      20.833  38.737  42.237  1.00 33.34           C  
ATOM   1681  O   TYR   218      20.418  39.123  41.128  1.00 34.06           O  
ATOM   1682  CB  TYR   218      20.323  36.336  42.215  1.00 26.97           C  
ATOM   1683  CG  TYR   218      19.637  35.131  42.747  1.00 23.65           C  
ATOM   1684  CD1 TYR   218      19.655  34.839  44.100  1.00 22.47           C  
ATOM   1685  CD2 TYR   218      18.969  34.270  41.890  1.00 20.59           C  
ATOM   1686  CE1 TYR   218      19.021  33.716  44.581  1.00 22.00           C  
ATOM   1687  CE2 TYR   218      18.338  33.144  42.364  1.00 20.13           C  
ATOM   1688  CZ  TYR   218      18.372  32.880  43.701  1.00 20.21           C  
ATOM   1689  OH  TYR   218      17.777  31.763  44.157  1.00 21.85           O  
ATOM   1690  N   ASN   219      21.985  39.140  42.764  1.00 33.20           N  
ATOM   1691  CA  ASN   219      22.815  40.171  42.156  1.00 34.99           C  
ATOM   1692  C   ASN   219      23.733  39.516  41.137  1.00 32.01           C  
ATOM   1693  O   ASN   219      24.949  39.548  41.278  1.00 33.42           O  
ATOM   1694  CB  ASN   219      23.645  40.865  43.253  1.00 38.44           C  
ATOM   1695  CG  ASN   219      24.423  39.873  44.142  1.00 43.32           C  
ATOM   1696  OD1 ASN   219      23.854  39.278  45.085  1.00 45.74           O  
ATOM   1697  ND2 ASN   219      25.733  39.712  43.865  1.00 43.30           N  
ATOM   1698  N   VAL   220      23.161  38.915  40.106  1.00 29.71           N  
ATOM   1699  CA  VAL   220      23.976  38.222  39.124  1.00 26.03           C  
ATOM   1700  C   VAL   220      23.797  38.789  37.728  1.00 25.62           C  
ATOM   1701  O   VAL   220      22.712  39.255  37.377  1.00 26.52           O  
ATOM   1702  CB  VAL   220      23.682  36.695  39.123  1.00 23.27           C  
ATOM   1703  CG1 VAL   220      23.886  36.119  40.521  1.00 22.67           C  
ATOM   1704  CG2 VAL   220      22.273  36.422  38.633  1.00 21.51           C  
ATOM   1705  N   PRO   221      24.881  38.810  36.930  1.00 24.99           N  
ATOM   1706  CA  PRO   221      24.872  39.320  35.557  1.00 27.58           C  
ATOM   1707  C   PRO   221      24.162  38.440  34.506  1.00 30.13           C  
ATOM   1708  O   PRO   221      24.789  38.017  33.532  1.00 31.44           O  
ATOM   1709  CB  PRO   221      26.366  39.500  35.252  1.00 25.96           C  
ATOM   1710  CG  PRO   221      27.040  38.498  36.127  1.00 24.52           C  
ATOM   1711  CD  PRO   221      26.264  38.617  37.403  1.00 23.26           C  
ATOM   1712  N   GLY   222      22.861  38.200  34.696  1.00 33.59           N  
ATOM   1713  CA  GLY   222      22.087  37.382  33.773  1.00 30.56           C  
ATOM   1714  C   GLY   222      21.492  38.217  32.665  1.00 29.50           C  
ATOM   1715  O   GLY   222      21.625  39.428  32.717  1.00 32.58           O  
ATOM   1716  N   PRO   223      20.753  37.633  31.707  1.00 28.08           N  
ATOM   1717  CA  PRO   223      20.401  36.218  31.550  1.00 24.57           C  
ATOM   1718  C   PRO   223      21.582  35.360  31.147  1.00 23.85           C  
ATOM   1719  O   PRO   223      22.571  35.848  30.600  1.00 21.86           O  
ATOM   1720  CB  PRO   223      19.339  36.239  30.445  1.00 26.07           C  
ATOM   1721  CG  PRO   223      18.898  37.671  30.371  1.00 28.60           C  
ATOM   1722  CD  PRO   223      20.172  38.411  30.607  1.00 27.91           C  
ATOM   1723  N   PHE   224      21.439  34.061  31.355  1.00 21.89           N  
ATOM   1724  CA  PHE   224      22.516  33.136  31.063  1.00 19.71           C  
ATOM   1725  C   PHE   224      22.113  32.137  30.017  1.00 18.45           C  
ATOM   1726  O   PHE   224      20.956  31.785  29.901  1.00 20.29           O  
ATOM   1727  CB  PHE   224      22.905  32.372  32.343  1.00 19.08           C  
ATOM   1728  CG  PHE   224      23.412  33.251  33.441  1.00 18.43           C  
ATOM   1729  CD1 PHE   224      24.696  33.772  33.394  1.00 19.25           C  
ATOM   1730  CD2 PHE   224      22.600  33.583  34.513  1.00 17.02           C  
ATOM   1731  CE1 PHE   224      25.166  34.616  34.400  1.00 18.45           C  
ATOM   1732  CE2 PHE   224      23.064  34.430  35.527  1.00 15.51           C  
ATOM   1733  CZ  PHE   224      24.342  34.942  35.468  1.00 14.77           C  
ATOM   1734  N   ASP   225      23.090  31.650  29.275  1.00 19.32           N  
ATOM   1735  CA  ASP   225      22.821  30.625  28.285  1.00 18.49           C  
ATOM   1736  C   ASP   225      22.737  29.276  29.013  1.00 17.85           C  
ATOM   1737  O   ASP   225      22.093  28.345  28.535  1.00 19.05           O  
ATOM   1738  CB  ASP   225      23.943  30.579  27.256  1.00 18.99           C  
ATOM   1739  CG  ASP   225      24.035  31.838  26.444  1.00 19.22           C  
ATOM   1740  OD1 ASP   225      24.708  32.785  26.898  1.00 18.84           O  
ATOM   1741  OD2 ASP   225      23.436  31.881  25.352  1.00 21.70           O  
ATOM   1742  N   ALA   226      23.414  29.161  30.153  1.00 16.19           N  
ATOM   1743  CA  ALA   226      23.415  27.920  30.917  1.00 15.93           C  
ATOM   1744  C   ALA   226      23.621  28.213  32.391  1.00 17.86           C  
ATOM   1745  O   ALA   226      24.398  29.110  32.755  1.00 19.77           O  
ATOM   1746  CB  ALA   226      24.531  26.989  30.422  1.00 13.02           C  
ATOM   1747  N   ILE   227      22.890  27.502  33.237  1.00 16.72           N  
ATOM   1748  CA  ILE   227      23.043  27.658  34.666  1.00 17.40           C  
ATOM   1749  C   ILE   227      23.304  26.258  35.222  1.00 17.21           C  
ATOM   1750  O   ILE   227      22.607  25.318  34.867  1.00 15.36           O  
ATOM   1751  CB  ILE   227      21.800  28.264  35.334  1.00 18.59           C  
ATOM   1752  CG1 ILE   227      21.567  29.694  34.830  1.00 20.22           C  
ATOM   1753  CG2 ILE   227      21.976  28.273  36.866  1.00 18.15           C  
ATOM   1754  CD1 ILE   227      20.298  30.300  35.341  1.00 22.42           C  
ATOM   1755  N   PHE   228      24.400  26.120  35.971  1.00 17.29           N  
ATOM   1756  CA  PHE   228      24.786  24.871  36.618  1.00 18.04           C  
ATOM   1757  C   PHE   228      24.352  24.966  38.078  1.00 18.70           C  
ATOM   1758  O   PHE   228      24.796  25.842  38.812  1.00 17.51           O  
ATOM   1759  CB  PHE   228      26.313  24.664  36.559  1.00 19.16           C  
ATOM   1760  CG  PHE   228      26.812  24.076  35.259  1.00 19.84           C  
ATOM   1761  CD1 PHE   228      26.829  24.836  34.083  1.00 19.20           C  
ATOM   1762  CD2 PHE   228      27.271  22.758  35.207  1.00 18.57           C  
ATOM   1763  CE1 PHE   228      27.287  24.302  32.889  1.00 16.09           C  
ATOM   1764  CE2 PHE   228      27.730  22.216  34.010  1.00 15.37           C  
ATOM   1765  CZ  PHE   228      27.738  22.991  32.850  1.00 15.23           C  
ATOM   1766  N   CYS   229      23.449  24.097  38.491  1.00 17.28           N  
ATOM   1767  CA  CYS   229      23.012  24.113  39.858  1.00 17.80           C  
ATOM   1768  C   CYS   229      23.062  22.663  40.274  1.00 16.48           C  
ATOM   1769  O   CYS   229      22.041  22.012  40.462  1.00 17.51           O  
ATOM   1770  CB  CYS   229      21.607  24.682  39.954  1.00 20.53           C  
ATOM   1771  SG  CYS   229      21.004  24.853  41.638  1.00 22.51           S  
ATOM   1772  N   ARG   230      24.276  22.156  40.420  1.00 16.07           N  
ATOM   1773  CA  ARG   230      24.468  20.770  40.757  1.00 14.57           C  
ATOM   1774  C   ARG   230      24.870  20.469  42.185  1.00 15.56           C  
ATOM   1775  O   ARG   230      25.718  21.144  42.776  1.00 14.50           O  
ATOM   1776  CB  ARG   230      25.494  20.154  39.814  1.00 13.51           C  
ATOM   1777  CG  ARG   230      25.305  20.535  38.374  1.00 13.56           C  
ATOM   1778  CD  ARG   230      26.178  19.701  37.454  1.00 12.07           C  
ATOM   1779  NE  ARG   230      27.569  19.840  37.825  1.00  9.60           N  
ATOM   1780  CZ  ARG   230      28.577  19.255  37.205  1.00  7.44           C  
ATOM   1781  NH1 ARG   230      28.346  18.481  36.168  1.00  8.78           N  
ATOM   1782  NH2 ARG   230      29.810  19.423  37.658  1.00  7.30           N  
ATOM   1783  N   ASN   231      24.250  19.416  42.718  1.00 14.13           N  
ATOM   1784  CA  ASN   231      24.507  18.900  44.055  1.00 14.72           C  
ATOM   1785  C   ASN   231      24.439  19.882  45.213  1.00 16.52           C  
ATOM   1786  O   ASN   231      25.308  19.894  46.069  1.00 17.31           O  
ATOM   1787  CB  ASN   231      25.833  18.143  44.044  1.00 11.80           C  
ATOM   1788  CG  ASN   231      25.857  17.054  43.008  1.00 10.96           C  
ATOM   1789  OD1 ASN   231      26.598  17.114  42.046  1.00 11.11           O  
ATOM   1790  ND2 ASN   231      24.986  16.089  43.157  1.00 10.68           N  
ATOM   1791  N   VAL   232      23.397  20.705  45.237  1.00 16.36           N  
ATOM   1792  CA  VAL   232      23.187  21.683  46.306  1.00 17.69           C  
ATOM   1793  C   VAL   232      21.730  21.644  46.733  1.00 17.83           C  
ATOM   1794  O   VAL   232      21.409  21.727  47.917  1.00 21.00           O  
ATOM   1795  CB  VAL   232      23.588  23.125  45.892  1.00 17.48           C  
ATOM   1796  CG1 VAL   232      22.942  23.500  44.572  1.00 15.91           C  
ATOM   1797  CG2 VAL   232      23.201  24.120  46.986  1.00 16.92           C  
ATOM   1798  N   MET   233      20.851  21.450  45.764  1.00 19.76           N  
ATOM   1799  CA  MET   233      19.427  21.376  46.025  1.00 19.47           C  
ATOM   1800  C   MET   233      19.164  20.227  46.987  1.00 20.19           C  
ATOM   1801  O   MET   233      18.169  20.214  47.689  1.00 22.32           O  
ATOM   1802  CB  MET   233      18.677  21.149  44.704  1.00 22.32           C  
ATOM   1803  CG  MET   233      18.736  22.320  43.730  1.00 19.76           C  
ATOM   1804  SD  MET   233      17.744  23.636  44.382  1.00 23.02           S  
ATOM   1805  CE  MET   233      17.351  24.498  42.934  1.00 19.41           C  
ATOM   1806  N   ILE   234      20.099  19.287  47.039  1.00 20.14           N  
ATOM   1807  CA  ILE   234      19.995  18.122  47.901  1.00 20.86           C  
ATOM   1808  C   ILE   234      20.005  18.467  49.412  1.00 23.12           C  
ATOM   1809  O   ILE   234      19.560  17.662  50.240  1.00 21.67           O  
ATOM   1810  CB  ILE   234      21.103  17.053  47.552  1.00 19.73           C  
ATOM   1811  CG1 ILE   234      22.508  17.610  47.813  1.00 18.75           C  
ATOM   1812  CG2 ILE   234      20.980  16.616  46.096  1.00 20.04           C  
ATOM   1813  CD1 ILE   234      23.623  16.668  47.496  1.00 17.51           C  
ATOM   1814  N   TYR   235      20.493  19.659  49.761  1.00 22.34           N  
ATOM   1815  CA  TYR   235      20.546  20.104  51.154  1.00 22.36           C  
ATOM   1816  C   TYR   235      19.334  20.920  51.546  1.00 24.13           C  
ATOM   1817  O   TYR   235      19.197  21.296  52.706  1.00 26.68           O  
ATOM   1818  CB  TYR   235      21.788  20.948  51.390  1.00 21.07           C  
ATOM   1819  CG  TYR   235      23.038  20.215  51.019  1.00 20.15           C  
ATOM   1820  CD1 TYR   235      23.376  19.027  51.652  1.00 19.91           C  
ATOM   1821  CD2 TYR   235      23.862  20.674  49.995  1.00 22.57           C  
ATOM   1822  CE1 TYR   235      24.499  18.308  51.283  1.00 19.06           C  
ATOM   1823  CE2 TYR   235      24.995  19.960  49.614  1.00 20.68           C  
ATOM   1824  CZ  TYR   235      25.306  18.777  50.269  1.00 19.96           C  
ATOM   1825  OH  TYR   235      26.446  18.075  49.932  1.00 21.90           O  
ATOM   1826  N   PHE   236      18.465  21.203  50.579  1.00 25.95           N  
ATOM   1827  CA  PHE   236      17.269  22.005  50.799  1.00 26.42           C  
ATOM   1828  C   PHE   236      16.019  21.139  50.741  1.00 28.35           C  
ATOM   1829  O   PHE   236      16.071  19.978  50.320  1.00 29.32           O  
ATOM   1830  CB  PHE   236      17.149  23.088  49.713  1.00 24.55           C  
ATOM   1831  CG  PHE   236      18.368  23.959  49.562  1.00 22.44           C  
ATOM   1832  CD1 PHE   236      19.225  24.183  50.620  1.00 21.74           C  
ATOM   1833  CD2 PHE   236      18.645  24.570  48.343  1.00 23.96           C  
ATOM   1834  CE1 PHE   236      20.343  24.999  50.474  1.00 20.41           C  
ATOM   1835  CE2 PHE   236      19.773  25.398  48.183  1.00 24.60           C  
ATOM   1836  CZ  PHE   236      20.615  25.608  49.248  1.00 21.75           C  
ATOM   1837  N   ASP   237      14.899  21.682  51.209  1.00 30.38           N  
ATOM   1838  CA  ASP   237      13.652  20.933  51.132  1.00 31.83           C  
ATOM   1839  C   ASP   237      12.928  21.315  49.835  1.00 32.57           C  
ATOM   1840  O   ASP   237      13.398  22.188  49.093  1.00 34.51           O  
ATOM   1841  CB  ASP   237      12.771  21.101  52.396  1.00 33.91           C  
ATOM   1842  CG  ASP   237      12.307  22.535  52.639  1.00 35.18           C  
ATOM   1843  OD1 ASP   237      12.295  23.367  51.707  1.00 37.43           O  
ATOM   1844  OD2 ASP   237      11.921  22.823  53.790  1.00 38.87           O  
ATOM   1845  N   LYS   238      11.779  20.697  49.577  1.00 32.31           N  
ATOM   1846  CA  LYS   238      11.031  20.960  48.358  1.00 31.99           C  
ATOM   1847  C   LYS   238      10.463  22.347  48.165  1.00 30.54           C  
ATOM   1848  O   LYS   238      10.431  22.828  47.039  1.00 32.26           O  
ATOM   1849  CB  LYS   238       9.952  19.908  48.162  1.00 33.08           C  
ATOM   1850  CG  LYS   238      10.534  18.544  47.790  1.00 36.75           C  
ATOM   1851  CD  LYS   238      11.459  18.685  46.579  1.00 38.72           C  
ATOM   1852  CE  LYS   238      11.956  17.350  46.016  1.00 39.86           C  
ATOM   1853  NZ  LYS   238      12.684  17.554  44.709  1.00 37.05           N  
ATOM   1854  N   THR   239      10.002  22.999  49.230  1.00 30.38           N  
ATOM   1855  CA  THR   239       9.449  24.348  49.075  1.00 31.13           C  
ATOM   1856  C   THR   239      10.598  25.271  48.694  1.00 29.49           C  
ATOM   1857  O   THR   239      10.509  26.062  47.754  1.00 30.11           O  
ATOM   1858  CB  THR   239       8.777  24.889  50.383  1.00 30.82           C  
ATOM   1859  OG1 THR   239       9.644  24.678  51.502  1.00 33.28           O  
ATOM   1860  CG2 THR   239       7.462  24.211  50.639  1.00 32.50           C  
ATOM   1861  N   THR   240      11.692  25.130  49.433  1.00 30.78           N  
ATOM   1862  CA  THR   240      12.891  25.911  49.217  1.00 30.41           C  
ATOM   1863  C   THR   240      13.391  25.680  47.792  1.00 29.60           C  
ATOM   1864  O   THR   240      13.646  26.635  47.059  1.00 32.42           O  
ATOM   1865  CB  THR   240      13.938  25.530  50.264  1.00 28.80           C  
ATOM   1866  OG1 THR   240      13.424  25.842  51.566  1.00 29.99           O  
ATOM   1867  CG2 THR   240      15.228  26.278  50.043  1.00 30.03           C  
ATOM   1868  N   GLN   241      13.457  24.417  47.379  1.00 25.94           N  
ATOM   1869  CA  GLN   241      13.895  24.078  46.038  1.00 25.20           C  
ATOM   1870  C   GLN   241      13.022  24.699  44.964  1.00 25.48           C  
ATOM   1871  O   GLN   241      13.528  25.257  44.003  1.00 27.42           O  
ATOM   1872  CB  GLN   241      13.909  22.581  45.860  1.00 23.55           C  
ATOM   1873  CG  GLN   241      14.967  21.873  46.653  1.00 25.16           C  
ATOM   1874  CD  GLN   241      14.893  20.384  46.450  1.00 28.07           C  
ATOM   1875  OE1 GLN   241      14.898  19.619  47.398  1.00 30.92           O  
ATOM   1876  NE2 GLN   241      14.787  19.965  45.203  1.00 33.44           N  
ATOM   1877  N   GLU   242      11.708  24.618  45.117  1.00 26.28           N  
ATOM   1878  CA  GLU   242      10.800  25.191  44.127  1.00 26.37           C  
ATOM   1879  C   GLU   242      10.967  26.720  44.046  1.00 27.42           C  
ATOM   1880  O   GLU   242      10.922  27.314  42.959  1.00 28.10           O  
ATOM   1881  CB  GLU   242       9.361  24.830  44.490  1.00 28.41           C  
ATOM   1882  CG  GLU   242       8.420  24.652  43.302  1.00 33.06           C  
ATOM   1883  CD  GLU   242       7.185  25.549  43.369  1.00 36.34           C  
ATOM   1884  OE1 GLU   242       6.844  26.065  44.457  1.00 38.99           O  
ATOM   1885  OE2 GLU   242       6.549  25.744  42.314  1.00 40.05           O  
ATOM   1886  N   ASP   243      11.161  27.359  45.195  1.00 27.66           N  
ATOM   1887  CA  ASP   243      11.334  28.807  45.231  1.00 28.71           C  
ATOM   1888  C   ASP   243      12.521  29.223  44.412  1.00 28.39           C  
ATOM   1889  O   ASP   243      12.445  30.170  43.646  1.00 29.70           O  
ATOM   1890  CB  ASP   243      11.534  29.308  46.662  1.00 31.53           C  
ATOM   1891  CG  ASP   243      10.244  29.344  47.454  1.00 34.61           C  
ATOM   1892  OD1 ASP   243       9.204  29.695  46.852  1.00 35.17           O  
ATOM   1893  OD2 ASP   243      10.269  29.030  48.679  1.00 38.18           O  
ATOM   1894  N   ILE   244      13.634  28.527  44.594  1.00 27.60           N  
ATOM   1895  CA  ILE   244      14.854  28.844  43.859  1.00 24.82           C  
ATOM   1896  C   ILE   244      14.676  28.601  42.369  1.00 25.09           C  
ATOM   1897  O   ILE   244      14.964  29.485  41.564  1.00 24.49           O  
ATOM   1898  CB  ILE   244      16.056  28.054  44.412  1.00 23.27           C  
ATOM   1899  CG1 ILE   244      16.330  28.504  45.842  1.00 23.62           C  
ATOM   1900  CG2 ILE   244      17.281  28.269  43.570  1.00 19.59           C  
ATOM   1901  CD1 ILE   244      17.195  27.563  46.608  1.00 24.83           C  
ATOM   1902  N   LEU   245      14.155  27.431  42.001  1.00 25.27           N  
ATOM   1903  CA  LEU   245      13.950  27.118  40.590  1.00 23.85           C  
ATOM   1904  C   LEU   245      13.127  28.172  39.871  1.00 24.97           C  
ATOM   1905  O   LEU   245      13.435  28.526  38.739  1.00 24.58           O  
ATOM   1906  CB  LEU   245      13.280  25.768  40.411  1.00 25.72           C  
ATOM   1907  CG  LEU   245      14.113  24.507  40.257  1.00 26.39           C  
ATOM   1908  CD1 LEU   245      13.340  23.593  39.318  1.00 28.91           C  
ATOM   1909  CD2 LEU   245      15.457  24.818  39.645  1.00 27.98           C  
ATOM   1910  N   ARG   246      12.079  28.680  40.510  1.00 25.65           N  
ATOM   1911  CA  ARG   246      11.274  29.712  39.868  1.00 26.86           C  
ATOM   1912  C   ARG   246      12.070  31.008  39.687  1.00 26.73           C  
ATOM   1913  O   ARG   246      11.814  31.789  38.761  1.00 27.31           O  
ATOM   1914  CB  ARG   246       9.967  29.942  40.620  1.00 28.37           C  
ATOM   1915  CG  ARG   246       9.060  28.733  40.528  1.00 32.53           C  
ATOM   1916  CD  ARG   246       7.604  29.006  40.911  1.00 36.14           C  
ATOM   1917  NE  ARG   246       6.771  27.886  40.467  1.00 37.78           N  
ATOM   1918  CZ  ARG   246       6.416  27.680  39.198  1.00 41.11           C  
ATOM   1919  NH1 ARG   246       6.806  28.532  38.252  1.00 41.37           N  
ATOM   1920  NH2 ARG   246       5.717  26.598  38.859  1.00 43.89           N  
ATOM   1921  N   ARG   247      13.065  31.226  40.537  1.00 26.20           N  
ATOM   1922  CA  ARG   247      13.895  32.408  40.387  1.00 24.94           C  
ATOM   1923  C   ARG   247      14.895  32.236  39.240  1.00 25.80           C  
ATOM   1924  O   ARG   247      15.320  33.207  38.634  1.00 25.72           O  
ATOM   1925  CB  ARG   247      14.557  32.793  41.715  1.00 23.31           C  
ATOM   1926  CG  ARG   247      13.524  33.336  42.700  1.00 22.98           C  
ATOM   1927  CD  ARG   247      14.085  34.023  43.910  1.00 21.60           C  
ATOM   1928  NE  ARG   247      14.769  33.094  44.792  1.00 23.44           N  
ATOM   1929  CZ  ARG   247      14.256  32.587  45.906  1.00 23.98           C  
ATOM   1930  NH1 ARG   247      13.037  32.910  46.292  1.00 28.25           N  
ATOM   1931  NH2 ARG   247      14.979  31.766  46.652  1.00 23.61           N  
ATOM   1932  N   PHE   248      15.215  31.002  38.887  1.00 25.18           N  
ATOM   1933  CA  PHE   248      16.146  30.762  37.795  1.00 25.70           C  
ATOM   1934  C   PHE   248      15.478  31.078  36.458  1.00 25.94           C  
ATOM   1935  O   PHE   248      16.140  31.436  35.495  1.00 27.13           O  
ATOM   1936  CB  PHE   248      16.574  29.284  37.770  1.00 25.40           C  
ATOM   1937  CG  PHE   248      17.603  28.904  38.810  1.00 25.80           C  
ATOM   1938  CD1 PHE   248      18.379  29.861  39.450  1.00 24.32           C  
ATOM   1939  CD2 PHE   248      17.812  27.566  39.126  1.00 24.60           C  
ATOM   1940  CE1 PHE   248      19.341  29.480  40.388  1.00 22.44           C  
ATOM   1941  CE2 PHE   248      18.763  27.185  40.053  1.00 22.93           C  
ATOM   1942  CZ  PHE   248      19.528  28.142  40.684  1.00 23.32           C  
ATOM   1943  N   VAL   249      14.156  30.950  36.412  1.00 28.19           N  
ATOM   1944  CA  VAL   249      13.395  31.147  35.185  1.00 27.87           C  
ATOM   1945  C   VAL   249      13.673  32.411  34.377  1.00 26.24           C  
ATOM   1946  O   VAL   249      13.908  32.325  33.176  1.00 27.11           O  
ATOM   1947  CB  VAL   249      11.885  30.938  35.429  1.00 29.03           C  
ATOM   1948  CG1 VAL   249      11.114  31.170  34.159  1.00 27.19           C  
ATOM   1949  CG2 VAL   249      11.621  29.516  35.929  1.00 33.42           C  
ATOM   1950  N   PRO   250      13.619  33.599  35.004  1.00 23.61           N  
ATOM   1951  CA  PRO   250      13.883  34.850  34.295  1.00 25.06           C  
ATOM   1952  C   PRO   250      15.375  35.020  33.995  1.00 24.18           C  
ATOM   1953  O   PRO   250      15.765  35.914  33.227  1.00 23.50           O  
ATOM   1954  CB  PRO   250      13.460  35.918  35.311  1.00 23.40           C  
ATOM   1955  CG  PRO   250      12.518  35.243  36.169  1.00 22.74           C  
ATOM   1956  CD  PRO   250      13.138  33.891  36.359  1.00 24.40           C  
ATOM   1957  N   LEU   251      16.213  34.219  34.658  1.00 24.49           N  
ATOM   1958  CA  LEU   251      17.654  34.308  34.473  1.00 22.57           C  
ATOM   1959  C   LEU   251      18.185  33.487  33.303  1.00 23.89           C  
ATOM   1960  O   LEU   251      19.388  33.552  32.992  1.00 23.14           O  
ATOM   1961  CB  LEU   251      18.400  33.955  35.765  1.00 24.44           C  
ATOM   1962  CG  LEU   251      18.664  35.050  36.806  1.00 25.32           C  
ATOM   1963  CD1 LEU   251      18.889  36.396  36.140  1.00 26.28           C  
ATOM   1964  CD2 LEU   251      17.538  35.150  37.742  1.00 28.12           C  
ATOM   1965  N   LEU   252      17.309  32.695  32.677  1.00 22.70           N  
ATOM   1966  CA  LEU   252      17.687  31.892  31.516  1.00 23.55           C  
ATOM   1967  C   LEU   252      17.315  32.545  30.175  1.00 23.36           C  
ATOM   1968  O   LEU   252      16.220  33.072  30.031  1.00 23.86           O  
ATOM   1969  CB  LEU   252      17.058  30.498  31.596  1.00 24.78           C  
ATOM   1970  CG  LEU   252      17.879  29.404  32.291  1.00 24.75           C  
ATOM   1971  CD1 LEU   252      17.127  28.096  32.212  1.00 27.55           C  
ATOM   1972  CD2 LEU   252      19.243  29.255  31.644  1.00 22.59           C  
ATOM   1973  N   LYS   253      18.247  32.569  29.223  1.00 22.96           N  
ATOM   1974  CA  LYS   253      17.981  33.114  27.888  1.00 23.88           C  
ATOM   1975  C   LYS   253      17.022  32.108  27.271  1.00 25.66           C  
ATOM   1976  O   LYS   253      17.038  30.947  27.674  1.00 27.77           O  
ATOM   1977  CB  LYS   253      19.246  33.152  27.049  1.00 23.29           C  
ATOM   1978  CG  LYS   253      20.288  34.108  27.533  1.00 23.75           C  
ATOM   1979  CD  LYS   253      21.404  34.171  26.513  1.00 25.32           C  
ATOM   1980  CE  LYS   253      22.598  34.952  27.029  1.00 27.53           C  
ATOM   1981  NZ  LYS   253      23.700  35.046  26.015  1.00 26.38           N  
ATOM   1982  N   PRO   254      16.213  32.510  26.267  1.00 27.36           N  
ATOM   1983  CA  PRO   254      15.238  31.627  25.604  1.00 26.80           C  
ATOM   1984  C   PRO   254      15.580  30.147  25.364  1.00 28.09           C  
ATOM   1985  O   PRO   254      14.805  29.266  25.744  1.00 28.16           O  
ATOM   1986  CB  PRO   254      14.897  32.381  24.314  1.00 26.40           C  
ATOM   1987  CG  PRO   254      15.950  33.456  24.219  1.00 26.71           C  
ATOM   1988  CD  PRO   254      16.194  33.829  25.631  1.00 26.28           C  
ATOM   1989  N   ASP   255      16.712  29.851  24.748  1.00 28.22           N  
ATOM   1990  CA  ASP   255      17.042  28.446  24.543  1.00 30.16           C  
ATOM   1991  C   ASP   255      18.159  27.944  25.468  1.00 29.38           C  
ATOM   1992  O   ASP   255      18.943  27.071  25.094  1.00 29.24           O  
ATOM   1993  CB  ASP   255      17.369  28.195  23.071  1.00 33.12           C  
ATOM   1994  CG  ASP   255      16.114  28.182  22.195  1.00 36.89           C  
ATOM   1995  OD1 ASP   255      15.152  27.428  22.514  1.00 38.50           O  
ATOM   1996  OD2 ASP   255      16.083  28.934  21.193  1.00 39.47           O  
ATOM   1997  N   GLY   256      18.200  28.491  26.684  1.00 26.17           N  
ATOM   1998  CA  GLY   256      19.215  28.136  27.657  1.00 24.72           C  
ATOM   1999  C   GLY   256      19.044  26.785  28.329  1.00 23.75           C  
ATOM   2000  O   GLY   256      17.942  26.222  28.342  1.00 23.76           O  
ATOM   2001  N   LEU   257      20.122  26.329  28.971  1.00 19.89           N  
ATOM   2002  CA  LEU   257      20.195  25.039  29.661  1.00 17.70           C  
ATOM   2003  C   LEU   257      20.350  25.159  31.170  1.00 15.74           C  
ATOM   2004  O   LEU   257      21.073  26.024  31.660  1.00 16.22           O  
ATOM   2005  CB  LEU   257      21.405  24.269  29.124  1.00 16.34           C  
ATOM   2006  CG  LEU   257      21.265  23.341  27.922  1.00 16.41           C  
ATOM   2007  CD1 LEU   257      20.124  23.734  27.072  1.00 19.92           C  
ATOM   2008  CD2 LEU   257      22.516  23.291  27.115  1.00 12.85           C  
ATOM   2009  N   LEU   258      19.665  24.302  31.914  1.00 14.90           N  
ATOM   2010  CA  LEU   258      19.800  24.282  33.367  1.00 14.50           C  
ATOM   2011  C   LEU   258      20.336  22.901  33.715  1.00 14.80           C  
ATOM   2012  O   LEU   258      19.675  21.899  33.465  1.00 16.91           O  
ATOM   2013  CB  LEU   258      18.466  24.514  34.067  1.00 13.73           C  
ATOM   2014  CG  LEU   258      18.387  24.375  35.598  1.00 16.29           C  
ATOM   2015  CD1 LEU   258      19.361  25.286  36.330  1.00 17.61           C  
ATOM   2016  CD2 LEU   258      16.992  24.695  36.022  1.00 14.20           C  
ATOM   2017  N   PHE   259      21.548  22.836  34.249  1.00 16.08           N  
ATOM   2018  CA  PHE   259      22.143  21.556  34.586  1.00 15.47           C  
ATOM   2019  C   PHE   259      21.910  21.243  36.039  1.00 15.26           C  
ATOM   2020  O   PHE   259      22.248  22.048  36.892  1.00 15.22           O  
ATOM   2021  CB  PHE   259      23.646  21.577  34.301  1.00 14.91           C  
ATOM   2022  CG  PHE   259      23.998  21.767  32.845  1.00 15.93           C  
ATOM   2023  CD1 PHE   259      23.879  23.019  32.235  1.00 15.92           C  
ATOM   2024  CD2 PHE   259      24.479  20.701  32.083  1.00 15.93           C  
ATOM   2025  CE1 PHE   259      24.235  23.200  30.897  1.00 15.85           C  
ATOM   2026  CE2 PHE   259      24.838  20.875  30.734  1.00 15.52           C  
ATOM   2027  CZ  PHE   259      24.718  22.122  30.146  1.00 15.24           C  
ATOM   2028  N   ALA   260      21.325  20.084  36.325  1.00 14.29           N  
ATOM   2029  CA  ALA   260      21.083  19.674  37.713  1.00 16.50           C  
ATOM   2030  C   ALA   260      22.041  18.555  38.108  1.00 15.67           C  
ATOM   2031  O   ALA   260      22.743  18.024  37.262  1.00 14.89           O  
ATOM   2032  CB  ALA   260      19.648  19.229  37.904  1.00 15.15           C  
ATOM   2033  N   GLY   261      22.097  18.238  39.400  1.00 16.40           N  
ATOM   2034  CA  GLY   261      22.965  17.183  39.907  1.00 16.35           C  
ATOM   2035  C   GLY   261      22.380  15.820  39.600  1.00 18.77           C  
ATOM   2036  O   GLY   261      21.181  15.710  39.345  1.00 18.97           O  
ATOM   2037  N   HIS   262      23.208  14.781  39.656  1.00 21.57           N  
ATOM   2038  CA  HIS   262      22.784  13.417  39.326  1.00 22.06           C  
ATOM   2039  C   HIS   262      21.455  12.933  39.919  1.00 25.13           C  
ATOM   2040  O   HIS   262      20.700  12.233  39.255  1.00 26.77           O  
ATOM   2041  CB  HIS   262      23.874  12.431  39.725  1.00 20.34           C  
ATOM   2042  CG  HIS   262      24.074  12.342  41.204  1.00 22.03           C  
ATOM   2043  ND1 HIS   262      23.336  11.496  42.003  1.00 22.28           N  
ATOM   2044  CD2 HIS   262      24.883  13.035  42.036  1.00 22.15           C  
ATOM   2045  CE1 HIS   262      23.678  11.679  43.265  1.00 23.14           C  
ATOM   2046  NE2 HIS   262      24.615  12.607  43.311  1.00 23.58           N  
ATOM   2047  N   SER   263      21.170  13.296  41.163  1.00 26.64           N  
ATOM   2048  CA  SER   263      19.949  12.832  41.822  1.00 28.40           C  
ATOM   2049  C   SER   263      18.804  13.831  41.889  1.00 27.73           C  
ATOM   2050  O   SER   263      17.779  13.561  42.515  1.00 29.19           O  
ATOM   2051  CB  SER   263      20.292  12.342  43.241  1.00 28.65           C  
ATOM   2052  OG  SER   263      21.082  13.292  43.942  1.00 30.90           O  
ATOM   2053  N   GLU   264      18.969  14.978  41.244  1.00 27.24           N  
ATOM   2054  CA  GLU   264      17.948  16.017  41.266  1.00 27.18           C  
ATOM   2055  C   GLU   264      17.022  15.957  40.058  1.00 27.94           C  
ATOM   2056  O   GLU   264      17.465  15.655  38.949  1.00 28.41           O  
ATOM   2057  CB  GLU   264      18.626  17.388  41.349  1.00 26.77           C  
ATOM   2058  CG  GLU   264      19.394  17.578  42.644  1.00 28.25           C  
ATOM   2059  CD  GLU   264      20.524  18.568  42.536  1.00 29.25           C  
ATOM   2060  OE1 GLU   264      20.275  19.766  42.318  1.00 35.24           O  
ATOM   2061  OE2 GLU   264      21.678  18.143  42.675  1.00 32.23           O  
ATOM   2062  N   ASN   265      15.729  16.170  40.290  1.00 28.85           N  
ATOM   2063  CA  ASN   265      14.743  16.192  39.210  1.00 29.49           C  
ATOM   2064  C   ASN   265      13.929  17.480  39.349  1.00 27.96           C  
ATOM   2065  O   ASN   265      12.996  17.552  40.137  1.00 29.14           O  
ATOM   2066  CB  ASN   265      13.825  14.967  39.246  1.00 33.83           C  
ATOM   2067  CG  ASN   265      12.864  14.935  38.058  1.00 38.11           C  
ATOM   2068  OD1 ASN   265      13.117  14.266  37.050  1.00 41.99           O  
ATOM   2069  ND2 ASN   265      11.780  15.695  38.154  1.00 40.44           N  
ATOM   2070  N   PHE   266      14.289  18.487  38.562  1.00 29.07           N  
ATOM   2071  CA  PHE   266      13.661  19.811  38.589  1.00 28.98           C  
ATOM   2072  C   PHE   266      12.272  19.910  37.983  1.00 29.88           C  
ATOM   2073  O   PHE   266      11.401  20.611  38.507  1.00 30.16           O  
ATOM   2074  CB  PHE   266      14.581  20.819  37.901  1.00 28.47           C  
ATOM   2075  CG  PHE   266      15.906  20.993  38.589  1.00 28.51           C  
ATOM   2076  CD1 PHE   266      16.153  20.389  39.833  1.00 28.18           C  
ATOM   2077  CD2 PHE   266      16.901  21.790  38.020  1.00 29.71           C  
ATOM   2078  CE1 PHE   266      17.370  20.577  40.502  1.00 27.47           C  
ATOM   2079  CE2 PHE   266      18.124  21.991  38.679  1.00 29.93           C  
ATOM   2080  CZ  PHE   266      18.360  21.383  39.922  1.00 28.69           C  
ATOM   2081  N   SER   267      12.077  19.211  36.874  1.00 31.79           N  
ATOM   2082  CA  SER   267      10.817  19.211  36.158  1.00 33.40           C  
ATOM   2083  C   SER   267       9.653  18.960  37.103  1.00 34.61           C  
ATOM   2084  O   SER   267       8.621  19.630  37.016  1.00 35.47           O  
ATOM   2085  CB  SER   267      10.849  18.140  35.064  1.00 33.22           C  
ATOM   2086  OG  SER   267      11.433  16.935  35.547  1.00 36.96           O  
ATOM   2087  N   ASN   268       9.853  18.045  38.053  1.00 36.63           N  
ATOM   2088  CA  ASN   268       8.805  17.684  39.007  1.00 36.99           C  
ATOM   2089  C   ASN   268       8.488  18.777  40.047  1.00 36.80           C  
ATOM   2090  O   ASN   268       7.511  18.689  40.803  1.00 36.15           O  
ATOM   2091  CB  ASN   268       9.109  16.294  39.627  1.00 39.24           C  
ATOM   2092  CG  ASN   268       9.626  16.357  41.062  1.00 42.47           C  
ATOM   2093  OD1 ASN   268       9.190  15.573  41.927  1.00 44.70           O  
ATOM   2094  ND2 ASN   268      10.597  17.237  41.313  1.00 43.81           N  
ATOM   2095  N   LEU   269       9.289  19.836  40.035  1.00 35.52           N  
ATOM   2096  CA  LEU   269       9.092  20.946  40.946  1.00 34.35           C  
ATOM   2097  C   LEU   269       8.390  22.085  40.211  1.00 36.43           C  
ATOM   2098  O   LEU   269       7.427  22.665  40.736  1.00 36.58           O  
ATOM   2099  CB  LEU   269      10.433  21.387  41.540  1.00 34.82           C  
ATOM   2100  CG  LEU   269      10.897  20.440  42.655  1.00 33.87           C  
ATOM   2101  CD1 LEU   269      12.355  20.661  43.043  1.00 31.29           C  
ATOM   2102  CD2 LEU   269       9.980  20.632  43.841  1.00 35.30           C  
ATOM   2103  N   VAL   270       8.890  22.449  39.028  1.00 33.86           N  
ATOM   2104  CA  VAL   270       8.244  23.493  38.243  1.00 33.30           C  
ATOM   2105  C   VAL   270       8.130  22.958  36.821  1.00 33.47           C  
ATOM   2106  O   VAL   270       9.107  22.443  36.255  1.00 33.90           O  
ATOM   2107  CB  VAL   270       8.967  24.922  38.293  1.00 31.69           C  
ATOM   2108  CG1 VAL   270       9.802  25.119  39.558  1.00 27.61           C  
ATOM   2109  CG2 VAL   270       9.765  25.197  37.052  1.00 31.67           C  
ATOM   2110  N   ARG   271       6.922  23.037  36.264  1.00 36.62           N  
ATOM   2111  CA  ARG   271       6.657  22.549  34.910  1.00 37.00           C  
ATOM   2112  C   ARG   271       7.176  23.421  33.765  1.00 37.66           C  
ATOM   2113  O   ARG   271       7.194  23.000  32.604  1.00 38.87           O  
ATOM   2114  CB  ARG   271       5.172  22.283  34.748  1.00 37.38           C  
ATOM   2115  CG  ARG   271       4.796  20.838  35.019  1.00 39.83           C  
ATOM   2116  CD  ARG   271       4.688  20.035  33.704  1.00 42.96           C  
ATOM   2117  NE  ARG   271       5.977  19.808  33.037  1.00 43.99           N  
ATOM   2118  CZ  ARG   271       6.108  19.527  31.739  1.00 44.58           C  
ATOM   2119  NH1 ARG   271       5.031  19.449  30.951  1.00 44.31           N  
ATOM   2120  NH2 ARG   271       7.313  19.258  31.244  1.00 43.17           N  
ATOM   2121  N   GLU   272       7.610  24.633  34.094  1.00 37.85           N  
ATOM   2122  CA  GLU   272       8.163  25.544  33.096  1.00 37.00           C  
ATOM   2123  C   GLU   272       9.523  24.985  32.609  1.00 35.94           C  
ATOM   2124  O   GLU   272      10.128  25.534  31.688  1.00 35.83           O  
ATOM   2125  CB  GLU   272       8.334  26.959  33.701  1.00 38.50           C  
ATOM   2126  CG  GLU   272       7.015  27.647  34.185  1.00 40.84           C  
ATOM   2127  CD  GLU   272       7.229  28.881  35.122  1.00 43.21           C  
ATOM   2128  OE1 GLU   272       8.251  28.947  35.847  1.00 45.17           O  
ATOM   2129  OE2 GLU   272       6.360  29.787  35.163  1.00 44.93           O  
ATOM   2130  N   PHE   273      10.004  23.915  33.247  1.00 33.68           N  
ATOM   2131  CA  PHE   273      11.273  23.279  32.889  1.00 31.51           C  
ATOM   2132  C   PHE   273      10.991  21.910  32.339  1.00 30.63           C  
ATOM   2133  O   PHE   273      10.153  21.200  32.866  1.00 31.21           O  
ATOM   2134  CB  PHE   273      12.201  23.155  34.100  1.00 30.35           C  
ATOM   2135  CG  PHE   273      12.864  24.442  34.489  1.00 26.74           C  
ATOM   2136  CD1 PHE   273      13.613  25.153  33.567  1.00 26.50           C  
ATOM   2137  CD2 PHE   273      12.692  24.969  35.752  1.00 27.74           C  
ATOM   2138  CE1 PHE   273      14.172  26.372  33.897  1.00 26.50           C  
ATOM   2139  CE2 PHE   273      13.246  26.189  36.091  1.00 28.41           C  
ATOM   2140  CZ  PHE   273      13.984  26.892  35.166  1.00 26.16           C  
ATOM   2141  N   SER   274      11.768  21.504  31.344  1.00 30.85           N  
ATOM   2142  CA  SER   274      11.595  20.222  30.669  1.00 30.55           C  
ATOM   2143  C   SER   274      12.952  19.526  30.447  1.00 29.34           C  
ATOM   2144  O   SER   274      13.933  20.169  30.085  1.00 30.25           O  
ATOM   2145  CB  SER   274      10.873  20.486  29.330  1.00 31.16           C  
ATOM   2146  OG  SER   274      10.895  19.369  28.453  1.00 37.65           O  
ATOM   2147  N   LEU   275      12.995  18.210  30.627  1.00 28.49           N  
ATOM   2148  CA  LEU   275      14.230  17.437  30.476  1.00 28.57           C  
ATOM   2149  C   LEU   275      14.661  17.361  29.025  1.00 28.85           C  
ATOM   2150  O   LEU   275      13.831  17.153  28.144  1.00 31.16           O  
ATOM   2151  CB  LEU   275      14.018  16.019  31.011  1.00 29.02           C  
ATOM   2152  CG  LEU   275      15.019  15.288  31.912  1.00 29.21           C  
ATOM   2153  CD1 LEU   275      15.006  13.829  31.485  1.00 30.36           C  
ATOM   2154  CD2 LEU   275      16.429  15.838  31.811  1.00 27.04           C  
ATOM   2155  N   ARG   276      15.964  17.454  28.787  1.00 28.62           N  
ATOM   2156  CA  ARG   276      16.508  17.400  27.442  1.00 28.50           C  
ATOM   2157  C   ARG   276      17.702  16.454  27.303  1.00 29.31           C  
ATOM   2158  O   ARG   276      18.085  16.096  26.189  1.00 30.35           O  
ATOM   2159  CB  ARG   276      16.916  18.803  26.990  1.00 28.26           C  
ATOM   2160  CG  ARG   276      15.746  19.739  26.775  1.00 31.22           C  
ATOM   2161  CD  ARG   276      14.863  19.262  25.602  1.00 32.92           C  
ATOM   2162  NE  ARG   276      13.560  19.931  25.537  1.00 34.30           N  
ATOM   2163  CZ  ARG   276      12.390  19.332  25.752  1.00 34.52           C  
ATOM   2164  NH1 ARG   276      12.329  18.037  26.061  1.00 33.24           N  
ATOM   2165  NH2 ARG   276      11.267  20.026  25.611  1.00 35.08           N  
ATOM   2166  N   GLY   277      18.286  16.042  28.426  1.00 27.44           N  
ATOM   2167  CA  GLY   277      19.448  15.159  28.384  1.00 26.66           C  
ATOM   2168  C   GLY   277      19.826  14.658  29.761  1.00 25.98           C  
ATOM   2169  O   GLY   277      19.024  14.751  30.660  1.00 28.20           O  
ATOM   2170  N   GLN   278      21.031  14.134  29.939  1.00 26.47           N  
ATOM   2171  CA  GLN   278      21.437  13.647  31.257  1.00 26.64           C  
ATOM   2172  C   GLN   278      21.376  14.755  32.309  1.00 23.85           C  
ATOM   2173  O   GLN   278      22.336  15.481  32.505  1.00 24.49           O  
ATOM   2174  CB  GLN   278      22.847  13.044  31.203  1.00 30.06           C  
ATOM   2175  CG  GLN   278      22.917  11.485  31.145  1.00 34.44           C  
ATOM   2176  CD  GLN   278      22.716  10.782  32.509  1.00 36.81           C  
ATOM   2177  OE1 GLN   278      23.678  10.294  33.115  1.00 36.69           O  
ATOM   2178  NE2 GLN   278      21.468  10.708  32.974  1.00 38.77           N  
ATOM   2179  N   THR   279      20.244  14.836  32.994  1.00 23.21           N  
ATOM   2180  CA  THR   279      19.955  15.827  34.026  1.00 21.58           C  
ATOM   2181  C   THR   279      20.093  17.264  33.555  1.00 21.30           C  
ATOM   2182  O   THR   279      20.520  18.139  34.305  1.00 21.70           O  
ATOM   2183  CB  THR   279      20.713  15.569  35.348  1.00 20.36           C  
ATOM   2184  OG1 THR   279      22.091  15.903  35.210  1.00 22.67           O  
ATOM   2185  CG2 THR   279      20.614  14.117  35.733  1.00 19.27           C  
ATOM   2186  N   VAL   280      19.698  17.493  32.303  1.00 19.09           N  
ATOM   2187  CA  VAL   280      19.733  18.814  31.685  1.00 20.40           C  
ATOM   2188  C   VAL   280      18.303  19.222  31.310  1.00 19.90           C  
ATOM   2189  O   VAL   280      17.590  18.476  30.646  1.00 21.31           O  
ATOM   2190  CB  VAL   280      20.623  18.857  30.410  1.00 21.50           C  
ATOM   2191  CG1 VAL   280      20.745  20.294  29.918  1.00 21.52           C  
ATOM   2192  CG2 VAL   280      22.006  18.319  30.691  1.00 21.35           C  
ATOM   2193  N   TYR   281      17.901  20.413  31.736  1.00 20.46           N  
ATOM   2194  CA  TYR   281      16.569  20.954  31.492  1.00 20.26           C  
ATOM   2195  C   TYR   281      16.558  22.172  30.571  1.00 20.75           C  
ATOM   2196  O   TYR   281      17.562  22.869  30.426  1.00 20.95           O  
ATOM   2197  CB  TYR   281      15.941  21.334  32.834  1.00 21.68           C  
ATOM   2198  CG  TYR   281      15.821  20.157  33.774  1.00 24.61           C  
ATOM   2199  CD1 TYR   281      14.690  19.322  33.732  1.00 24.88           C  
ATOM   2200  CD2 TYR   281      16.871  19.814  34.637  1.00 23.81           C  
ATOM   2201  CE1 TYR   281      14.613  18.161  34.519  1.00 27.64           C  
ATOM   2202  CE2 TYR   281      16.806  18.653  35.430  1.00 27.12           C  
ATOM   2203  CZ  TYR   281      15.672  17.828  35.357  1.00 28.38           C  
ATOM   2204  OH  TYR   281      15.611  16.649  36.071  1.00 31.58           O  
ATOM   2205  N   ALA   282      15.403  22.435  29.970  1.00 21.18           N  
ATOM   2206  CA  ALA   282      15.207  23.562  29.075  1.00 20.19           C  
ATOM   2207  C   ALA   282      13.863  24.132  29.433  1.00 20.95           C  
ATOM   2208  O   ALA   282      13.062  23.471  30.085  1.00 21.61           O  
ATOM   2209  CB  ALA   282      15.190  23.103  27.650  1.00 20.01           C  
ATOM   2210  N   LEU   283      13.649  25.398  29.112  1.00 25.04           N  
ATOM   2211  CA  LEU   283      12.363  26.004  29.396  1.00 29.77           C  
ATOM   2212  C   LEU   283      11.387  25.289  28.480  1.00 33.28           C  
ATOM   2213  O   LEU   283      11.665  25.169  27.286  1.00 34.02           O  
ATOM   2214  CB  LEU   283      12.364  27.494  29.041  1.00 29.65           C  
ATOM   2215  CG  LEU   283      12.828  28.564  30.044  1.00 29.83           C  
ATOM   2216  CD1 LEU   283      12.224  28.231  31.405  1.00 28.98           C  
ATOM   2217  CD2 LEU   283      14.349  28.681  30.095  1.00 31.60           C  
ATOM   2218  N   SER   284      10.280  24.788  29.032  1.00 37.05           N  
ATOM   2219  CA  SER   284       9.271  24.091  28.235  1.00 40.96           C  
ATOM   2220  C   SER   284       8.603  25.039  27.206  1.00 41.81           C  
ATOM   2221  O   SER   284       8.251  26.195  27.586  1.00 41.10           O  
ATOM   2222  CB  SER   284       8.210  23.443  29.146  1.00 42.53           C  
ATOM   2223  OG  SER   284       7.360  24.402  29.767  1.00 46.48           O  
ATOM   2224  OXT SER   284       8.461  24.624  26.023  1.00 42.86           O  
TER    2225      SER   284
END
