# Supplementary material for: Secondary structure spatial conformation footprint: a novel method for fast protein structure comparison and classification
Source: BMC Struct Biol. 2006 Jun 8;6:12. doi: 10.1186/1472-6807-6-12 (PMC1526735; doi:10.1186/1472-6807-6-12)
Supplement: Additional File 12 — The Python code for the SSEF method. An archive that contains the Python code and auxiliary files necessary to compute the SSE footprint from a PDB file of a structure. [file 1472-6807-6-12-S12.tar › ssef.config]

# Location of the DSSP program 
DSSP_LOCATION = dssp
# Filename of the file that contains the models.
MODELS_FILENAME = ssef.models
# Filename of the file that contains the errors. These are used to compute scaling constants that are used in footprint computations.
ERRORS_FILENAME = ssef.errors_scop_1_65
# Filename of the file that contains normalization constants used to normalize representation of SSE triplets.
NORM_FILENAME = ssef.norm
