# Supplementary material for: Secondary structure spatial conformation footprint: a novel method for fast protein structure comparison and classification
Source: BMC Struct Biol. 2006 Jun 8;6:12. doi: 10.1186/1472-6807-6-12 (PMC1526735; doi:10.1186/1472-6807-6-12)
Supplement: Additional File 12 — The Python code for the SSEF method. An archive that contains the Python code and auxiliary files necessary to compute the SSE footprint from a PDB file of a structure. [file 1472-6807-6-12-S12.tar › ssef.errors_cath_2_6]

111 8.930412e-01
112 8.803772e-01
121 8.624640e-01
122 7.750162e-01
211 8.746238e-01
212 8.036480e-01
221 7.800844e-01
222 7.840521e-01
