# Supplementary material for: Secondary structure spatial conformation footprint: a novel method for fast protein structure comparison and classification
Source: BMC Struct Biol. 2006 Jun 8;6:12. doi: 10.1186/1472-6807-6-12 (PMC1526735; doi:10.1186/1472-6807-6-12)
Supplement: Additional File 12 — The Python code for the SSEF method. An archive that contains the Python code and auxiliary files necessary to compute the SSE footprint from a PDB file of a structure. [file 1472-6807-6-12-S12.tar › ssef.errors_scop_1_65]

111 8.030165e-01
112 7.640324e-01
121 7.354406e-01
122 6.190689e-01
211 7.552116e-01
212 6.482108e-01
221 6.153662e-01
222 6.574367e-01
