# Supplementary material for: Secondary structure spatial conformation footprint: a novel method for fast protein structure comparison and classification
Source: BMC Struct Biol. 2006 Jun 8;6:12. doi: 10.1186/1472-6807-6-12 (PMC1526735; doi:10.1186/1472-6807-6-12)
Supplement: Additional File 12 — The Python code for the SSEF method. An archive that contains the Python code and auxiliary files necessary to compute the SSE footprint from a PDB file of a structure. [file 1472-6807-6-12-S12.tar › ssef.models]

111 102 -5.676856e-01 1.229999e+00 4.183890e-01 1.526821e+00 -5.339128e-01 3.551287e-01
111 132 -5.084356e-01 -3.771619e-01 4.234204e-01 -2.629321e-01 1.009192e+00 2.445037e-01
111 171 2.382808e-01 3.271017e-01 -1.231200e+00 5.117290e-01 9.769426e-01 -8.032846e-01
111 156 1.167786e+00 -1.124729e+00 1.004468e+00 -7.622762e-01 -1.150350e+00 9.165150e-02
111 169 -1.062673e+00 5.120909e-01 1.392996e-01 -4.758064e-01 1.331175e-01 1.126320e+00
111 119 -6.176503e-01 1.249796e+00 4.751959e-01 1.226201e+00 7.361736e-01 1.489461e+00
111 160 -3.233697e-02 -6.499825e-02 -1.151665e+00 -3.144423e-01 7.386461e-01 1.545606e+00
111 165 -1.414667e+00 1.240730e+00 1.107245e+00 5.278534e-01 5.958072e-01 1.151758e+00
111 153 3.993364e-01 2.503262e-01 -1.244603e+00 -6.371744e-01 -4.894373e-01 -7.210132e-01
111 138 -1.297435e+00 1.360709e-01 -2.836181e-02 7.456139e-01 -1.014298e+00 1.309305e+00
111 144 -8.318916e-02 4.654748e-01 -9.245597e-01 5.536348e-01 1.334495e+00 4.163132e-01
111 118 8.397003e-01 3.851944e-02 -1.645495e-01 3.675731e-01 -1.022770e+00 9.051349e-01
111 186 1.092008e+00 1.278788e+00 -1.323697e+00 -7.010923e-01 5.682958e-03 -6.277472e-01
111 175 -4.822324e-01 -4.018657e-01 -1.264450e+00 -2.309287e-01 6.252147e-01 -5.342237e-01
111 166 1.034055e+00 1.202274e-02 -8.918680e-02 1.001013e+00 1.019730e+00 1.299155e+00
111 141 -1.648787e-01 1.561896e-01 -1.243505e+00 1.523998e+00 1.375036e-01 -2.569838e-01
111 150 5.878525e-01 4.279963e-01 1.766925e-01 8.803285e-01 1.063110e+00 -4.206166e-02
111 204 1.127284e+00 1.252324e+00 -1.335103e+00 -6.411007e-01 -1.179343e+00 -3.664027e-01
111 177 -1.243164e+00 -1.130554e+00 -1.274684e+00 8.829289e-01 9.215404e-01 1.492484e+00
111 147 -1.510495e-01 6.797639e-01 -4.942532e-01 1.009238e+00 1.197554e+00 1.518652e+00
111 211 1.019104e+00 2.037506e-01 -2.255714e-01 -6.643501e-01 1.280743e+00 9.470737e-01
111 191 1.052457e+00 -4.241664e-01 1.950972e-01 -7.448681e-01 -9.314077e-01 -6.801289e-01
111 188 1.017875e+00 -7.852463e-01 5.361384e-01 -8.573156e-01 3.763579e-01 3.061665e-01
111 106 -9.711659e-01 7.590782e-02 -1.619303e-01 -4.559434e-01 -1.044197e+00 4.109808e-01
111 141 1.393242e-01 1.142649e+00 -3.935884e-01 1.392485e+00 -1.116874e+00 1.150931e+00
111 143 -1.098649e+00 1.109810e+00 8.194520e-01 1.499612e+00 9.130010e-01 4.689545e-01
111 185 6.829274e-01 -6.048333e-01 1.076698e+00 -6.693119e-01 -2.752573e-01 -7.928814e-01
111 117 -3.526382e-01 -5.055124e-01 -1.326561e+00 5.907603e-01 -1.083152e+00 2.688401e-02
111 174 1.075741e+00 1.249869e+00 -1.204175e+00 3.393850e-01 8.426528e-01 -5.762416e-01
111 138 -1.441863e+00 4.641903e-01 4.662064e-01 -6.652774e-01 1.189344e+00 8.584332e-01
111 189 -1.336673e+00 -1.309175e+00 -1.411569e+00 -8.903186e-01 5.739148e-01 4.858502e-01
111 151 -1.358350e+00 1.345284e+00 1.127718e+00 1.148296e+00 1.144326e+00 -7.770358e-01
111 121 5.547865e-01 -7.085641e-01 9.312309e-01 -5.348357e-02 1.354383e+00 6.930633e-01
111 159 -1.215270e-03 1.171236e+00 -2.902590e-01 -5.705746e-01 3.856027e-01 -1.547424e-01
111 151 -5.144123e-01 -9.735189e-01 -1.510787e-01 6.005438e-01 1.138186e+00 -8.016043e-01
111 174 9.170025e-01 -1.086602e+00 1.053701e+00 -1.383333e-01 9.365988e-01 -4.210892e-01
111 213 1.063541e+00 1.263509e+00 -1.230952e+00 -5.948639e-01 1.051430e+00 3.932089e-01
111 173 7.841279e-01 -1.145517e+00 1.107357e+00 5.270577e-01 -1.696504e-01 -9.157418e-01
111 204 2.330503e-01 -3.966049e-01 1.102969e+00 5.840631e-01 1.121242e+00 -8.007702e-01
111 158 -4.830486e-01 -4.819536e-01 -1.424837e+00 4.965613e-01 7.921568e-01 5.456396e-01
111 142 -1.418269e+00 1.284440e+00 1.103582e+00 7.713740e-01 -9.854754e-01 2.126320e-01
111 153 1.033671e+00 -1.178306e+00 1.008213e+00 5.467378e-01 -1.208345e+00 -1.041196e-01
111 216 -6.724237e-01 3.641508e-01 9.937729e-01 3.812001e-01 7.084289e-01 -8.432816e-01
111 153 -1.262928e+00 -1.084419e+00 -1.138216e+00 1.555654e+00 8.001376e-01 -7.690212e-01
111 118 2.531481e-01 3.276157e-01 -1.302078e+00 1.501107e+00 1.203068e+00 8.976107e-01
111 109 -7.019836e-01 7.350005e-01 -2.784680e-01 5.183812e-01 -9.731813e-01 -3.150465e-01
111 180 -1.253983e+00 6.869437e-02 -1.041317e-01 1.177152e+00 1.119071e+00 -6.108095e-01
111 164 -1.190830e+00 1.197369e+00 9.961445e-01 1.190558e+00 -1.286159e-01 -7.160019e-01
111 183 -1.374388e+00 -1.116214e+00 -1.208242e+00 4.819085e-01 -1.132124e+00 1.006523e+00
111 154 -1.151405e+00 -1.136659e+00 -1.000841e+00 -6.861829e-01 -9.122274e-01 4.634042e-01
111 158 9.778538e-01 -7.465521e-01 4.507385e-01 -6.655667e-01 1.220755e+00 1.543021e+00
111 195 1.302950e-01 -1.254629e-01 9.541599e-01 -4.526738e-01 -1.034947e+00 -7.192837e-01
111 206 1.275168e+00 -1.390424e+00 1.212184e+00 -7.425743e-01 -8.735256e-02 -6.260645e-01
111 153 -5.710399e-01 -1.290383e+00 -5.267894e-01 -2.832819e-01 5.447114e-01 1.953600e-01
111 168 -3.863353e-01 -9.340335e-01 -2.861945e-01 1.277564e+00 1.259573e+00 1.439182e+00
111 98 -8.532656e-02 1.756941e-01 7.710520e-01 1.252751e+00 -7.845275e-01 1.304131e+00
111 108 2.975151e-01 -1.651445e-01 -9.030221e-01 6.135599e-01 -5.852471e-01 -7.368351e-01
111 142 -3.558263e-01 -9.284946e-01 -5.141300e-01 -6.449306e-01 -9.334295e-01 -6.573389e-01
111 123 -3.941718e-01 3.016427e-01 1.048809e+00 -3.439371e-01 1.223969e+00 1.131704e+00
111 122 -8.627330e-02 -1.810305e-01 9.366737e-01 -5.409150e-02 -8.118412e-01 8.282286e-01
111 145 8.015742e-01 -8.396449e-01 7.816641e-01 1.560057e+00 1.204282e+00 7.231053e-01
111 182 -1.332447e+00 1.190250e+00 1.025270e+00 2.181003e-01 4.812806e-01 -7.939635e-01
111 144 -1.274976e+00 -4.249558e-01 -4.616397e-01 -7.713827e-01 5.728107e-02 7.605184e-01
111 160 1.839849e-01 9.510949e-01 -2.681999e-02 6.424581e-02 -2.548932e-03 1.348207e+00
111 151 4.440003e-01 -7.504738e-01 1.061510e+00 1.514864e+00 1.124361e+00 -7.489857e-01
111 145 9.565446e-01 1.272635e+00 -1.243579e+00 1.376841e+00 -6.431284e-01 1.319822e+00
111 196 2.136639e-02 -1.607211e-01 1.053859e+00 1.136071e+00 -1.449068e-02 -6.453923e-01
111 147 -1.309338e+00 -3.690496e-01 -4.543275e-01 -7.183375e-01 1.197714e+00 1.411606e+00
111 180 -9.279812e-02 -1.172133e+00 -1.997956e-01 4.285441e-01 4.688808e-01 1.301996e+00
111 175 -1.369959e+00 1.294212e+00 1.116654e+00 -6.853916e-01 4.395758e-01 -2.121415e-01
111 158 -1.048269e+00 -1.444911e-01 1.202112e-01 6.870519e-01 9.367411e-02 -2.637645e-02
111 144 1.621384e-01 -1.457572e-01 9.996381e-01 -5.796509e-01 2.855772e-01 1.153334e+00
111 138 -1.131085e+00 1.215851e+00 9.968366e-01 9.851812e-01 -1.103684e+00 1.409539e+00
111 161 9.710594e-01 3.912876e-01 -3.085562e-01 -7.656130e-01 -8.869908e-01 2.261088e-01
111 150 1.103046e+00 1.274409e+00 -1.322452e+00 1.163106e+00 1.105907e+00 7.485942e-01
111 160 4.679238e-01 -4.741977e-01 -4.323592e-01 -2.777504e-01 1.128837e+00 4.147177e-01
111 196 8.658554e-01 1.202519e+00 -1.098346e+00 8.883251e-01 -7.335744e-01 -3.659576e-01
111 177 -1.206785e-01 1.094932e+00 -2.516639e-01 -5.441288e-01 1.093945e+00 1.275735e+00
111 133 1.090159e+00 -1.300987e+00 1.094708e+00 7.273709e-01 8.821723e-01 1.285182e+00
111 133 -4.404261e-01 -2.767947e-01 4.229424e-01 1.477292e+00 1.036622e+00 2.037625e-01
111 140 -3.757598e-01 1.352317e+00 2.041292e-01 3.375139e-01 -1.254175e+00 4.898755e-01
111 196 -2.416793e-01 -1.152839e+00 -1.913185e-01 1.448412e+00 3.305918e-01 -3.507416e-01
111 166 -7.329111e-01 5.031557e-01 1.058330e+00 -6.708817e-01 -1.896870e-01 -7.777506e-01
111 164 3.450631e-02 -2.752521e-01 9.764994e-01 1.155546e+00 6.328004e-01 1.395091e+00
111 144 -4.277851e-01 5.113626e-01 1.027320e+00 6.559942e-01 2.429918e-01 4.813280e-01
111 120 1.098423e-01 -1.251135e+00 9.081292e-02 8.379462e-01 -8.512979e-01 1.393966e-02
111 194 1.007485e+00 1.089813e+00 -1.242919e+00 -7.294622e-01 9.253056e-01 1.560191e+00
111 148 -8.858428e-01 -1.274258e+00 -9.416680e-01 6.567990e-01 -7.242688e-01 -4.871769e-01
111 146 1.071571e+00 5.457051e-01 -6.003471e-01 -8.848320e-01 3.083925e-01 7.785057e-01
111 179 -1.855215e-01 1.241044e+00 -1.993927e-01 1.015039e+00 1.034661e+00 -6.790105e-01
111 166 -1.354903e+00 -1.274603e+00 -1.380437e+00 5.203720e-01 1.355239e-01 4.675270e-01
111 167 -3.609264e-01 -5.104203e-01 -1.217018e+00 1.175592e+00 1.281498e+00 -7.488911e-01
111 146 3.251368e-01 3.032850e-01 -1.366339e+00 -5.259640e-01 1.094094e+00 4.529239e-01
111 124 -1.242230e+00 2.860084e-01 3.295973e-01 1.057212e+00 1.283594e+00 1.454278e+00
111 213 1.024245e+00 -1.305089e+00 1.126483e+00 -6.284122e-01 -1.181880e+00 -9.275385e-01
111 183 8.487632e-01 1.066700e+00 -1.175340e+00 1.473804e+00 9.939711e-01 -6.725929e-01
111 228 -1.292372e+00 -1.245291e+00 -1.313852e+00 6.117687e-01 7.653237e-01 -8.015522e-01
111 198 2.348760e-01 1.229797e+00 -3.544344e-01 -4.555845e-01 -1.171473e+00 -5.152291e-01
111 142 1.030079e+00 -3.723564e-01 1.007658e-01 2.038179e-01 3.201700e-01 -6.820126e-01
111 162 9.216768e-01 -2.139244e-01 -6.597702e-02 1.275650e+00 1.109330e+00 -7.205690e-01
111 121 1.011683e+00 2.831536e-01 -4.090355e-01 1.460007e+00 -2.506353e-01 4.748004e-01
111 174 1.186230e+00 -1.390726e+00 1.129358e+00 9.945931e-01 1.084416e+00 -7.196428e-01
111 133 -1.261933e+00 -1.036516e+00 -1.213143e+00 -4.423917e-01 -1.141928e+00 -6.599602e-01
111 155 9.235032e-01 9.890598e-01 -9.730889e-01 6.031566e-01 6.548937e-01 1.428222e+00
111 172 1.138525e+00 -1.197575e+00 1.029539e+00 -5.847298e-01 -2.171476e-01 1.136643e+00
111 162 8.130310e-01 1.210706e+00 -1.067116e+00 3.463741e-01 -1.183540e+00 7.742001e-01
111 151 -8.235801e-01 1.017220e+00 5.543052e-01 8.106554e-02 1.364730e+00 9.139069e-02
111 244 -1.327183e+00 1.316314e+00 1.120397e+00 -4.726157e-01 -1.108387e+00 -7.311488e-01
111 138 -1.336637e+00 -4.178794e-01 -5.503277e-01 5.430161e-01 6.026906e-02 1.345251e+00
111 143 -1.225071e+00 1.326632e+00 9.565079e-01 -7.079539e-01 9.727518e-01 1.329634e+00
111 130 -1.935735e-01 -1.847501e-01 -1.170992e+00 1.355039e+00 1.963798e-01 1.351748e+00
111 195 -1.224450e+00 -1.224921e+00 -1.202602e+00 -5.219178e-01 4.127642e-01 1.423686e+00
111 176 -4.719395e-01 3.920795e-01 1.080917e+00 1.440521e+00 1.164541e+00 -6.970990e-01
111 133 -2.763036e-01 -5.287015e-01 4.961001e-01 5.200515e-01 -1.045289e+00 -4.325992e-01
111 127 -9.229414e-01 -9.905907e-01 -1.138013e+00 1.270975e+00 -9.580704e-01 1.492723e+00
111 114 -2.756279e-01 -1.024810e-01 -1.114167e+00 4.447117e-01 -8.785651e-01 1.054993e+00
111 129 8.984470e-01 -1.169900e+00 9.434792e-01 5.404026e-01 -8.956536e-01 1.336726e+00
111 110 -1.164614e-01 -1.178640e+00 -2.424394e-02 1.433835e+00 -1.054947e+00 1.307419e+00
111 127 1.224403e-01 -1.157235e+00 -1.205803e-01 7.807219e-01 1.117103e+00 1.455767e-01
111 127 2.421007e-01 8.025607e-01 8.550886e-02 6.267149e-01 -3.116779e-01 -6.039311e-01
111 140 -1.118811e+00 2.313700e-01 -1.630509e-03 1.312385e+00 2.817722e-01 1.190286e+00
111 169 1.070481e+00 3.852301e-01 -4.919421e-01 -5.893858e-01 2.671985e-01 -3.548678e-01
111 174 -1.025113e+00 -6.673782e-01 -1.023562e+00 1.529404e+00 1.217975e+00 5.908883e-01
111 138 4.138385e-01 -1.029023e+00 1.152659e-01 1.470265e+00 1.344164e-01 1.244341e+00
111 176 -1.284631e+00 -1.191010e+00 -1.239713e+00 -6.332613e-01 1.397762e-01 -7.683618e-01
111 119 -1.335731e+00 -1.354328e+00 -1.420747e+00 1.344888e+00 -1.033630e+00 5.151670e-01
111 174 9.802190e-01 -2.563034e-01 -2.171897e-02 -5.632335e-01 1.736603e-01 1.374918e+00
111 194 -1.118781e+00 -3.135044e-01 -8.393397e-01 5.808557e-01 2.708735e-01 -8.109959e-01
111 152 3.458288e-01 -1.297607e+00 3.303805e-01 -6.206574e-01 -1.045694e+00 1.906814e-02
111 158 -1.271165e+00 2.611026e-01 -6.491437e-04 -5.488438e-01 5.457957e-01 -3.778642e-01
111 160 1.197284e-01 -1.018706e+00 2.194106e-01 -3.950539e-01 1.866049e-01 -6.221423e-01
111 173 -1.274182e+00 -1.957148e-01 -3.852497e-01 5.003435e-01 1.112638e+00 6.437268e-01
111 140 -5.270957e-01 7.132778e-01 1.016011e+00 3.033981e-01 -9.861647e-01 -6.659820e-01
111 158 -1.124765e+00 2.589144e-02 3.747199e-02 -7.535941e-01 -6.114959e-01 -6.653139e-01
111 116 8.666343e-01 -9.051989e-01 8.086893e-01 1.467264e+00 -1.129387e+00 9.699270e-01
111 183 -1.320981e+00 -1.093167e+00 -1.220476e+00 1.629642e-01 1.271900e+00 2.805678e-01
111 155 9.137073e-02 1.295156e+00 -2.915049e-01 1.307291e+00 8.731951e-01 6.132142e-01
111 135 -1.020821e+00 1.178554e+00 9.585194e-01 -5.582864e-01 -6.569669e-01 6.719883e-01
111 177 -8.049099e-01 -6.619043e-01 -1.202173e+00 -7.061783e-01 1.161980e+00 7.215127e-01
111 163 -2.858952e-01 -1.122770e+00 -9.388141e-02 -6.778978e-01 8.221753e-01 1.354249e+00
111 171 9.592480e-01 -1.196349e+00 8.744705e-01 1.497456e+00 3.467154e-03 -2.406920e-01
111 113 -8.722844e-01 -4.560530e-01 -6.172525e-01 1.463488e+00 -7.715771e-01 3.153980e-01
111 155 2.286831e-01 5.956321e-01 -1.125447e+00 3.914953e-01 1.571998e-01 5.213063e-01
111 141 -3.921290e-01 -1.304062e+00 -3.288414e-01 2.932985e-01 -1.069392e+00 1.054661e+00
111 167 1.113595e+00 -1.314747e+00 1.161622e+00 -7.730204e-01 9.898233e-01 9.979582e-01
111 158 7.352890e-01 -8.541831e-01 8.132950e-01 5.423906e-01 7.289559e-02 3.659998e-01
111 129 2.527089e-01 -5.775204e-01 -6.119971e-01 -6.902939e-01 -3.097631e-01 5.504951e-01
111 182 -8.612706e-01 -1.236000e+00 -9.352721e-01 1.497489e+00 2.441929e-01 7.669486e-01
111 174 1.087984e+00 1.256224e+00 -1.295291e+00 -6.564275e-01 -2.425642e-01 7.557260e-01
111 159 2.388349e-01 1.096179e-01 8.180944e-01 -4.389792e-01 4.255359e-01 -3.459017e-01
112 116 1.027890e+00 -1.242107e-01 4.815202e-02 -7.506816e-01 1.046602e+00 1.404048e+00
112 104 -1.014854e+00 1.352007e-01 -5.338216e-01 1.142235e+00 1.088679e+00 1.548196e+00
112 99 2.551111e-01 -4.132714e-01 1.142716e+00 -3.558064e-01 -7.969765e-01 -9.364762e-01
112 91 -1.172058e+00 2.224292e-01 -1.575211e-01 1.136201e+00 6.946651e-02 -6.969336e-01
112 76 1.315633e-01 -1.131523e+00 -1.486038e-01 1.244047e+00 -1.213357e+00 1.283564e+00
112 68 9.313795e-01 -1.186108e+00 9.372252e-01 -5.964178e-01 1.197193e+00 1.491842e+00
112 87 8.892890e-01 -1.828395e-01 4.112722e-01 -7.023670e-01 5.415384e-01 -7.791326e-02
112 59 9.396577e-01 -1.374530e+00 1.021490e+00 1.291305e+00 -9.010518e-01 8.690884e-01
112 105 -2.787864e-01 -3.692420e-02 -1.302198e+00 7.187664e-01 -6.721190e-01 -5.832932e-01
112 109 -4.869059e-01 1.401133e+00 2.048988e-01 1.104222e+00 5.182825e-01 -1.757820e-01
112 116 -1.153873e+00 -8.320351e-01 -9.036613e-01 1.468019e-01 1.087097e+00 -5.691338e-02
112 90 -1.291554e+00 -1.274824e+00 -1.297217e+00 1.186752e+00 2.331266e-01 -7.010324e-01
112 115 8.194320e-01 -1.105302e+00 1.011254e+00 5.487415e-01 -9.208515e-01 -5.349298e-01
112 80 -1.157067e+00 4.258429e-01 5.704958e-01 1.347438e+00 8.561536e-02 1.516400e+00
112 85 -1.352269e+00 -1.200789e+00 -1.328714e+00 -6.765892e-01 6.978927e-01 4.291491e-01
112 77 9.782875e-01 -1.159789e+00 8.764903e-01 -6.102663e-01 -2.422197e-02 1.291214e+00
112 129 -2.708743e-03 -2.110971e-01 1.303505e+00 1.102789e+00 -1.770898e-01 -8.004959e-01
112 68 1.161497e+00 -8.760744e-01 7.924549e-01 1.485009e+00 1.065591e+00 4.498636e-01
112 89 8.400491e-01 1.125706e+00 -1.078237e+00 1.351375e+00 1.068095e+00 -7.582018e-01
112 75 5.137830e-01 3.803462e-01 3.087675e-01 -4.299345e-01 -4.258671e-01 8.897684e-01
112 90 1.066321e+00 -5.074982e-01 2.898231e-01 -6.924144e-01 -2.853536e-01 5.299832e-01
112 101 9.233692e-01 -1.119213e+00 1.141793e+00 4.328226e-01 9.899338e-01 -5.461892e-01
112 98 -1.246545e+00 3.280682e-01 8.970139e-02 -7.653958e-01 1.266273e+00 1.428629e+00
112 109 -1.333123e+00 2.830318e-01 4.489299e-01 4.292759e-01 -2.873030e-01 2.824332e-01
112 101 -5.584747e-01 1.315702e+00 2.161680e-01 -3.145884e-01 -6.829965e-01 8.110398e-01
112 63 9.342240e-01 -9.907335e-01 8.513436e-01 8.147093e-01 1.201600e+00 1.418087e+00
112 82 -3.450147e-01 7.793372e-01 -4.852833e-01 1.583768e+00 -2.707740e-01 1.366296e+00
112 89 7.661744e-01 1.084632e+00 -1.307055e+00 4.457381e-01 8.330164e-02 -5.967299e-01
112 84 -2.931550e-01 4.711666e-01 -1.021153e+00 2.045230e-01 9.938109e-01 -5.292087e-01
112 75 1.987332e-01 3.794854e-01 6.068262e-01 1.410748e-02 1.032080e+00 1.588859e+00
112 79 -1.436340e+00 1.179106e+00 9.785392e-01 3.243670e-01 -6.371692e-02 1.357506e+00
112 121 -1.243452e+00 1.110550e+00 1.006839e+00 -6.285362e-01 5.954348e-01 2.762926e-03
112 132 2.082289e-01 -2.473028e-01 1.194823e+00 6.718815e-01 1.037575e+00 -8.051113e-01
112 87 -1.094821e+00 -2.393588e-01 -6.482692e-02 1.533153e+00 1.189013e+00 5.068137e-01
112 128 -1.241812e+00 1.054054e+00 1.109168e+00 1.402277e+00 1.251911e+00 -6.876066e-01
112 154 -1.179169e+00 1.091059e+00 1.025154e+00 1.485275e+00 7.778399e-02 -6.696209e-01
112 86 -1.364160e-01 8.423581e-01 5.368156e-01 -6.673599e-01 3.655568e-01 -1.768745e-01
112 77 6.889678e-01 -1.281661e+00 5.873601e-01 7.690959e-01 2.926860e-01 5.626271e-01
112 119 9.219777e-01 7.407910e-01 -1.017953e+00 -7.301955e-01 8.068981e-01 1.903851e-01
112 108 6.898748e-01 -8.277526e-01 1.244638e+00 1.569456e+00 1.193199e+00 -8.319932e-01
112 82 9.903048e-01 -1.037785e-01 -6.882373e-03 8.566818e-01 -7.603562e-01 4.768543e-01
112 107 -5.441945e-01 4.868128e-02 9.901753e-01 7.273818e-01 4.569060e-01 -2.378094e-01
112 98 3.643704e-01 2.806275e-01 3.619311e-01 3.872653e-01 9.241839e-01 4.417230e-01
112 57 1.290870e-01 -5.119640e-01 1.032484e+00 1.391025e+00 2.516129e-01 1.432226e+00
112 92 -1.300365e+00 1.346585e-01 2.157129e-01 -8.021842e-01 6.672438e-01 2.786887e-01
112 81 -5.184963e-01 -1.162365e+00 -4.616922e-01 4.190451e-01 -4.290991e-01 1.062141e+00
112 87 -4.157583e-02 6.800317e-01 5.865390e-01 -4.463350e-01 -8.769089e-01 -5.314543e-01
112 130 -1.319443e+00 1.122046e+00 1.156612e+00 4.842627e-01 4.992686e-01 -7.091657e-01
112 105 1.074766e+00 1.253573e+00 -1.345162e+00 -6.564318e-01 -3.381175e-01 6.959318e-01
112 75 -1.800031e-01 -6.315353e-01 6.765868e-01 1.362632e+00 9.862079e-01 1.674912e-01
112 67 1.069200e+00 -1.181046e+00 8.834595e-01 -6.110849e-01 -1.322837e+00 -4.207659e-02
112 112 -1.161379e+00 1.412984e+00 9.161030e-01 1.321356e+00 -1.020191e+00 4.761557e-01
112 71 1.323663e-01 -1.177937e+00 -4.844067e-02 1.458586e+00 -6.201041e-01 -8.140704e-02
112 96 -4.922600e-01 -9.206333e-02 8.946923e-01 -5.732181e-01 1.150633e+00 2.552547e-01
112 118 -1.595591e-01 1.012021e+00 -3.777297e-01 1.349843e+00 -9.562670e-01 2.327079e-01
112 90 1.566317e-02 5.792098e-02 -1.268990e+00 -3.983869e-01 1.234202e+00 1.226182e+00
112 86 -3.582821e-01 7.275647e-01 -3.818309e-01 1.569824e+00 1.051141e+00 -3.298502e-01
112 97 3.241285e-01 1.117572e+00 -4.305031e-01 -6.822223e-01 -6.416779e-02 -1.558115e-01
112 87 -9.418029e-01 -7.119079e-01 -1.087850e+00 1.410815e+00 1.238535e+00 -5.092354e-01
112 82 8.480853e-01 1.137938e+00 -1.055581e+00 5.559590e-01 1.051974e+00 6.862605e-01
112 64 8.396135e-01 3.152940e-01 -8.614393e-01 3.844143e-01 7.203710e-01 1.506361e+00
112 96 -1.235981e+00 1.094867e+00 9.710203e-01 1.149043e+00 1.238190e+00 1.417829e+00
112 97 1.516436e-01 -7.458205e-02 -1.108402e+00 -4.493742e-01 -2.768270e-02 -7.654427e-01
112 83 5.011275e-01 -1.695828e-01 7.323270e-01 1.602140e+00 2.612226e-01 -1.426583e-01
112 78 1.000344e+00 7.585925e-02 -4.426419e-01 8.681249e-01 2.518845e-01 -5.972783e-01
112 97 -5.277013e-03 1.595805e-01 -1.318393e+00 1.439667e+00 6.513351e-01 -6.794421e-01
112 162 -7.186249e-01 5.224106e-01 1.241771e+00 6.554408e-01 -3.675128e-01 -8.591505e-01
112 73 6.633230e-01 9.335553e-01 -9.266393e-01 1.561115e+00 1.144152e+00 1.267265e+00
112 100 -1.198133e+00 -8.702299e-01 -7.754575e-01 -6.896767e-01 1.303281e+00 1.204232e+00
112 85 -6.524139e-01 -2.551075e-02 -1.080681e+00 -7.898391e-01 5.334128e-01 1.598361e-01
112 80 8.172830e-01 1.159897e+00 -1.167633e+00 7.414803e-01 -1.000219e+00 -4.571953e-01
112 94 -4.446083e-01 1.246603e+00 2.990360e-01 8.609065e-01 -1.182022e+00 1.294672e+00
112 68 1.791186e-01 -9.358999e-03 6.463160e-01 1.387985e+00 -9.360725e-01 1.042295e+00
112 88 1.011072e+00 -1.016851e+00 8.307754e-01 -7.906172e-01 1.213352e+00 5.231459e-01
112 101 2.777716e-01 1.227836e+00 -5.126133e-01 -2.740825e-01 -1.221261e+00 -5.791719e-02
112 60 -3.982953e-01 -5.706191e-01 -1.083044e+00 5.831262e-01 6.567999e-01 -6.552112e-01
112 109 9.801523e-01 1.495559e-01 -7.876738e-02 -6.587912e-01 -8.193564e-01 -4.692153e-01
112 57 7.107750e-01 3.436717e-01 -1.176512e-01 1.588775e+00 1.191307e+00 3.160288e-01
112 108 9.292361e-01 1.100785e+00 -1.119935e+00 1.362191e+00 -8.337430e-01 1.141774e+00
112 79 -6.290196e-01 4.910110e-01 1.092675e+00 -7.834442e-01 8.137195e-01 1.280078e+00
112 85 -4.037552e-01 4.387129e-01 -7.010429e-01 6.018931e-01 -4.788628e-02 3.112134e-01
112 104 8.112247e-01 9.074229e-01 -1.125619e+00 1.370972e+00 -8.106518e-02 2.752762e-01
112 87 -1.220423e+00 1.232124e+00 9.648566e-01 -5.076959e-01 1.230350e+00 1.031378e+00
112 79 -1.228948e+00 -1.882850e-02 -1.193588e-01 -6.709915e-01 -3.878924e-01 -5.670132e-01
112 90 7.323783e-01 1.080979e+00 -9.446190e-01 2.995327e-01 -9.909507e-01 8.507774e-01
112 88 -5.046513e-01 6.135234e-01 1.024099e+00 1.022516e+00 -9.720586e-01 -3.554871e-02
112 76 -3.117949e-01 -1.025297e+00 -1.996831e-01 1.520723e+00 1.377337e-01 1.457796e+00
112 65 -6.815362e-01 6.309787e-01 -3.889907e-01 -2.221452e-01 1.303705e+00 5.551380e-01
112 131 -6.897677e-01 1.339451e+00 4.046704e-01 6.512906e-01 -8.599609e-01 -3.434507e-01
112 133 3.539285e-01 -2.723566e-01 1.069002e+00 -3.081308e-01 1.285366e-01 -7.753978e-01
112 95 1.015591e+00 -1.135806e+00 1.118700e+00 -8.143378e-01 -8.300786e-01 -9.410510e-01
112 95 -1.873565e-01 1.062771e-02 -1.264224e+00 1.157998e+00 1.003677e+00 7.258388e-01
112 105 -1.189958e+00 4.310084e-01 8.189818e-03 -7.220171e-01 -5.397680e-02 1.316953e+00
112 166 -8.430336e-01 6.253960e-01 1.306586e+00 -7.494097e-01 -4.236873e-01 -9.224231e-01
112 102 1.029883e+00 3.966597e-01 -6.048255e-01 -7.837936e-01 -8.221872e-02 1.191011e+00
112 100 9.019242e-01 -1.100698e-01 -5.659317e-02 1.465796e+00 8.254553e-01 1.318763e+00
112 89 3.752182e-01 -4.015207e-01 1.203263e+00 -3.287440e-01 5.401693e-01 7.868593e-01
112 81 -1.011546e+00 -1.017311e+00 -8.950236e-01 1.162072e+00 -1.245731e+00 1.053312e+00
112 67 1.369708e-01 -9.742819e-01 -1.367925e-02 -6.530429e-01 -9.742245e-01 -6.400432e-01
112 189 -1.372936e+00 1.359310e+00 1.259942e+00 -8.300258e-01 -6.990757e-01 -8.532480e-01
112 76 9.410724e-01 -3.422942e-01 3.713044e-01 7.698343e-01 1.125501e+00 -6.761503e-01
112 119 -1.299465e+00 1.208347e+00 9.379438e-01 -6.976578e-01 -8.355042e-01 4.829685e-01
112 128 -1.319301e-01 -1.037272e+00 -2.278208e-01 -3.196669e-01 5.723130e-01 1.420931e+00
112 74 -1.234749e+00 2.598079e-01 -7.550037e-02 8.256035e-01 -1.050071e+00 1.181160e+00
112 77 -1.060784e+00 -1.154670e+00 -1.299189e+00 -7.095394e-01 -1.126652e+00 -7.522052e-01
112 62 -3.702169e-01 2.829723e-01 1.150440e+00 1.441203e+00 1.313335e+00 5.578734e-01
112 107 -9.177196e-01 1.047522e+00 1.115046e+00 2.262467e-01 -1.104025e+00 -7.730952e-01
112 110 -1.143615e+00 4.577916e-01 6.270081e-01 7.053054e-01 1.038885e+00 6.190150e-01
112 87 -7.753097e-01 -7.279452e-01 -1.056552e+00 1.447804e+00 -9.731819e-02 3.170688e-01
112 118 -6.790717e-01 1.385993e+00 3.105728e-01 -7.261145e-01 -9.730985e-01 -3.549768e-01
112 91 4.839353e-01 -7.011840e-01 -3.190792e-01 -3.346619e-01 1.131397e+00 5.865149e-01
112 90 -5.119601e-01 -4.797057e-01 2.625146e-01 5.813317e-01 1.330267e+00 1.347376e+00
112 114 -1.331090e+00 -1.179957e+00 -1.301587e+00 9.693630e-01 8.325518e-01 1.152799e+00
112 93 -1.312299e+00 -3.063529e-01 -3.659654e-01 5.278606e-01 3.063450e-01 1.120086e+00
112 66 8.878426e-01 1.238615e-01 -5.150956e-01 2.774381e-01 1.203336e+00 -1.990606e-01
112 90 -6.703814e-01 1.058293e+00 5.638854e-01 2.993358e-01 1.263446e+00 -4.632946e-01
112 83 -3.569403e-01 -1.553163e-01 8.076093e-01 2.795767e-01 -4.238698e-01 1.464168e+00
112 84 -3.577219e-01 -4.054419e-02 -1.248368e+00 3.594117e-01 -5.631478e-01 1.177868e+00
112 92 5.858942e-01 8.156935e-01 -1.954229e-01 -6.536484e-01 1.270832e+00 9.002060e-01
112 81 -1.506196e-01 -1.185973e+00 -3.977021e-01 1.125874e+00 1.202523e+00 9.378769e-01
112 84 -1.309381e+00 3.268083e-01 1.622952e-01 1.583444e+00 -1.192171e-01 4.059141e-01
112 80 -5.271359e-03 -1.227968e+00 9.521281e-03 -9.039274e-02 -1.281849e+00 3.210944e-01
112 85 -2.268794e-01 -2.391797e-02 9.938909e-01 -5.621001e-01 -5.183489e-01 1.765774e-01
112 193 -1.467201e+00 1.430728e+00 1.320812e+00 7.459525e-01 -8.811045e-01 -8.030812e-01
112 103 -4.599955e-01 7.272906e-01 1.003657e+00 6.250605e-01 -1.380217e-01 5.385767e-01
112 89 5.447297e-01 -1.282054e+00 5.492012e-01 -3.891802e-01 4.548236e-01 1.424600e-01
112 73 1.138999e-01 -1.066156e-01 -1.010312e+00 -5.819414e-01 -7.982882e-01 5.115683e-02
112 129 -5.379883e-01 3.259853e-01 1.153679e+00 -2.667024e-02 5.274849e-01 -7.797664e-01
112 85 7.862841e-02 1.051730e+00 -4.622616e-01 2.241414e-01 4.706038e-02 1.502439e+00
112 82 -1.064966e+00 -1.001226e+00 -1.209405e+00 -4.639948e-01 8.370663e-02 -7.346085e-01
112 95 -1.202738e+00 -1.150191e+00 -1.309697e+00 6.438468e-01 -9.011768e-01 -2.483764e-01
112 91 2.470440e-01 7.659383e-01 2.737332e-01 1.189433e+00 -2.019260e-01 -4.373339e-01
112 90 -7.769237e-01 -9.987981e-01 -3.214074e-01 5.261457e-01 -9.330903e-01 -5.729217e-01
112 131 9.750029e-01 1.023380e+00 -1.321151e+00 -7.465878e-01 -8.523240e-01 -7.695619e-01
112 79 -3.357423e-01 -9.880874e-01 1.488194e-01 -7.515170e-01 4.116559e-01 -1.556065e-01
112 82 -1.571292e-01 -1.231304e+00 1.195269e-01 5.165976e-01 9.006928e-01 -5.675023e-01
112 86 -2.734448e-01 -6.618212e-01 5.344492e-01 9.087474e-01 -5.353072e-01 -1.541506e-01
112 120 -3.670000e-01 1.226913e+00 1.720846e-01 1.036944e+00 9.431789e-01 1.088269e+00
112 197 -5.395899e-01 3.006199e-01 1.123759e+00 1.414687e+00 9.412157e-01 -8.268032e-01
112 77 -2.707904e-01 1.246959e+00 -2.237578e-01 -5.637378e-01 5.000173e-01 9.768181e-01
112 94 -1.506145e+00 8.157562e-01 5.992217e-01 -5.245016e-01 -1.549088e-01 -4.258638e-01
112 81 1.054855e+00 1.150345e+00 -1.241358e+00 -8.113200e-01 9.818015e-01 1.326823e+00
112 64 -1.411266e-01 -1.099435e+00 1.793807e-02 1.632404e+00 7.951918e-01 -6.678313e-01
112 56 -1.040145e+00 -1.165551e+00 -1.200727e+00 -4.899992e-01 3.375482e-01 1.544764e+00
112 123 1.082914e+00 -1.243668e+00 1.031319e+00 1.212729e+00 9.016629e-02 -7.171653e-01
112 55 9.617820e-01 -8.132238e-02 -5.893711e-02 4.014413e-01 -2.638742e-01 1.562586e+00
112 68 -1.080525e+00 -9.959572e-01 -5.966134e-01 -7.049771e-01 -6.790653e-01 6.356936e-01
112 112 1.097249e+00 -1.248054e+00 1.187502e+00 -6.962118e-01 1.370516e-01 -3.998351e-01
112 139 -1.536949e+00 8.862258e-01 8.710642e-01 7.610950e-01 -6.869766e-01 -3.105389e-01
112 107 -1.306348e+00 9.111589e-02 9.966227e-02 5.642994e-01 1.106142e+00 -4.434980e-01
121 76 -1.253947e+00 -1.270109e+00 -1.316728e+00 -4.328319e-01 4.444196e-01 -6.486618e-01
121 94 -2.231445e-01 -1.211797e-01 -1.320664e+00 -3.160878e-01 1.819582e-01 -5.547254e-01
121 198 1.199068e+00 -1.392620e+00 1.343757e+00 -3.509974e-01 7.678483e-01 -6.675610e-01
121 67 -1.216964e+00 -5.772194e-01 -3.476464e-01 -5.793485e-01 -1.164945e+00 -4.471767e-01
121 99 8.610149e-01 -1.225804e+00 8.132263e-01 1.231581e+00 -9.179649e-01 1.036582e+00
121 127 -1.746677e-02 6.077496e-02 -1.270747e+00 -3.351991e-01 1.023950e+00 8.205070e-01
121 98 3.050184e-02 -4.605620e-01 -1.033375e+00 1.286496e-01 -9.886628e-01 -6.213800e-01
121 83 -2.257696e-01 1.356675e+00 -7.414976e-02 8.867369e-01 -1.249725e+00 1.234250e+00
121 96 3.459499e-01 2.878005e-01 5.877167e-01 3.614781e-01 2.332227e-01 -7.588157e-01
121 179 1.281907e+00 -1.357240e+00 1.189477e+00 -7.180705e-01 7.185448e-01 2.643280e-01
121 95 6.958495e-01 1.038200e+00 -1.026274e+00 -2.625223e-02 1.218704e+00 1.586574e+00
121 163 4.854453e-01 -5.926451e-01 1.320625e+00 1.686531e-01 5.151132e-01 -8.586724e-01
121 106 -1.011003e+00 -1.019763e+00 -1.017539e+00 1.154119e+00 -9.945732e-01 4.174045e-01
121 91 9.661426e-01 1.193927e+00 -1.180565e+00 1.308986e+00 -6.527263e-01 1.220675e+00
121 69 -1.170159e+00 1.128255e+00 8.589890e-01 1.285419e+00 -7.327737e-01 1.221809e+00
121 96 1.700359e-01 -1.117366e+00 4.209607e-01 1.438526e+00 5.692018e-01 1.403357e+00
121 87 -3.631418e-02 -3.993541e-01 7.384833e-01 1.471011e+00 1.097632e+00 2.930912e-01
121 82 8.823811e-02 1.078690e+00 -4.520380e-01 1.587313e+00 1.186553e+00 -6.063914e-02
121 145 5.952884e-01 -7.356865e-01 9.634685e-01 9.076608e-01 -9.122462e-01 -4.652309e-01
121 81 -3.098131e-01 1.096392e+00 9.056568e-02 5.757396e-01 3.427240e-01 1.262818e+00
121 102 -8.123724e-01 -2.048019e-01 2.053493e-01 3.482005e-01 1.248469e+00 -2.736717e-01
121 115 -1.253014e+00 1.188000e-01 -1.569911e-01 1.091343e+00 1.059152e+00 3.535390e-01
121 113 -1.131891e+00 1.119865e+00 1.034489e+00 -7.302025e-01 1.425646e-01 -5.360732e-01
121 102 5.122167e-01 7.537847e-01 -1.319954e+00 9.310101e-02 1.861266e-01 -6.171580e-01
121 103 -1.673091e-01 1.234279e+00 -6.798192e-02 -2.613187e-01 1.471835e-01 -1.334149e-01
121 97 4.043885e-02 1.167363e+00 -3.541216e-01 1.133703e+00 1.177797e+00 1.427907e+00
121 96 -1.413332e+00 -6.634984e-01 -6.302521e-01 -8.632524e-01 7.198145e-01 4.744301e-01
121 78 6.093366e-02 5.623311e-01 3.839391e-01 7.861763e-01 -1.001783e+00 -2.635999e-02
121 133 -1.184962e+00 1.032647e-01 -1.337767e-01 -6.098571e-01 1.230834e+00 9.789763e-01
121 73 9.929592e-01 1.300709e+00 -1.213953e+00 1.246579e+00 5.617624e-01 -6.504563e-01
121 118 -1.074662e+00 -1.115546e+00 -1.175841e+00 1.192667e+00 6.906422e-02 1.307735e+00
121 84 -6.300052e-01 -1.255019e+00 -7.719432e-01 4.450356e-01 2.530075e-01 -5.335954e-01
121 211 7.926059e-01 -7.026310e-01 1.237703e+00 -5.853204e-01 2.585042e-01 -7.916560e-01
121 110 1.064739e+00 1.009191e+00 -1.328043e+00 -4.850026e-01 1.135875e+00 5.455752e-02
121 73 1.043925e+00 -3.532315e-01 2.679030e-01 1.469469e+00 5.782659e-01 1.546500e+00
121 119 -3.026803e-01 2.272070e-01 1.264205e+00 -1.901109e-01 6.082298e-01 -7.054430e-01
121 152 7.959225e-01 -1.445887e+00 8.176892e-01 -4.510357e-01 2.694105e-01 -6.601411e-01
121 90 2.496801e-01 -3.214014e-01 1.130786e+00 8.830277e-01 -5.676284e-02 6.212368e-01
121 87 -1.175163e+00 1.323971e+00 9.977836e-01 7.563925e-01 -1.106960e+00 -2.118414e-01
121 174 1.292061e+00 -7.489377e-01 6.526129e-01 -8.298658e-01 5.066924e-01 -2.641650e-01
121 115 -4.463276e-01 -1.171015e+00 -3.576557e-01 1.446443e+00 1.180435e+00 4.938432e-01
121 241 1.208787e+00 -1.327804e+00 1.291814e+00 -7.547697e-01 -1.267876e+00 -7.816211e-01
121 88 4.167317e-01 -3.385834e-01 9.367348e-01 6.520944e-01 1.158684e+00 1.355211e+00
121 91 -2.995001e-01 -7.697422e-01 2.727722e-01 -3.482741e-01 1.526148e-01 -6.544751e-01
121 112 -1.047927e-01 -1.207929e+00 -2.101306e-01 6.149497e-01 2.621265e-01 6.281593e-01
121 109 1.015023e+00 4.953423e-01 -6.082493e-01 -8.145887e-01 -9.312553e-01 -5.345240e-01
121 108 1.013905e+00 -1.368791e+00 1.170184e+00 1.177327e+00 3.726717e-01 -7.431500e-01
121 110 -8.950555e-01 6.778659e-01 8.938574e-01 1.419482e+00 -7.085112e-02 -4.130558e-01
121 149 9.941247e-01 -1.179396e+00 1.259234e+00 5.255455e-01 1.233781e+00 -7.259102e-01
121 68 4.102090e-01 6.897264e-01 -1.384733e+00 -4.233330e-01 9.908602e-03 1.242433e+00
121 74 1.041470e+00 7.947040e-01 -1.000977e+00 7.257275e-01 1.263946e+00 -6.077942e-01
121 99 3.332341e-01 -3.246092e-01 9.236175e-01 -4.658775e-02 -1.101952e+00 7.687172e-01
121 98 9.938413e-01 -1.913308e-01 1.919747e-02 1.481885e+00 8.687825e-01 -6.762696e-01
121 100 8.806236e-02 -1.315325e+00 1.573814e-01 -1.916505e-01 -1.213962e+00 -5.193191e-01
121 89 -1.203968e+00 3.592997e-01 2.026221e-01 -2.394001e-01 5.998010e-01 -5.090455e-01
121 90 -2.775147e-01 -9.268453e-01 -4.233889e-01 -4.707159e-01 1.093596e+00 2.363791e-01
121 95 8.658617e-01 -1.159171e+00 7.919156e-01 4.303390e-02 2.102244e-01 1.514101e+00
121 137 1.124740e+00 -5.588850e-02 -1.013219e-01 -6.384304e-01 -9.648389e-01 4.416664e-01
121 102 1.275157e+00 1.344763e+00 -1.333844e+00 -8.149339e-01 1.025843e+00 1.084229e+00
121 109 -1.066613e+00 3.256599e-02 -2.056213e-01 1.239722e+00 7.885767e-01 -6.894140e-01
121 83 -2.369651e-01 -7.953312e-02 -1.308895e+00 1.512326e+00 1.111222e+00 -5.998880e-02
121 101 -8.448400e-01 -3.461891e-01 -4.936593e-02 8.159255e-01 -4.472298e-01 -5.296938e-01
121 98 4.460171e-01 1.534194e-01 6.649566e-01 1.211186e-02 1.130976e+00 -1.537378e-02
121 70 -1.237112e+00 -3.841778e-02 9.344444e-03 2.595462e-01 -1.058225e+00 8.883334e-01
121 116 1.242801e+00 -1.170162e+00 9.688578e-01 -8.466777e-01 1.153258e+00 1.429986e+00
121 137 1.180084e+00 -1.277513e+00 1.119227e+00 -8.169206e-01 -6.506789e-01 1.638550e-01
121 118 6.076025e-01 -1.398722e+00 5.163069e-01 -4.243263e-01 8.087495e-01 3.214139e-01
121 63 -1.124899e+00 4.018078e-01 3.841595e-01 4.325321e-01 -3.544795e-02 7.404620e-01
121 105 9.415222e-01 1.692203e-01 -1.996200e-01 2.136792e-01 3.412099e-01 1.433462e+00
121 74 -1.172339e-01 -1.080769e+00 1.686677e-01 -1.782952e-01 -3.282655e-01 1.043261e+00
121 88 6.095891e-02 1.287676e+00 -3.519877e-01 3.776688e-01 1.085297e+00 -5.974746e-01
121 121 1.683885e-01 -3.936192e-01 1.155311e+00 1.419017e+00 1.875261e-01 -7.032550e-01
121 70 -3.270636e-01 -7.461169e-03 1.036637e+00 -1.345441e-01 1.265502e+00 1.101854e+00
121 103 2.838718e-01 1.218813e+00 -3.997289e-01 -5.784586e-01 9.203007e-01 7.655141e-01
121 90 3.738003e-01 4.512166e-01 3.568631e-01 -6.038771e-01 1.164949e+00 1.152702e+00
121 126 -1.234944e+00 1.035680e+00 1.102148e+00 5.796207e-01 1.178848e+00 -6.144818e-01
121 82 6.544266e-02 1.189803e+00 -1.859437e-01 1.359253e+00 -2.991392e-01 7.963409e-02
121 141 1.109789e+00 -1.346729e+00 1.230069e+00 1.171366e-01 -9.476185e-01 -7.151209e-01
121 74 9.358080e-01 9.713222e-01 -1.250141e+00 1.472292e+00 1.005503e+00 1.067337e+00
121 165 1.188892e+00 -7.941241e-01 6.380728e-01 -7.763824e-01 -1.243672e+00 -3.458641e-01
121 85 3.435240e-01 1.126771e+00 -7.811585e-01 5.847648e-01 1.259111e+00 4.596831e-01
121 98 7.022236e-01 1.707932e-01 -4.753328e-01 7.669690e-01 2.363335e-01 4.230706e-01
121 91 1.226192e-01 -2.118853e-01 -9.004758e-01 1.429644e-01 -9.996246e-01 8.886712e-01
121 115 1.134894e+00 1.179175e+00 -1.308402e+00 -7.550071e-01 1.387805e-01 -5.317131e-01
121 114 5.793108e-01 -7.656491e-01 -6.004165e-02 5.273625e-01 1.299451e+00 8.034310e-01
121 78 -1.350678e+00 9.406233e-01 9.752180e-01 -3.760009e-01 1.064819e+00 1.781560e-01
121 133 1.212205e+00 4.317044e-01 -5.836515e-01 -8.702682e-01 1.280601e+00 1.052673e+00
121 111 6.866985e-01 -2.965791e-01 -4.718983e-01 -5.701246e-01 2.162243e-01 -5.249345e-01
121 96 -1.232237e+00 1.294834e+00 1.177622e+00 1.491141e+00 1.131145e+00 -7.574463e-01
121 170 7.562472e-01 -8.420886e-01 1.177778e+00 -1.379352e-01 1.162389e+00 -1.640589e-01
121 79 2.605971e-02 4.141515e-01 -1.081052e+00 1.204393e+00 -5.912822e-01 1.409130e+00
121 235 1.341027e+00 -1.474747e+00 1.326144e+00 -8.591351e-01 1.210033e-01 -7.799510e-01
121 86 -1.428782e+00 1.415763e+00 1.138498e+00 -5.791933e-01 -1.232351e+00 -4.456982e-01
121 117 1.219176e+00 1.354379e+00 -1.279016e+00 -7.781012e-01 -1.157109e+00 -2.337325e-01
121 112 7.817639e-01 1.196633e+00 -9.162935e-01 -2.102505e-01 -1.038096e+00 7.415383e-01
121 159 1.175117e+00 -3.404932e-02 -3.993628e-02 -8.427412e-01 5.846404e-01 3.921744e-01
121 157 1.230963e+00 -4.943940e-01 4.425068e-01 -7.951769e-01 1.862829e-01 1.242627e+00
121 113 6.479627e-01 -8.307494e-01 1.239827e+00 1.514083e+00 1.238910e+00 -7.592909e-01
121 117 -8.187915e-02 -1.235347e-01 -1.150570e+00 4.032797e-01 1.274592e+00 -4.815153e-01
121 112 1.538501e-01 -1.247478e+00 2.028540e-01 1.467748e+00 4.069883e-01 -4.388036e-01
121 113 1.088361e+00 -1.229700e+00 9.768146e-01 1.313111e+00 8.099826e-01 5.980801e-01
121 125 1.138231e+00 -5.438592e-01 4.276165e-01 1.280732e-01 3.337012e-01 -5.059889e-01
121 151 6.837939e-02 -2.051528e-01 1.162884e+00 6.200890e-01 1.211628e+00 -7.624301e-01
121 102 -1.167710e+00 9.491830e-01 7.414399e-01 -6.274751e-01 9.111060e-01 1.437201e+00
121 119 1.018118e+00 6.554824e-03 -3.187164e-01 -3.112614e-01 1.298479e+00 2.642312e-02
121 112 4.385830e-01 2.688183e-01 5.627762e-01 -5.247416e-01 -5.324891e-01 -5.620119e-01
121 97 3.770297e-01 -1.359556e+00 5.298228e-01 4.418561e-01 5.722514e-02 -4.051357e-01
121 68 -3.086242e-01 -2.726084e-02 9.321154e-01 -1.374702e-01 1.800006e-01 1.571656e+00
121 154 1.187578e+00 -6.352430e-01 4.435658e-01 -7.432825e-01 1.229164e+00 4.960888e-01
121 83 -1.457072e-01 -1.035141e-01 -1.368037e+00 1.234942e+00 2.015719e-01 -7.173826e-01
121 109 -1.160494e+00 -1.146588e+00 -1.213771e+00 1.297893e+00 8.263741e-01 -3.616681e-01
121 117 1.221709e+00 -3.781156e-01 3.234120e-01 -9.098326e-01 -1.680243e-01 -5.283625e-01
121 72 -5.783538e-01 9.869429e-01 4.901954e-01 -3.957677e-01 -8.110241e-01 7.911922e-01
121 129 1.063372e+00 -3.813349e-01 5.935403e-02 -5.726915e-01 1.314757e+00 1.503722e+00
121 101 7.616612e-01 -7.983631e-01 -1.313345e-01 -4.133546e-01 6.675724e-02 4.802806e-01
121 100 -1.158873e+00 1.191150e+00 8.671114e-01 1.179723e+00 9.236592e-01 1.092767e+00
121 87 -2.743486e-01 -1.024563e+00 -2.807679e-01 1.248568e+00 -1.073816e+00 1.376824e+00
121 117 -4.527678e-01 9.486092e-01 4.801009e-01 1.155981e+00 1.119761e+00 -4.461984e-01
121 96 -1.665993e-01 -1.557463e-01 -1.061499e+00 1.207116e+00 9.473059e-01 1.457371e+00
121 88 -1.452228e-02 1.277712e+00 -2.403749e-01 -2.154177e-01 -1.102357e+00 -5.854780e-01
121 170 5.603499e-01 -7.228553e-01 1.277161e+00 -2.655889e-01 -1.011526e+00 -8.141792e-01
121 78 8.734489e-01 1.081682e+00 -1.047283e+00 7.199811e-01 -1.085315e+00 -2.955082e-01
121 110 -1.101013e+00 6.255414e-01 7.630113e-01 -5.875557e-01 -9.289127e-01 -7.499983e-01
121 63 -1.538969e+00 3.436565e-01 2.968012e-01 -1.003582e+00 -1.838446e-01 3.590720e-01
121 124 1.160873e+00 5.837554e-01 -6.996060e-01 -8.561349e-01 1.277582e-01 3.307265e-01
121 74 8.383226e-01 -1.356157e+00 6.013268e-01 -2.468841e-01 -1.113543e+00 7.696376e-01
121 85 -1.184052e+00 -1.145800e+00 -1.313429e+00 -4.803054e-01 -6.868455e-01 -6.296311e-01
121 71 -6.801067e-01 1.321319e+00 6.428917e-01 -6.072094e-02 9.711514e-01 2.153559e-01
121 82 -7.544449e-01 -2.098434e-01 -7.242107e-01 -3.493290e-01 1.140335e-01 1.227125e+00
121 87 -1.221872e-01 -2.340102e-01 8.978247e-01 -6.317050e-01 3.993543e-01 1.853360e-01
121 90 -1.158697e+00 -1.066018e+00 -1.296461e+00 5.961528e-02 1.185767e+00 1.313659e-01
121 113 -5.073161e-01 3.294635e-01 1.362464e+00 8.164133e-01 4.355350e-01 -8.281380e-01
121 89 9.371829e-01 5.953640e-01 -2.236310e-01 -3.450828e-01 4.848974e-01 -6.252703e-01
121 69 9.947144e-01 1.365081e+00 -1.216965e+00 1.518487e-01 4.842484e-01 4.594706e-01
121 89 -4.556292e-01 2.951134e-01 5.929182e-01 1.422412e+00 1.161347e+00 1.232334e+00
121 133 -3.318520e-01 1.963649e-01 1.054256e+00 1.466867e+00 1.278473e+00 -6.518065e-01
121 94 -9.399000e-01 -1.117345e+00 -9.623176e-01 -4.638235e-01 9.542111e-01 1.464525e+00
121 116 2.376557e-01 -1.176982e+00 3.839657e-01 5.948659e-01 1.173609e+00 -6.804198e-01
121 103 1.868671e-01 -1.139990e+00 2.603545e-01 -5.246255e-01 9.581498e-01 1.449851e+00
121 73 -5.661559e-02 -3.007060e-02 7.406353e-01 1.426837e+00 -6.799071e-01 1.434537e+00
121 72 -5.242736e-01 4.495480e-01 -8.435606e-01 -1.181809e-01 -1.044133e+00 3.118972e-02
121 81 -9.989785e-01 2.917366e-01 -2.484737e-01 1.349142e+00 -6.134660e-01 7.401302e-01
121 93 9.084521e-01 -1.600104e-01 -7.554021e-02 1.253228e+00 -9.906980e-01 7.383962e-01
121 106 1.073152e+00 3.933864e-01 -5.033325e-01 -6.765763e-01 1.189002e-01 1.391122e+00
121 120 -1.171845e+00 1.033668e+00 1.109055e+00 3.463495e-01 -5.377040e-02 -7.614869e-01
121 111 -3.621571e-01 6.794605e-02 1.088576e+00 1.982824e-01 -1.033281e+00 -5.811531e-01
121 88 -1.176103e+00 -1.544884e-01 -3.379151e-01 -6.420448e-01 6.484754e-02 -3.569538e-01
121 92 -1.181805e+00 -4.351369e-01 -3.544783e-01 7.298679e-01 1.002136e+00 1.379838e+00
121 73 -9.871197e-01 -1.114870e+00 -9.904197e-01 -3.484517e-01 -8.183230e-01 8.463872e-01
121 93 9.856526e-01 7.828848e-02 -2.300340e-01 1.373001e+00 9.712900e-01 4.015388e-01
122 125 -4.503804e-01 3.698363e-01 1.271002e+00 1.503396e+00 1.296550e+00 -1.850673e+00
122 60 5.348159e-01 -6.998155e-01 1.218818e+00 8.825346e-01 2.800273e-01 -9.333932e-01
122 135 2.564885e-01 -4.927763e-01 1.271015e+00 -4.219738e-01 -8.755243e-01 -1.808514e+00
122 65 9.191604e-01 -1.123937e+00 8.351575e-01 1.262224e+00 -1.115094e+00 8.912264e-01
122 113 3.184018e-01 3.235927e-01 -1.418648e+00 1.548899e+00 1.380637e+00 -1.493804e+00
122 76 9.728441e-01 1.350313e+00 -1.250196e+00 8.434042e-01 -1.086590e+00 1.824249e-02
122 57 -7.845544e-01 -7.836841e-01 -1.497399e+00 -5.733677e-01 -9.250018e-01 -1.699933e+00
122 77 3.800814e-02 6.809024e-01 -1.108669e+00 1.293349e+00 -4.552000e-01 -3.049564e-01
122 75 -8.647787e-01 -9.189047e-01 -1.147055e+00 8.948192e-01 3.497287e-01 -1.613005e-02
122 48 -1.270457e+00 -1.346257e+00 -1.445273e+00 -5.702832e-01 -5.262798e-01 5.020150e-01
122 69 -2.572860e-02 1.156736e+00 -2.389574e-01 -4.367891e-01 1.368657e+00 1.127911e+00
122 76 2.716247e-01 1.157223e+00 -4.803838e-01 1.428530e+00 -7.977226e-01 5.290694e-01
122 72 6.703560e-01 -7.955379e-01 1.178545e+00 7.384718e-01 1.348919e+00 -9.926567e-01
122 103 1.228174e+00 -6.351110e-01 3.728600e-01 -8.114319e-01 1.114886e+00 5.430619e-01
122 116 -5.817888e-01 -6.931342e-01 -1.353635e+00 5.192659e-01 1.563350e-01 -1.495334e+00
122 72 -1.546253e-01 -1.412633e+00 -2.028783e-01 -3.519326e-01 6.029992e-01 3.355304e-01
122 72 -3.210012e-01 1.071362e+00 7.632088e-02 1.260199e+00 -1.239948e+00 1.245257e+00
122 80 5.185829e-01 -4.977610e-01 1.168347e+00 -7.188894e-01 -1.242938e-01 -8.886714e-01
122 76 -1.073487e+00 -8.017366e-02 -1.755069e-02 -6.775329e-01 1.955425e-01 1.198170e+00
122 69 -1.178942e+00 -3.094350e-02 -6.955308e-02 1.359210e+00 -4.159651e-01 -2.450149e-02
122 91 1.095451e+00 -1.272692e+00 9.428097e-01 -8.288067e-01 1.225252e+00 1.410973e+00
122 68 -1.118311e+00 6.428006e-01 2.142028e-01 1.147728e+00 -1.674760e-02 1.505246e+00
122 86 7.454463e-01 9.953491e-01 -1.349061e+00 6.180842e-01 -4.713112e-01 -1.077218e+00
122 94 9.848336e-01 -6.385297e-01 6.695575e-02 -3.218431e-01 9.019518e-01 1.428308e+00
122 96 4.917677e-01 1.223504e+00 -5.566025e-01 2.805925e-01 3.445175e-01 4.391664e-01
122 75 -1.191134e+00 1.012702e+00 9.940499e-01 -6.302123e-01 1.045893e+00 1.185061e+00
122 107 1.158183e+00 -1.018996e+00 6.845718e-01 -8.159641e-01 -8.590046e-01 -7.980488e-01
122 118 1.276996e+00 4.777349e-01 -5.825598e-01 -6.031614e-01 6.501519e-01 -3.510406e-01
122 87 4.560442e-01 1.189171e+00 -4.137595e-01 7.061644e-02 -1.189499e+00 3.021535e-01
122 130 1.246174e+00 1.396428e+00 -1.586126e+00 -1.766748e-01 -2.674984e-01 -1.677173e+00
122 66 -8.833381e-01 5.925000e-01 7.790437e-01 -3.539335e-01 1.268042e+00 8.192357e-02
122 64 5.271668e-01 -9.473961e-01 3.184295e-01 1.438992e+00 9.221284e-01 -1.148071e+00
122 92 -1.403471e+00 1.157037e+00 1.071796e+00 -8.092701e-01 2.262297e-01 -3.738661e-01
122 95 5.851543e-01 5.064718e-01 2.348885e-02 1.026685e-01 -2.666227e-01 1.304866e+00
122 168 -9.414470e-01 8.935168e-01 1.244164e+00 8.584896e-01 6.502174e-01 -1.763293e+00
122 64 -8.470291e-01 4.881706e-01 -1.377059e-01 -7.392828e-02 -1.070897e+00 3.485819e-01
122 100 1.094085e+00 4.322366e-01 -6.281333e-01 -6.127720e-01 3.004523e-01 1.392500e+00
122 78 -1.416956e+00 1.476275e-01 -4.863435e-02 -6.942779e-01 1.704766e-01 -3.782296e-01
122 76 -9.554328e-01 -1.553258e-02 -4.419886e-01 3.544568e-01 6.993278e-02 3.118350e-01
122 110 1.138786e+00 -1.389550e+00 1.319378e+00 6.411085e-02 3.254530e-02 -1.711659e+00
122 54 -9.720482e-01 -9.097952e-01 -9.871933e-01 1.245119e+00 1.242275e+00 1.577832e+00
122 89 -7.271261e-01 7.685769e-01 8.673571e-01 1.476268e+00 -4.259564e-02 -6.032202e-01
122 80 -1.270269e+00 1.256629e+00 1.223330e+00 5.562551e-02 8.698214e-01 -6.219443e-01
122 68 8.452687e-02 5.689841e-01 5.340101e-01 -6.734325e-01 3.326899e-01 7.790652e-01
122 64 8.408356e-01 1.893564e-01 -3.076131e-01 7.410924e-01 5.241325e-01 -1.250480e+00
122 53 -1.908588e-01 -2.555465e-01 -1.043239e+00 1.116798e+00 -1.119787e+00 1.059144e+00
122 69 -1.026489e+00 7.218828e-01 7.782992e-02 1.423151e+00 1.088956e+00 -5.822136e-01
122 69 1.013356e+00 9.834022e-01 -1.191196e+00 1.315223e+00 8.448338e-01 6.654048e-01
122 93 4.425959e-01 -1.145582e+00 4.774034e-01 5.402542e-01 1.241760e+00 -8.264486e-02
122 59 -6.567565e-01 1.247079e+00 1.697331e-01 1.272820e+00 -3.887338e-01 3.981684e-01
122 87 -2.524125e-01 1.155443e+00 -5.021307e-02 -5.782570e-01 4.139590e-01 2.524282e-02
122 60 -9.854849e-01 -9.856714e-01 -9.436074e-01 7.116607e-01 -1.522218e-01 1.388237e+00
122 74 4.663755e-01 -1.445884e-01 -8.406631e-01 1.509910e+00 3.641556e-01 1.197393e+00
122 126 1.156819e+00 -1.310466e+00 1.317471e+00 8.764113e-01 6.226916e-01 -1.768975e+00
122 119 7.458922e-01 -1.071255e+00 1.353841e+00 -5.663374e-02 -5.325354e-01 -1.857554e+00
122 64 5.688321e-01 -4.675031e-02 6.199004e-01 -5.274538e-01 -1.107161e+00 -2.532133e-01
122 91 -1.384062e+00 -1.309226e+00 -1.407302e+00 -7.123883e-01 -1.221276e+00 -1.087559e+00
122 144 1.305340e+00 -1.439946e+00 1.396612e+00 -5.256603e-01 -7.824912e-01 -1.769953e+00
122 93 -5.038600e-01 -3.895480e-01 -1.327185e+00 -3.541990e-01 4.630501e-02 -9.932454e-01
122 96 -7.817974e-02 -1.816664e-01 1.082370e+00 1.273337e+00 3.499381e-01 -4.764819e-01
122 58 5.344973e-01 -2.066780e-01 6.444004e-01 1.400497e+00 1.741224e-01 1.330795e+00
122 69 6.687484e-02 -1.002258e+00 -2.120653e-02 1.672749e-01 5.760009e-01 -1.245218e+00
122 83 -1.233298e+00 1.194575e+00 1.219079e+00 4.410884e-01 -1.016313e+00 -5.776895e-01
122 80 1.157702e+00 -1.446055e+00 1.187293e+00 -4.988166e-01 8.565776e-01 -4.378595e-02
122 112 -1.825017e-01 -9.935521e-03 1.189763e+00 4.081518e-01 1.260510e+00 -6.024502e-01
122 83 -4.000795e-02 -5.962161e-02 -1.024818e+00 -6.216779e-02 1.201935e+00 1.404951e+00
122 137 -4.597379e-01 -3.287640e-01 -1.521226e+00 1.262764e+00 1.010395e+00 -1.719734e+00
122 116 -5.821826e-02 -2.451941e-02 -1.518450e+00 4.955865e-01 3.631769e-01 -1.701338e+00
122 80 -1.422709e-01 -1.124901e+00 -1.721088e-01 -2.188867e-01 9.702082e-01 1.521554e+00
122 65 -3.503880e-01 -8.199174e-01 1.033559e-01 1.071298e+00 -8.636139e-01 1.263592e+00
122 69 -1.252832e+00 1.294810e+00 9.760022e-01 1.150734e+00 -1.000809e+00 5.688499e-01
122 95 -2.400825e-01 1.101596e+00 -3.536487e-02 8.846306e-01 9.945543e-01 1.066942e+00
122 75 6.663808e-01 -8.800957e-01 1.337225e+00 -1.118287e+00 -1.541709e+00 -1.821578e+00
122 73 -2.577812e-01 -1.210646e+00 -1.417563e-01 1.033617e+00 -1.104481e+00 8.574752e-02
122 63 -2.130647e-01 -9.525777e-01 3.490003e-01 -4.717880e-01 -8.613286e-02 -3.515443e-01
122 80 1.043082e+00 9.552501e-01 -1.049347e+00 1.289712e+00 2.373255e-01 -6.831946e-01
122 58 -3.771656e-02 4.555824e-01 8.817651e-01 5.566923e-01 -5.869566e-01 -1.251350e+00
122 92 -4.560149e-01 2.975187e-01 -8.620538e-01 3.740588e-01 8.050216e-01 -8.302539e-01
122 81 2.292031e-01 -1.398915e-01 9.107741e-01 9.931281e-01 1.219107e+00 6.698068e-01
122 106 -3.718267e-01 -3.244887e-01 -1.503697e+00 9.306494e-01 1.273300e+00 -7.106024e-01
122 72 1.066826e+00 1.341655e+00 -1.275549e+00 -2.823471e-01 -6.475558e-01 9.132871e-01
122 117 -1.124063e+00 -1.132624e+00 -1.384461e+00 1.327097e+00 1.329840e+00 -1.323499e+00
122 116 -1.115021e+00 1.038621e+00 1.285610e+00 1.565629e+00 1.335601e+00 -1.829739e+00
122 93 8.535108e-01 -1.026086e+00 6.362576e-01 1.373615e+00 1.433986e-01 1.327805e-01
122 79 5.679431e-02 6.651643e-01 -1.094602e+00 3.046505e-02 -9.986082e-01 -7.372964e-01
122 63 -1.230956e+00 -1.105682e-01 -1.322004e-01 -7.455001e-01 1.406953e+00 1.316131e+00
122 77 7.809361e-01 1.231630e+00 -1.305103e+00 1.183219e+00 1.264125e+00 -4.183116e-01
122 86 6.592631e-01 -4.485248e-01 -5.543751e-01 -6.631196e-01 -6.635448e-01 -5.389598e-01
122 106 9.711914e-01 -9.035180e-01 3.877051e-01 -6.873770e-01 5.339952e-02 3.655116e-01
122 73 1.039780e+00 -1.241727e+00 1.129074e+00 -5.385954e-01 1.125515e-01 1.179671e+00
122 63 -2.448750e-01 -9.764877e-01 -1.305925e-01 -4.177943e-01 -1.155021e+00 -9.096156e-01
122 97 -5.328189e-01 1.267498e+00 4.953143e-01 -3.124716e-02 -1.202119e+00 -4.096819e-01
122 90 5.738086e-02 1.388789e+00 -2.741389e-01 6.203059e-01 -8.044083e-01 -3.880132e-01
122 74 -1.152528e+00 -1.058022e+00 -1.193102e+00 4.672358e-01 -1.166357e+00 -4.833752e-01
122 191 8.741463e-01 8.157390e-01 -1.624147e+00 -5.051560e-01 -5.462715e-01 -1.744411e+00
122 80 -1.144918e-01 -2.486216e-01 -1.200256e+00 6.641873e-01 -5.695783e-01 -7.394248e-01
122 94 -1.121570e+00 -1.215437e+00 -1.250830e+00 1.282080e+00 7.113027e-02 -8.187174e-01
122 84 5.949868e-01 6.794900e-01 -1.432810e+00 -8.185742e-01 -1.171641e+00 -1.478398e+00
122 110 -6.385822e-01 7.784428e-01 1.042817e+00 1.450386e+00 1.204169e+00 -5.037914e-01
122 85 -2.994755e-01 5.218043e-01 -6.232352e-01 1.310723e+00 3.383520e-01 -9.668443e-02
122 56 1.228214e+00 -1.478474e+00 1.243131e+00 -4.389468e-01 -1.257405e+00 -5.980857e-01
122 103 1.178618e+00 1.200638e+00 -1.110760e+00 -7.180748e-01 1.254777e+00 1.224038e+00
122 83 6.563130e-02 2.097436e-02 8.802004e-01 1.303487e+00 -7.503198e-01 1.742131e-01
122 114 5.162502e-01 8.960576e-02 -1.216672e+00 -1.481097e-01 3.993989e-01 -1.054537e+00
122 58 -1.118629e+00 6.684031e-01 1.540112e-02 5.763169e-01 -3.358810e-01 -1.054508e+00
122 71 -1.349500e+00 -1.032284e+00 -1.178676e+00 -7.885694e-01 6.067905e-01 5.283204e-03
122 69 -1.353071e+00 9.074625e-01 5.944297e-01 -5.623029e-01 -4.470061e-01 8.250334e-01
122 82 -4.070250e-01 2.882272e-01 1.069279e+00 -3.360471e-01 4.787469e-01 -7.079334e-01
122 69 1.042867e+00 -1.253744e+00 9.233312e-01 -5.190756e-01 -1.019302e+00 4.782793e-01
122 160 -1.364036e+00 1.322054e+00 1.281777e+00 3.235867e-01 -8.409588e-02 -1.739763e+00
122 99 -1.215965e+00 -3.714495e-01 -7.566827e-01 1.103195e+00 9.738450e-01 -9.776867e-01
122 102 1.057561e+00 7.546315e-01 -3.513006e-01 -5.471086e-01 -1.434479e-01 4.924109e-01
122 93 3.673133e-01 8.750923e-01 -2.980788e-01 2.581254e-01 1.249836e+00 -5.480592e-02
122 159 -8.980474e-01 8.337012e-01 1.277160e+00 -3.140975e-01 -5.581558e-01 -1.764610e+00
122 65 -1.218064e+00 -9.661457e-01 -9.948249e-01 -6.933090e-01 9.430636e-01 1.322325e+00
122 69 5.130271e-01 6.664211e-01 -1.415755e+00 -5.460290e-01 7.872835e-01 1.174358e+00
122 103 -1.294682e+00 -1.146283e+00 -1.260321e+00 -5.180432e-01 6.820583e-02 -8.810727e-01
122 72 -2.207117e-01 -2.528593e-02 9.847031e-01 7.693431e-03 7.424309e-01 1.355804e+00
122 170 -2.754956e-01 1.553830e-01 1.307880e+00 9.996040e-01 6.418994e-01 -1.785934e+00
122 86 -4.954674e-01 -1.828770e-01 -1.238805e+00 -2.350812e-01 1.288096e+00 6.079815e-02
122 65 -7.664693e-01 -4.849973e-01 2.603328e-01 1.064716e+00 2.511855e-01 -7.676452e-01
122 121 1.179372e+00 4.892971e-01 -7.071426e-01 -8.648073e-01 -9.822079e-02 -4.826773e-01
122 132 1.312659e+00 -1.938363e-02 -8.313294e-02 -9.462673e-01 4.601882e-02 7.439739e-01
122 77 8.545924e-01 2.033960e-01 -6.878860e-01 5.463535e-01 7.551322e-02 -6.400848e-02
122 59 5.088380e-01 -1.228034e-01 9.855939e-01 1.506104e+00 1.241676e+00 -1.811375e+00
122 132 -3.848998e-02 -1.199783e+00 -1.067610e-01 1.163338e+00 9.136186e-02 2.070152e-01
122 202 1.294934e+00 1.389925e+00 -1.630205e+00 -8.157540e-01 -9.770620e-01 -1.727507e+00
122 119 2.984378e-02 4.148438e-01 -1.333074e+00 1.405668e+00 4.133237e-01 -1.094555e+00
122 76 -1.125397e-01 -6.884943e-01 -6.479018e-01 1.425332e+00 1.151678e+00 -7.480870e-01
122 64 1.053063e+00 -1.111344e-01 -2.985789e-02 1.055264e+00 -9.120094e-01 -2.868613e-01
122 60 7.164552e-01 -9.240167e-01 1.165620e+00 8.156444e-01 -6.272619e-02 -1.702139e+00
122 62 -1.173810e+00 -1.175744e+00 -1.215953e+00 1.283096e+00 -1.023349e+00 5.323243e-01
122 67 6.744825e-01 9.002524e-01 -1.212580e+00 8.200018e-01 9.578546e-01 1.552990e+00
122 93 1.109838e+00 1.218680e+00 -1.583970e+00 1.956337e-01 4.509489e-01 -1.435416e+00
122 50 -9.050156e-01 -8.207738e-01 -4.254648e-01 1.628958e+00 2.946573e-01 1.135716e+00
122 62 2.156053e-01 -5.607865e-01 1.066010e+00 8.024615e-02 -9.709792e-01 -9.752324e-01
122 90 9.613413e-01 1.105715e+00 -1.406676e+00 1.592101e+00 1.359992e+00 -1.503999e+00
122 79 1.229927e+00 -9.459580e-02 1.077588e-01 8.280630e-01 9.656238e-01 -3.221251e-01
122 117 -1.504548e+00 1.528574e+00 1.301283e+00 1.075376e+00 1.016171e+00 -1.496881e+00
122 92 2.950524e-01 -6.965501e-01 -4.408878e-01 -2.293329e-01 1.298790e-02 8.198621e-01
122 76 -1.198623e+00 -4.444269e-02 -1.992161e-01 2.782944e-01 1.260587e+00 7.135596e-01
122 121 -1.413535e-01 1.037147e-01 1.163820e+00 -7.260463e-01 -1.110395e+00 -1.749094e+00
122 137 5.103766e-01 -5.712638e-01 1.257116e+00 2.125735e-01 3.554468e-02 -1.837929e+00
122 126 5.378136e-01 6.510215e-01 -1.623420e+00 2.317469e-01 3.472768e-02 -1.748009e+00
122 63 9.938961e-01 1.286287e+00 -1.105887e+00 1.312776e+00 -6.104499e-01 1.406434e+00
122 95 -1.181102e+00 -1.311606e+00 -1.384562e+00 8.852119e-02 -4.042151e-01 -1.437580e+00
122 58 -3.993989e-01 -1.186976e+00 -6.326706e-01 3.291967e-02 -1.333940e+00 1.508261e-01
122 123 1.098801e+00 1.441568e-01 -1.390886e-01 -5.118351e-01 1.197888e+00 2.932060e-01
122 123 1.214680e+00 2.649378e-01 -3.198157e-01 -7.800456e-01 1.294594e+00 1.388640e+00
122 78 1.168302e+00 1.386338e+00 -1.581900e+00 8.718161e-01 7.691106e-01 -1.624375e+00
122 78 1.157956e+00 1.353117e+00 -1.434883e+00 -3.550170e-01 1.104296e+00 1.606452e-02
122 62 4.633618e-01 -4.750394e-01 9.781635e-01 1.555528e+00 1.314268e+00 -4.192013e-01
122 87 6.619656e-01 1.018272e-01 4.738758e-01 -4.477831e-01 5.573829e-01 -5.464803e-01
122 73 8.457432e-01 2.306323e-01 -2.528331e-01 1.706720e+00 1.299449e+00 -3.868578e-02
122 144 -7.070377e-01 5.978684e-01 1.315829e+00 3.151068e-01 3.456645e-02 -1.762806e+00
122 65 -1.240328e+00 1.081759e+00 9.718424e-01 9.848308e-01 2.682747e-01 3.233655e-01
122 116 1.374527e+00 -1.517040e+00 1.417427e+00 -1.053839e+00 -1.399395e+00 -1.759167e+00
122 63 1.046655e+00 2.175995e-01 -2.056006e-01 1.475932e+00 -6.600650e-01 1.015731e+00
122 89 -1.406572e-01 -1.172714e+00 -1.098022e-01 1.065301e+00 1.156010e+00 9.293349e-01
122 97 -1.391171e-01 9.200357e-01 -5.155130e-01 -6.603964e-01 -3.868269e-01 -8.528789e-01
122 97 4.351326e-01 3.276880e-01 -1.094059e+00 -5.533425e-01 8.960213e-01 5.367152e-02
122 78 2.668047e-01 4.835413e-01 -1.517305e+00 4.678970e-01 1.145498e+00 -9.968673e-01
122 133 -4.776489e-02 -1.196861e-01 1.339316e+00 4.912116e-01 1.774904e-01 -1.793968e+00
122 142 1.007463e+00 5.765498e-01 -1.304812e+00 -6.054350e-01 -1.869794e-01 -1.096631e+00
122 71 3.934361e-01 3.575892e-01 -1.229881e+00 -6.710051e-01 -4.056898e-01 3.964081e-01
122 71 -1.314103e+00 4.029533e-01 3.127816e-01 5.434483e-01 9.538240e-01 -5.373599e-01
122 68 -3.547115e-01 1.355177e+00 2.497543e-01 3.196268e-01 3.125810e-01 -6.237991e-01
122 101 1.167612e+00 1.154545e+00 -1.115180e+00 -9.608561e-01 4.382881e-01 3.910335e-01
122 85 1.122442e+00 8.127673e-01 -1.192719e+00 2.924326e-01 1.092246e+00 -7.875393e-01
122 102 8.028342e-01 -1.100980e+00 1.029164e+00 1.129105e+00 8.576513e-01 1.344098e+00
122 76 -1.271907e+00 -5.290802e-01 -6.485126e-01 -8.772177e-01 -6.824926e-01 -1.005754e-02
122 101 9.345142e-01 -6.816795e-01 1.174839e+00 -8.154462e-01 -8.350558e-01 -1.672729e+00
122 86 -1.082409e-01 7.638108e-01 3.128917e-01 1.552292e+00 5.141936e-01 6.069390e-01
122 87 -2.027253e-01 6.239878e-02 -1.297320e+00 2.059502e-01 -2.422923e-01 1.166689e+00
122 61 2.830295e-01 4.305113e-01 6.887990e-01 5.223627e-01 7.972897e-01 -7.233716e-01
122 79 8.300995e-01 2.925933e-01 -9.298226e-02 -4.272457e-01 -7.725575e-01 -1.199822e+00
122 129 4.929622e-01 4.880656e-01 -1.594975e+00 8.843002e-01 8.346406e-01 -1.732911e+00
122 132 8.528924e-01 1.450694e+00 -1.236477e+00 -2.218511e-01 -1.106246e+00 -1.159961e+00
122 68 -1.069030e+00 -8.993427e-01 -1.436141e+00 2.712318e-01 8.826344e-01 1.018557e+00
122 143 4.183876e-01 -5.333077e-01 1.300654e+00 9.315913e-01 7.157425e-01 -1.841709e+00
122 76 3.723332e-01 -5.100851e-01 9.409113e-01 -2.902339e-01 1.145469e+00 6.031621e-01
122 85 6.842386e-01 -9.664486e-02 7.260659e-01 -6.460164e-01 1.213908e+00 1.490958e+00
122 53 -2.816884e-01 1.398335e+00 1.582930e-01 -2.801453e-02 -7.410882e-01 1.069524e+00
122 63 -3.161587e-01 1.522403e-01 -1.147144e+00 1.518541e+00 1.259492e+00 1.012541e+00
122 61 -4.537806e-01 3.002097e-01 1.103498e+00 3.291256e-01 -6.521104e-01 1.197777e+00
122 65 -4.333297e-01 -2.138381e-01 -1.235145e+00 -5.210047e-01 -1.057972e+00 -9.800019e-01
122 95 1.014263e+00 -1.260903e+00 1.179075e+00 7.086112e-01 -5.984440e-01 -5.443472e-01
122 65 2.140983e-01 -3.201124e-01 -8.694562e-01 1.585088e+00 9.224673e-02 -5.514078e-01
122 132 5.234568e-02 -4.243069e-01 1.361204e+00 1.485946e+00 1.292580e+00 -1.755241e+00
122 72 8.574538e-02 -1.258811e+00 -2.221371e-01 5.336134e-01 -4.564494e-01 -8.584388e-01
122 90 4.687097e-01 -1.553101e-01 -9.922423e-01 6.701397e-01 1.211742e+00 -5.363790e-01
122 66 -6.483846e-01 -2.486299e-01 5.456194e-01 3.654810e-01 4.049584e-01 2.461806e-01
122 59 9.803938e-01 -4.075751e-01 6.908259e-02 1.404259e-01 -9.343010e-01 8.215520e-01
122 70 -1.091833e+00 -1.060699e+00 -8.394644e-01 1.317379e+00 1.277776e+00 3.209642e-02
122 64 -1.116757e+00 1.179682e-01 6.107708e-01 -1.257498e-01 -4.713472e-01 -7.030523e-01
122 79 9.007674e-01 1.966747e-01 -1.797122e-01 6.187443e-01 1.270871e+00 1.274196e+00
122 121 1.182415e+00 1.313749e+00 -1.397142e+00 -6.199888e-01 2.739685e-01 -6.751310e-01
122 74 -1.348515e+00 1.057287e+00 8.932046e-01 -8.582512e-01 -8.835344e-01 -4.821208e-01
122 75 1.105241e-01 1.374299e+00 -2.781361e-01 1.232390e+00 8.460681e-01 -6.444302e-01
122 62 -1.275528e+00 -1.680950e-01 -5.019396e-01 -4.435633e-01 -6.385728e-01 -1.179606e+00
122 150 -1.502569e+00 1.400341e+00 1.360792e+00 -6.761205e-01 -1.034332e+00 -1.795862e+00
122 58 -2.869119e-01 9.397243e-02 1.132505e+00 -4.403413e-01 -4.959787e-01 -6.081596e-02
122 110 -1.370861e+00 -1.353891e+00 -1.575608e+00 7.326090e-01 6.049806e-01 -1.619544e+00
122 121 8.852855e-01 1.317499e+00 -8.936045e-01 -3.709819e-01 -1.055109e+00 -3.049647e-01
122 132 1.183647e+00 -1.239076e+00 1.139465e+00 -6.858486e-01 1.535561e-01 -6.031854e-01
122 66 -6.318922e-01 4.091597e-01 8.192266e-01 1.452620e+00 1.296699e+00 1.301292e+00
122 79 -1.420011e+00 -3.266663e-02 -1.984656e-01 -7.874920e-01 1.011174e+00 2.773838e-01
122 110 8.813054e-01 -1.332749e+00 1.236998e+00 -6.665644e-01 -1.199928e+00 -1.799265e+00
122 81 4.222163e-01 -1.210954e+00 5.183821e-01 2.415097e-01 -1.339009e+00 -1.919342e-01
122 62 1.195855e+00 -1.481541e+00 1.183849e+00 1.200135e+00 7.893965e-01 -5.741904e-01
122 96 9.715741e-01 -7.928531e-01 9.023225e-01 -1.153726e-01 8.944510e-01 -6.925580e-01
122 69 -1.239503e+00 1.158898e+00 9.321739e-01 7.643707e-01 1.131145e+00 1.040648e+00
122 81 3.528204e-01 -8.002030e-01 -4.857857e-01 -8.354165e-02 8.993858e-01 -2.501082e-01
122 95 1.319574e+00 -2.449039e-01 2.134476e-01 -7.848932e-01 -1.871952e-02 -4.478092e-01
122 126 2.338767e-01 1.188850e-01 -1.491109e+00 -3.081279e-01 -4.336191e-01 -1.630115e+00
122 89 4.404344e-01 1.244618e+00 -8.630930e-01 4.583711e-02 2.553681e-01 -9.234085e-01
122 67 -8.065877e-01 -3.367596e-01 1.038170e-01 1.428012e+00 1.223989e+00 2.884408e-03
122 85 -8.684106e-01 8.401378e-01 1.204020e+00 -8.621066e-01 -1.303001e+00 -1.597590e+00
122 146 -1.910648e-01 1.526711e-01 1.294157e+00 -1.268762e-01 -4.393710e-01 -1.810921e+00
122 71 4.181807e-01 3.777756e-01 2.840118e-01 2.796227e-01 -2.745549e-01 -3.048162e-01
122 89 -1.284477e+00 -1.103401e+00 -1.343364e+00 1.457335e-01 1.053238e+00 -5.476519e-01
122 140 1.301715e+00 1.183405e+00 -1.199316e+00 -7.825255e-01 -5.528114e-01 -8.945907e-01
122 119 1.009402e+00 -1.171313e+00 1.289186e+00 1.494759e+00 1.272191e+00 -1.825695e+00
122 140 1.349056e+00 1.277129e+00 -1.272576e+00 -9.852602e-01 -1.164172e+00 -1.065601e+00
122 129 1.287753e+00 7.712130e-01 -6.119753e-01 -9.127628e-01 -8.324822e-01 -2.605528e-02
211 87 1.011222e+00 -3.787055e-01 2.574390e-01 4.063143e-01 2.786262e-01 4.994393e-01
211 210 1.307956e+00 1.443144e+00 -1.453987e+00 -8.183633e-01 -5.374406e-01 -7.466566e-01
211 90 9.971865e-01 -9.314462e-01 8.302771e-01 -3.561694e-01 1.171751e+00 5.784284e-02
211 118 -1.601152e-01 1.272381e+00 6.388843e-02 -4.472042e-01 -1.050745e+00 1.216418e-01
211 105 1.623131e-01 -2.961308e-01 1.090159e+00 1.244164e+00 -1.658746e-01 -5.126206e-01
211 101 -6.536050e-01 1.308980e+00 3.865625e-01 1.337275e+00 -5.885666e-01 -2.249475e-02
211 128 5.135297e-01 7.565687e-01 -1.471676e+00 -1.674948e-01 -5.764556e-01 6.392884e-01
211 173 8.947102e-01 1.343455e+00 -8.739932e-01 -6.581803e-01 -1.113221e+00 5.173964e-01
211 115 1.817128e-01 1.184451e-01 -1.392637e+00 -3.384178e-01 6.739645e-01 2.443624e-01
211 91 6.379185e-01 1.289625e+00 -8.240493e-01 -5.432024e-01 9.351074e-02 3.224694e-01
211 83 -1.378497e+00 -1.132067e+00 -1.288023e+00 -2.585392e-01 6.648004e-02 1.283616e+00
211 122 3.639163e-01 1.051739e+00 -7.519751e-01 1.550832e+00 9.970259e-01 -4.579521e-01
211 107 -4.605423e-01 -1.087950e+00 -5.345241e-01 5.064022e-01 2.937853e-01 5.255711e-01
211 118 3.941025e-01 5.187258e-01 2.268221e-01 -5.101299e-01 8.009516e-01 4.722742e-01
211 106 9.871421e-01 1.048831e+00 -8.756802e-01 2.029425e-02 -6.236495e-01 1.506833e+00
211 95 -1.250179e+00 -1.088498e+00 -1.035267e+00 -2.381372e-01 -1.141460e+00 -6.213698e-01
211 104 5.935266e-04 1.878430e-01 -1.248445e+00 -5.569611e-01 -4.144581e-01 -8.057399e-01
211 86 -1.295168e+00 1.097748e+00 9.725931e-01 -5.326379e-01 6.626110e-01 1.435323e+00
211 111 1.022095e+00 1.107222e+00 -1.020064e+00 6.888369e-01 1.006573e+00 5.184421e-01
211 127 9.075072e-01 1.321292e+00 -1.282387e+00 -4.233551e-01 -1.173788e+00 -8.325773e-01
211 106 1.072361e+00 1.764545e-01 -2.117850e-01 1.504278e-01 1.135114e+00 -4.049494e-01
211 92 1.847688e-01 1.155256e+00 -5.250434e-01 2.714501e-01 5.385354e-01 -7.205709e-01
211 79 -3.435770e-01 -8.662230e-03 -1.078618e+00 7.921105e-01 -5.374658e-01 -7.040821e-01
211 94 -1.884601e-01 1.113223e+00 1.604588e-01 6.700739e-01 1.253689e+00 -3.937171e-01
211 101 6.613607e-01 5.036871e-01 9.554613e-02 -2.376401e-01 -7.419675e-01 1.015916e+00
211 114 -9.964435e-01 -9.992096e-01 -1.117635e+00 1.444736e+00 1.198181e+00 -3.102809e-01
211 93 5.476824e-01 -1.192943e-01 -6.266915e-01 -1.854782e-01 4.084727e-01 -5.909075e-01
211 123 6.885504e-01 4.976659e-03 -1.434604e-01 1.220691e+00 8.674399e-02 -6.175395e-01
211 125 -1.183505e+00 1.042278e+00 9.665693e-01 -1.858461e-01 -8.683940e-01 9.067605e-01
211 103 9.276002e-01 1.334081e+00 -1.188982e+00 1.134172e+00 -1.031049e+00 1.470493e+00
211 95 9.778394e-01 1.121819e+00 -1.334065e+00 8.693401e-01 1.043735e+00 -8.027848e-01
211 98 -1.075121e+00 -1.276924e+00 -9.763285e-01 5.297180e-01 -1.149544e+00 1.097451e+00
211 117 -1.073455e-02 3.589023e-01 8.948954e-01 3.603817e-01 -4.377975e-01 1.446271e-01
211 104 2.943825e-01 -3.705225e-01 9.327506e-01 3.388863e-01 1.270531e+00 -5.683687e-01
211 111 -1.339015e+00 1.864568e-01 2.104228e-02 1.751918e-01 -4.387955e-02 -6.987455e-01
211 69 -2.617073e-01 -1.199332e+00 -1.311971e-01 1.444187e+00 -1.019564e+00 1.390921e+00
211 125 -2.376460e-01 1.358944e+00 2.442383e-02 9.307322e-01 -1.119887e+00 1.172673e+00
211 128 1.750976e-02 -6.193879e-02 1.047265e+00 -5.508618e-01 -7.091737e-01 -6.731228e-01
211 85 2.691604e-01 -1.330401e+00 1.754730e-01 1.568068e+00 8.039784e-01 -2.219632e-01
211 147 2.968755e-01 1.474174e+00 -5.657496e-01 -1.737679e-02 -1.026002e+00 9.029985e-01
211 96 1.145816e+00 3.811711e-01 -5.029327e-01 6.270346e-01 -2.011031e-01 4.327780e-01
211 104 -1.187451e+00 -1.884936e-01 -3.287601e-01 1.477700e-01 1.233771e+00 1.175607e+00
211 74 4.951484e-01 -1.145852e+00 8.985729e-01 4.424319e-01 4.412930e-01 6.070937e-01
211 77 2.652257e-01 5.868433e-01 -1.396765e+00 3.911329e-01 1.224087e+00 9.410595e-01
211 80 2.101768e-01 1.057904e+00 -3.226965e-01 1.929772e-01 3.476159e-01 1.643095e+00
211 89 9.804912e-01 -1.039398e+00 8.882173e-01 1.216337e+00 1.043874e+00 1.181659e+00
211 95 1.320833e+00 6.750142e-01 -8.294218e-01 -8.122330e-01 7.402043e-01 5.022157e-01
211 107 1.158539e+00 3.264799e-02 -1.461081e-02 -5.515037e-01 4.795683e-02 -8.516070e-01
211 122 -2.837477e-01 1.857947e-01 1.140658e+00 -3.957048e-02 1.105322e+00 8.471174e-01
211 98 -1.299539e+00 3.154511e-03 -2.440515e-01 1.164723e+00 8.788600e-03 1.155224e+00
211 87 -9.943322e-03 -1.061825e+00 -7.743955e-02 1.467292e+00 6.067589e-01 1.417865e+00
211 103 9.750022e-01 1.176980e+00 -1.244451e+00 8.162468e-01 -2.932292e-01 -5.141547e-01
211 163 1.207512e+00 -1.317600e+00 1.169532e+00 -5.017390e-01 1.762715e-01 -7.864394e-01
211 101 9.880202e-01 1.165226e+00 -1.292786e+00 1.129675e+00 3.306850e-01 1.364769e+00
211 112 4.712883e-01 9.220922e-01 -3.748228e-01 3.716543e-01 -1.035826e+00 -5.888694e-01
211 105 -8.378373e-01 -7.475328e-01 -1.264899e+00 2.299452e-01 7.593432e-01 -7.966718e-01
211 99 9.717842e-02 -2.442030e-01 -7.864062e-01 1.370958e+00 1.203877e+00 -6.164283e-01
211 106 -5.678148e-01 -4.573333e-01 2.391359e-01 2.896071e-01 1.517519e-01 -5.208354e-01
211 97 -4.999483e-01 1.274612e+00 1.980670e-01 -2.138799e-01 -3.647051e-01 1.232264e+00
211 133 4.492185e-01 -4.484289e-01 1.063071e+00 -2.748515e-01 1.803839e-01 -8.644522e-01
211 111 4.257074e-01 1.293929e+00 -6.338399e-01 1.371714e+00 -9.026096e-01 4.428397e-01
211 111 -9.576488e-01 3.341338e-01 8.074262e-01 1.397374e+00 7.651990e-02 -3.351863e-01
211 93 5.249076e-01 4.410582e-01 3.154447e-01 1.129898e-01 1.139965e+00 1.482797e+00
211 104 -4.878919e-01 1.122768e+00 4.379100e-01 2.836259e-01 -8.913865e-01 -7.711857e-01
211 141 1.134093e+00 -2.718081e-01 2.956857e-01 -6.484107e-01 -7.112040e-01 -4.798561e-01
211 144 1.212444e+00 4.042061e-01 -5.919049e-01 -7.520105e-01 3.329793e-01 1.453194e+00
211 126 -1.203345e+00 1.209249e+00 1.058941e+00 6.110002e-01 4.915210e-02 -7.832101e-01
211 86 -3.377577e-02 -1.220260e+00 3.177131e-02 -5.422672e-01 1.115420e-01 1.188994e+00
211 197 1.315281e+00 6.712480e-01 -6.269681e-01 -7.250018e-01 -6.896888e-01 7.543121e-01
211 74 9.437311e-02 -1.281823e+00 2.458586e-01 1.504813e-01 -1.098006e+00 5.572794e-01
211 136 9.448144e-01 1.059834e+00 -1.394237e+00 -3.531403e-01 2.968946e-01 -6.958637e-01
211 147 1.230862e+00 5.877917e-01 -8.615548e-01 -7.168190e-01 -1.191747e-01 -6.014228e-01
211 220 1.343873e+00 1.500586e+00 -1.540560e+00 -8.167818e-01 -1.177913e+00 4.490133e-01
211 106 -1.228232e+00 -1.230919e+00 -1.228462e+00 9.547272e-01 1.119220e-01 -5.259141e-01
211 149 -3.989754e-01 3.568461e-01 1.127105e+00 4.377204e-01 6.141539e-01 -8.704553e-01
211 117 5.302885e-03 -1.271622e+00 -8.102321e-02 4.519503e-01 1.039403e+00 -6.125806e-01
211 111 -1.134776e+00 3.391227e-02 -2.264232e-01 -3.245827e-01 -1.791575e-02 1.309297e+00
211 126 1.147281e+00 1.146711e+00 -1.261922e+00 -6.113193e-01 1.000905e+00 1.573087e+00
211 127 1.251738e+00 1.510428e-01 -2.631012e-01 -6.746094e-01 2.119390e-01 2.323914e-01
211 101 1.148008e+00 1.313008e+00 -1.558000e+00 -6.982766e-01 8.443689e-01 4.008214e-01
211 99 8.710080e-01 -1.131820e+00 8.980268e-01 9.550515e-01 -8.018206e-01 1.353022e+00
211 90 -1.846515e-01 4.467398e-01 -7.569642e-01 5.857035e-01 -2.683580e-02 2.705945e-01
211 98 -1.302700e+00 1.383252e+00 1.006100e+00 1.233374e+00 -1.056745e+00 1.434731e+00
211 86 -3.657619e-01 -6.342764e-02 -1.381986e+00 1.501406e+00 4.397484e-01 -5.797193e-01
211 102 2.715150e-01 -5.786166e-01 -5.441435e-01 -4.171637e-01 -8.044999e-01 2.206150e-01
211 92 -4.870336e-01 4.050456e-01 7.644223e-01 1.593107e+00 -7.478272e-01 1.045679e+00
211 92 1.858737e-01 -5.146970e-01 -6.692850e-01 2.905822e-02 -2.797675e-01 1.468664e+00
211 118 1.125233e+00 -3.520149e-01 5.194564e-02 -7.710075e-01 1.149871e+00 6.091550e-01
211 65 1.394009e-01 -3.171155e-02 -5.604587e-01 6.666650e-01 1.167586e+00 1.605092e+00
211 121 2.042808e-01 2.704837e-01 -1.332611e+00 1.289014e+00 5.373699e-02 5.258887e-01
211 146 9.746966e-01 -1.068435e+00 1.050597e+00 1.176711e+00 8.317078e-01 -7.547696e-01
211 82 -8.495209e-01 1.185009e-01 -4.970542e-01 -1.348654e-01 -1.056915e+00 8.985850e-02
211 104 1.188150e+00 -1.249360e+00 1.035608e+00 -7.201254e-01 3.262712e-01 5.115621e-01
211 90 -3.069616e-01 8.455061e-01 2.763137e-01 1.395211e+00 1.361450e+00 1.162795e+00
211 111 1.071998e+00 -1.233095e+00 9.553006e-01 -5.107293e-01 -9.212531e-01 5.244329e-01
211 112 -1.502146e-02 -2.352259e-01 9.805757e-01 -4.789252e-01 -2.792147e-01 7.777089e-01
211 117 1.212022e+00 -4.208892e-01 2.455406e-01 -7.588120e-01 -3.109592e-01 7.811440e-01
211 138 -1.209594e+00 1.007310e+00 1.036873e+00 1.116508e+00 1.113832e+00 -7.703733e-01
211 152 1.276111e+00 7.864341e-01 -8.692970e-01 -7.373013e-01 -8.635724e-01 -8.349222e-01
211 120 -1.160786e+00 1.371046e+00 8.451342e-01 4.386315e-01 -1.109841e+00 -1.180715e-01
211 89 1.142370e+00 1.943833e-02 1.188101e-01 -7.875205e-01 1.157830e+00 1.593674e+00
211 82 -3.140971e-01 1.542369e-01 -1.019165e+00 1.212480e+00 -9.725394e-01 1.004495e+00
211 125 -1.187599e+00 9.689139e-01 9.709163e-01 1.175207e+00 7.492222e-01 9.267269e-01
211 90 1.107216e+00 3.691419e-01 -5.048999e-01 1.242486e+00 1.175259e+00 1.200202e+00
211 100 4.790023e-01 -9.006496e-01 3.876836e-01 1.808674e-02 1.171581e+00 1.490669e+00
211 141 1.153132e+00 -1.053786e+00 8.158075e-01 -7.411600e-01 1.218241e+00 1.312092e+00
211 111 -1.226316e+00 7.604536e-01 8.079822e-01 -4.816689e-01 6.735807e-01 -8.015591e-02
211 113 8.175313e-01 -1.702172e-02 4.541303e-02 1.519212e+00 9.428164e-01 2.456021e-01
211 112 -1.264555e+00 -4.353123e-02 -2.334605e-01 1.363030e+00 1.081601e+00 -4.932266e-01
211 91 -5.872124e-01 1.278010e+00 2.975114e-01 -3.671461e-01 1.144049e+00 9.463843e-01
211 151 -1.161555e+00 1.075616e+00 9.785282e-01 -6.199758e-01 -8.214162e-01 -7.909417e-01
211 80 -1.873081e-01 1.129487e+00 -3.679544e-01 4.433449e-01 6.985214e-01 7.193678e-01
211 98 -1.381926e+00 -1.076361e+00 -1.191511e+00 3.923798e-01 1.090966e+00 4.719732e-01
211 108 2.710274e-01 -4.071758e-01 -5.490317e-01 2.349467e-01 1.355364e+00 4.764552e-01
211 112 -9.831026e-01 -2.916782e-01 -8.588440e-01 -6.243124e-01 6.204204e-01 5.573724e-02
211 93 -1.953173e-01 -7.318632e-02 8.230293e-01 6.471820e-01 -1.171427e-01 1.407641e+00
211 125 1.846199e-01 1.132826e+00 -6.177464e-01 -5.596995e-01 1.117655e+00 1.207586e+00
211 102 1.544046e-01 3.164635e-01 -1.345106e+00 4.628014e-01 9.946220e-01 -8.221057e-01
211 143 1.143002e+00 -1.114523e-01 1.007804e-01 -4.124346e-01 5.422057e-02 1.509739e+00
211 111 8.034280e-01 -1.151176e+00 8.721288e-01 7.410499e-01 -6.402973e-01 -6.129247e-01
211 103 -7.266341e-02 1.043232e+00 -2.352271e-01 1.475955e+00 2.983620e-01 1.430079e+00
211 96 6.934021e-01 -9.355020e-01 3.753086e-02 -5.289805e-01 3.817819e-01 -3.080854e-01
211 92 -1.256236e+00 -3.063186e-02 9.405488e-02 -8.522178e-01 -3.191409e-01 7.304654e-02
211 213 1.294167e+00 1.464204e+00 -1.460163e+00 -5.791394e-01 -7.696964e-01 1.009955e+00
211 85 -2.256706e-01 -1.188384e+00 7.134522e-02 -5.342040e-01 1.169494e+00 4.852781e-01
211 132 -1.005933e+00 2.389816e-01 8.733592e-02 3.811959e-01 1.199070e+00 2.664091e-02
211 103 -1.465221e-01 -3.453862e-01 9.119724e-01 1.385731e+00 1.064433e+00 9.864945e-01
211 148 -7.229026e-02 -2.833453e-02 1.015752e+00 1.434440e+00 1.260006e+00 -7.063171e-01
211 84 -2.084176e-01 -2.078911e-03 -1.333617e+00 5.703104e-01 1.395873e-01 1.409577e+00
211 91 -4.661591e-01 1.249970e+00 3.506161e-02 -1.771933e-01 8.309484e-02 -4.145485e-01
211 151 1.181637e+00 1.325938e+00 -1.188712e+00 -7.354494e-01 -6.357241e-03 1.269185e+00
211 129 1.006771e+00 -1.344012e+00 9.980689e-01 -5.736806e-01 -1.168995e+00 -7.426174e-01
211 119 -9.822925e-01 -9.217029e-01 -9.953089e-01 -7.605853e-01 1.059355e+00 1.333497e+00
211 110 -2.442383e-01 -9.570502e-01 -3.149883e-01 1.388467e+00 -4.305858e-01 -4.087933e-02
211 116 -9.439731e-01 -5.675725e-01 -9.483021e-01 1.435146e+00 1.203369e+00 1.093425e+00
211 86 -1.162566e+00 -1.146426e+00 -1.256140e+00 1.368030e+00 -1.224645e-01 1.053431e+00
211 104 -1.068108e+00 -1.148714e+00 -9.653533e-01 -6.410537e-01 -6.787038e-01 3.976263e-01
211 90 -1.200532e+00 1.552530e-01 -1.663063e-02 -8.361887e-01 1.164464e+00 1.071376e+00
211 97 3.052984e-01 -3.962611e-01 -6.791820e-01 -6.425020e-01 1.146419e+00 1.365815e+00
211 86 -4.029619e-01 -1.219571e+00 -6.272170e-01 5.203537e-01 1.237015e+00 1.190453e+00
211 134 1.170898e+00 -1.234403e+00 9.947110e-01 -6.546081e-01 2.047329e-01 1.541746e+00
211 97 -1.136590e-01 2.531466e-01 -1.228373e+00 -6.784290e-01 1.035601e-01 1.253282e+00
211 114 1.184932e+00 4.570175e-01 -7.031070e-01 -4.486420e-01 1.349238e+00 1.067244e+00
211 100 9.007098e-01 -4.302298e-02 -7.360694e-02 1.346597e+00 -3.583611e-01 1.364332e+00
211 87 -1.084783e-01 -1.192466e+00 -1.021002e-01 -2.662869e-01 -8.592679e-01 -7.682181e-01
211 109 1.071635e+00 1.337997e+00 -1.466021e+00 5.615736e-01 -8.925554e-01 5.489853e-01
211 87 -4.791929e-01 1.034079e+00 7.075192e-02 1.589583e+00 6.770773e-01 -1.028744e-01
211 96 -1.305557e+00 -1.089744e+00 -1.250367e+00 -7.500606e-01 -5.382654e-02 -5.581776e-01
211 113 3.365223e-01 1.387001e+00 -4.538627e-01 -5.918017e-01 -7.787996e-01 -6.386313e-01
211 109 7.220377e-02 2.084557e-01 -1.196600e+00 1.614754e+00 1.196585e+00 7.422467e-01
212 74 -1.013911e+00 -1.478657e+00 -9.236384e-01 4.667331e-01 -2.053675e+00 3.156043e-01
212 139 -1.383232e+00 1.533687e+00 1.160541e+00 -8.068852e-01 -2.182114e+00 -7.985418e-01
212 107 1.122303e+00 2.989638e-01 -3.793242e-01 -7.361425e-01 1.212959e+00 1.368484e+00
212 114 9.957998e-01 -1.276623e+00 9.914825e-01 6.226023e-02 -1.287298e+00 1.009546e+00
212 82 -1.358925e+00 -8.639726e-01 -9.697190e-01 -6.569542e-01 8.119282e-01 1.131464e+00
212 73 8.596600e-01 -1.915236e-01 -5.564796e-01 -1.574533e-01 1.024133e+00 7.980710e-01
212 128 1.244649e+00 -4.756705e-01 3.898037e-01 -8.535210e-01 1.859516e-01 1.579544e-01
212 94 -7.875305e-01 -1.299556e+00 -7.641043e-01 1.439781e+00 -1.887763e+00 1.466199e+00
212 60 -1.308583e+00 1.159923e+00 9.947581e-01 -1.972140e-01 1.027500e+00 1.484251e+00
212 64 -4.964911e-01 1.396252e+00 3.384081e-01 -2.366447e-01 8.054865e-01 4.116379e-01
212 86 9.214708e-02 2.004623e-01 -1.174154e+00 -8.213016e-01 -4.693922e-02 6.705918e-01
212 72 -1.473041e+00 1.405012e+00 1.179857e+00 1.987130e-01 6.283274e-01 -6.514180e-01
212 70 -1.906704e-01 -1.199592e+00 1.646005e-01 -1.225954e-01 -4.346149e-01 1.293169e+00
212 65 -1.726191e-01 9.114053e-01 2.714222e-01 1.007993e-01 -9.501495e-01 -8.108020e-01
212 92 1.128677e+00 -1.376138e+00 1.129710e+00 4.230994e-01 -1.311284e+00 -4.555064e-01
212 92 1.411450e-01 -2.506293e-01 1.290131e+00 -9.625574e-02 -8.827935e-01 -6.998818e-01
212 96 7.943367e-01 -1.006224e+00 1.154014e+00 1.477752e+00 1.178804e+00 -8.571717e-01
212 143 2.890561e-01 1.490987e+00 -5.303700e-01 -6.203727e-01 -2.258310e+00 -6.327653e-01
212 91 3.845654e-01 -5.095978e-01 1.098529e+00 -5.663856e-01 -6.507381e-01 5.395658e-01
212 130 7.438671e-01 -8.668349e-01 1.393852e+00 -5.335830e-02 -7.626324e-01 -1.022116e+00
212 76 6.587266e-01 2.518732e-01 4.406347e-01 1.211857e-01 6.763737e-02 5.115936e-01
212 102 -6.929513e-01 5.731685e-01 1.198670e+00 1.362578e+00 1.197268e+00 -6.971631e-01
212 92 3.998394e-02 -2.644597e-02 -1.404566e+00 1.266276e+00 8.907167e-01 -8.170195e-01
212 154 1.170833e+00 -1.064977e+00 1.183380e+00 -6.913742e-01 -6.267926e-01 -4.214842e-01
212 99 -8.583526e-01 2.011997e-01 -3.283635e-01 3.282222e-02 3.157282e-01 1.562727e+00
212 67 4.791735e-01 8.833108e-01 6.494622e-03 1.479276e+00 -8.160110e-01 9.086601e-01
212 69 5.403034e-01 -4.844291e-01 1.151692e+00 -4.033603e-01 1.790914e-01 1.471087e+00
212 73 -1.325645e+00 -1.746760e-01 -1.827114e-01 -5.417794e-01 -4.167743e-01 9.512594e-01
212 115 1.958365e-01 1.518860e+00 -4.219176e-01 3.723694e-01 -2.194042e+00 3.582209e-01
212 128 2.887559e-01 1.446212e+00 -5.056898e-01 1.502657e+00 -2.077841e+00 1.475684e+00
212 72 -1.180804e+00 6.410943e-02 -1.544441e-01 1.274706e+00 -8.124375e-01 1.376924e+00
212 91 8.315054e-01 1.273168e+00 -1.163538e+00 1.432383e+00 -7.651068e-01 1.132877e+00
212 73 -1.272360e+00 -1.187728e+00 -1.165830e+00 4.785650e-01 1.178199e+00 1.144232e+00
212 84 -1.322919e+00 8.439335e-01 6.962150e-01 -7.445074e-01 -1.105507e+00 1.254921e-01
212 98 1.139847e+00 -6.849827e-01 5.306976e-01 -6.567816e-01 1.327600e+00 1.389843e+00
212 106 1.317850e+00 1.038041e+00 -1.170219e+00 -8.165807e-01 -1.266712e+00 -4.253377e-01
212 129 8.436827e-01 -1.536265e+00 8.824487e-01 1.369759e-01 -2.160089e+00 2.365973e-01
212 75 1.987400e-01 1.150652e+00 -4.175579e-01 1.518339e+00 7.660519e-01 1.266447e+00
212 88 -8.632742e-01 7.486707e-01 1.222569e+00 -6.788601e-01 -4.458913e-01 -7.993332e-01
212 105 -8.551558e-02 -1.472055e+00 -1.166587e-01 3.207517e-01 -2.152401e+00 3.643937e-01
212 81 2.593359e-03 1.680980e-01 -1.122521e+00 1.301167e+00 -8.991022e-02 8.258397e-01
212 70 -9.605626e-02 9.947618e-03 9.092109e-01 1.226498e+00 1.086788e+00 5.455066e-01
212 58 -1.433730e+00 -4.735345e-01 -5.509299e-01 -4.814101e-01 -1.424454e+00 -1.423326e-01
212 153 1.265210e+00 -1.312756e+00 1.300496e+00 -2.690718e-01 -1.476054e+00 -9.131608e-01
212 69 8.514909e-01 1.136736e+00 -9.727480e-01 8.138495e-01 -1.240742e+00 1.047756e-01
212 80 -1.884694e-01 -4.318676e-02 5.386484e-01 6.809628e-01 -8.100073e-01 -3.270646e-01
212 199 1.296107e+00 -1.025314e+00 7.007940e-01 -7.971095e-01 -1.496118e+00 -5.029028e-01
212 78 -1.139863e+00 -2.997284e-01 -7.734129e-01 1.707886e-01 1.005856e+00 -2.920571e-01
212 73 1.282206e+00 1.384006e+00 -1.474775e+00 -6.353192e-01 2.154052e-01 1.081093e+00
212 60 3.113927e-01 1.129244e+00 -3.899971e-01 -3.292774e-01 1.898309e-01 1.436544e+00
212 81 -1.289522e+00 5.458079e-01 4.249672e-01 1.605340e+00 1.143050e+00 -9.677042e-02
212 76 -9.874230e-01 -4.602975e-01 5.261136e-02 1.358346e+00 -3.003543e-01 -8.181490e-02
212 87 3.500111e-02 2.275104e-01 -1.403375e+00 5.876695e-01 -7.234441e-01 -5.159417e-01
212 80 1.250101e+00 -7.033898e-01 6.410694e-01 -1.407827e-01 -5.605530e-03 2.729751e-01
212 76 8.781096e-01 -6.435961e-01 9.218403e-01 -3.452906e-01 1.220276e+00 2.022772e-01
212 101 -8.391779e-01 1.058426e+00 4.563784e-01 2.038247e-01 -3.128078e-01 -5.155523e-02
212 187 8.571941e-01 -1.553912e+00 8.051592e-01 -7.512978e-01 -2.169758e+00 -6.998825e-01
212 62 1.520211e-01 -6.488388e-01 1.010681e+00 1.280117e+00 -9.329986e-01 5.941777e-01
212 83 -8.143083e-01 -1.025787e+00 -2.907212e-01 3.111732e-01 -2.964545e-02 4.750929e-01
212 100 -5.933312e-01 -1.122757e+00 -4.029216e-01 1.355264e+00 -1.098201e+00 5.633842e-01
212 84 1.054565e+00 4.989968e-01 -3.472788e-01 1.053509e+00 7.539650e-01 7.785158e-01
212 71 1.190125e+00 7.872162e-01 -9.612490e-01 -5.455746e-01 -4.701903e-01 1.245194e+00
212 67 3.064863e-01 1.031047e+00 -7.403539e-01 1.248637e+00 -1.730612e-01 -7.010941e-01
212 95 -7.378624e-01 5.770626e-01 1.226280e+00 3.242857e-01 -8.564841e-01 -8.333882e-01
212 106 8.189011e-01 -3.271846e-01 7.935212e-01 -8.691384e-01 -7.568630e-01 -6.829531e-01
212 83 -1.692993e-01 -1.272338e-01 1.010142e+00 -1.739844e-02 8.973450e-01 6.249436e-01
212 67 -1.392755e+00 8.738773e-01 7.349099e-01 -6.923543e-01 2.337747e-01 5.770710e-01
212 76 2.239226e-02 2.226831e-01 -1.189242e+00 1.163821e+00 -1.408012e+00 9.792074e-01
212 60 8.757163e-01 -2.959909e-01 -1.909807e-02 1.264853e+00 -1.241507e+00 3.045473e-01
212 71 1.010517e+00 -1.087907e+00 1.087954e+00 1.195235e+00 -3.028005e-01 1.468105e+00
212 79 1.001300e+00 -2.537623e-01 1.395446e-01 4.212515e-01 9.971622e-01 1.524518e+00
212 83 1.265018e+00 -1.363050e+00 1.228276e+00 -8.057111e-01 7.627141e-01 1.351314e+00
212 60 1.006777e+00 -4.043331e-02 -2.736612e-01 1.183490e-01 1.083193e+00 -4.318570e-01
212 171 9.686538e-01 -1.174905e+00 1.374088e+00 -7.692707e-01 -1.496496e+00 -1.020475e+00
212 97 -1.366855e+00 1.294225e+00 1.052149e+00 8.109145e-01 -9.466056e-01 -3.733287e-01
212 102 1.287834e+00 2.651906e-01 -4.238972e-01 -7.001470e-01 3.214925e-01 7.542565e-01
212 295 1.401847e+00 -1.556079e+00 1.364815e+00 -9.393900e-01 -2.223286e+00 -9.746634e-01
212 79 1.053611e+00 -5.171806e-01 1.512573e-01 1.013296e+00 1.649218e-01 5.379504e-01
212 100 4.705973e-01 1.054860e+00 -7.048632e-02 6.182034e-02 -1.107751e+00 8.873229e-01
212 102 -1.299490e+00 1.444207e+00 9.947586e-01 3.225729e-01 -2.166099e+00 3.576135e-01
212 104 5.617657e-02 -6.095529e-01 -8.100259e-01 9.569695e-02 -7.292281e-01 1.141525e+00
212 75 3.869878e-02 -1.246507e+00 7.675011e-03 2.406859e-01 3.370280e-01 -5.396649e-01
212 71 -7.661607e-02 5.042252e-02 -2.398519e-01 3.298877e-01 8.513321e-01 9.149265e-01
212 100 2.768908e-01 -1.118037e+00 7.389913e-01 5.149912e-03 -1.398636e+00 -7.211402e-01
212 94 3.698554e-01 -1.188548e+00 2.827442e-01 1.522846e+00 -1.175138e+00 1.471721e+00
212 196 1.345842e+00 -1.548501e+00 1.238201e+00 -5.806361e-01 -2.205622e+00 -5.055387e-01
212 73 9.257355e-01 -1.244764e+00 1.239215e+00 1.279725e+00 -1.574501e-01 -8.622784e-01
212 98 9.880507e-01 1.452177e+00 -1.308830e+00 9.858710e-01 -2.132346e+00 9.416468e-01
212 57 -1.188445e+00 -8.624061e-01 -6.413059e-01 1.475607e+00 1.029640e+00 1.444691e+00
212 117 1.071249e+00 1.556172e+00 -1.303556e+00 -9.000153e-02 -2.204611e+00 1.677021e-02
212 109 1.278569e+00 -8.070774e-01 5.720247e-01 -6.375912e-01 -3.629914e-01 1.116133e+00
212 152 1.139854e+00 -1.206442e+00 8.980953e-01 -5.959207e-01 -1.431085e+00 2.557836e-01
212 82 -6.268933e-01 -7.077494e-01 1.986494e-01 -1.668635e-01 -1.444175e+00 1.802480e-01
212 102 -7.374801e-01 5.387504e-01 1.102665e+00 1.564154e-01 2.290385e-01 -5.775671e-01
212 116 1.284271e+00 -7.913936e-01 7.532462e-01 -3.202184e-02 -8.562329e-01 -6.277685e-01
212 92 -1.307708e+00 -1.286187e+00 -1.382622e+00 -7.137132e-01 -3.743261e-01 8.932847e-01
212 107 4.867086e-02 -1.007499e-01 1.129523e+00 1.493384e+00 9.087916e-01 -8.929715e-01
212 75 1.464574e-01 -1.203139e+00 -1.134132e-01 1.512655e+00 7.452163e-01 -3.026094e-01
212 60 1.049091e+00 1.087330e+00 -1.282348e+00 1.100567e+00 1.114457e+00 1.374056e+00
212 94 1.089884e+00 4.819828e-01 -9.427267e-01 -5.574321e-01 4.401693e-01 1.573382e+00
212 97 1.214390e+00 -1.990530e-01 -2.679487e-02 -5.908196e-01 -4.309499e-01 9.149286e-01
212 92 -4.692805e-01 1.338757e+00 2.997379e-01 5.910938e-01 -1.423569e+00 -1.576702e-02
212 153 1.352591e+00 -6.644939e-01 4.246919e-01 -8.339860e-01 -8.199729e-01 1.195582e-01
212 69 -2.495666e-01 -2.761080e-01 -1.084646e+00 -4.581636e-01 1.119778e+00 1.421449e+00
212 104 -1.355699e+00 -1.431552e+00 -1.462758e+00 9.532400e-01 -1.571755e+00 8.537552e-01
212 95 1.013255e+00 1.190705e+00 -1.155099e+00 -4.332570e-01 9.166276e-01 1.261994e-02
212 82 1.115312e+00 5.401731e-01 -8.484147e-01 -8.013881e-01 1.687088e-01 -3.567919e-01
212 54 -1.403809e+00 1.418007e+00 1.280340e+00 1.499738e+00 7.921784e-01 -7.799562e-01
212 86 1.167161e+00 1.377918e+00 -1.387563e+00 -1.019793e-01 -1.063688e+00 9.933319e-01
212 108 3.613218e-01 -1.175636e+00 -1.858141e-02 -6.077199e-01 -1.473876e+00 -4.623282e-01
212 91 -9.621040e-01 -9.942330e-01 -1.051962e+00 1.267732e+00 1.152893e+00 -6.582420e-01
212 56 7.178832e-01 1.955275e-02 -2.255169e-02 1.435584e+00 -1.188467e-01 1.650834e+00
212 68 -1.016394e+00 -5.879833e-02 5.448499e-01 -6.115141e-01 -8.905293e-01 -8.046042e-01
212 87 1.568881e-01 -1.405267e+00 3.806796e-01 1.035300e+00 -1.126242e+00 -3.727527e-02
212 85 1.204145e-01 -4.383381e-01 1.069455e+00 3.576811e-01 1.046402e-01 3.716993e-02
212 153 -4.700484e-01 1.424781e+00 2.764617e-01 -3.788342e-01 -2.210126e+00 -3.583989e-01
212 97 1.270642e+00 -1.485228e+00 1.253948e+00 -6.505683e-01 -5.134438e-01 9.104027e-01
212 93 -7.701561e-01 1.168368e+00 9.295813e-01 -2.876183e-01 -1.518395e+00 -7.518742e-01
212 91 6.729690e-01 -1.181093e+00 6.252724e-01 7.451774e-01 1.307597e+00 -1.603726e-01
212 80 2.515348e-01 -4.845307e-01 -6.300790e-01 -4.908812e-01 7.350398e-01 -6.115971e-02
212 76 -2.381944e-01 -1.435312e-01 -1.318199e+00 1.201537e+00 1.021785e+00 1.404978e+00
212 67 -3.953486e-01 -4.405307e-01 -1.319863e+00 -4.882179e-01 -1.318756e+00 -8.513511e-01
212 61 -1.064535e+00 -1.094405e+00 -1.082835e+00 1.611230e+00 -5.778987e-01 1.459321e+00
212 104 1.047619e+00 -1.360929e+00 9.363889e-01 1.051404e+00 -1.780489e+00 1.174445e+00
212 71 -1.317709e-01 -1.248846e+00 -1.757623e-01 1.335440e+00 1.543557e-01 1.286219e+00
212 67 -3.708670e-01 1.026007e+00 -5.559139e-01 -2.670372e-01 -8.928298e-01 9.621907e-01
212 99 -1.165276e+00 -8.722864e-01 -1.262004e+00 3.010089e-01 -3.173278e-01 1.422484e+00
212 80 -7.082129e-01 -8.713178e-01 -8.514575e-01 5.053851e-01 -1.960965e-01 -8.911051e-01
212 73 -1.658663e-01 1.260664e+00 -2.483470e-02 1.244892e+00 1.046966e+00 -5.181960e-01
212 77 1.040950e+00 -9.124002e-02 -3.348885e-01 -5.462951e-01 -2.583476e-01 -6.679240e-01
212 105 1.273963e+00 -2.864876e-01 1.369050e-01 -5.938986e-01 3.245287e-01 1.602589e+00
212 51 1.066090e+00 -1.258214e+00 1.063872e+00 2.216761e-01 7.857563e-01 1.030932e+00
212 112 -1.429479e+00 -1.381402e+00 -1.364456e+00 -6.816972e-01 -1.510229e+00 -3.282444e-01
212 95 9.738052e-01 -4.984139e-01 1.831929e-01 4.981591e-01 -9.498729e-01 1.379731e+00
212 92 1.756150e-01 -1.468188e+00 2.075973e-01 1.417687e+00 -2.103129e+00 1.162042e+00
212 80 1.722140e-01 -9.814723e-01 -1.816952e-01 -5.815862e-01 2.871605e-01 1.315241e+00
212 90 -1.066651e+00 1.484499e+00 7.997148e-01 1.457862e+00 -2.050695e+00 1.345085e+00
212 162 1.075724e+00 1.530909e+00 -1.445533e+00 -7.074662e-01 -2.205732e+00 -8.639559e-01
212 101 8.940051e-01 8.614656e-01 -1.212382e+00 6.031874e-02 -8.099564e-02 2.002698e-01
212 99 1.050002e+00 -4.118636e-01 7.202931e-01 6.748011e-01 1.811436e-01 -5.465668e-01
212 51 2.091256e-01 7.162769e-01 -1.021957e+00 8.675776e-01 1.273856e+00 3.773829e-01
212 103 -8.597378e-01 -3.699303e-01 -4.159865e-01 1.406659e+00 1.124646e+00 4.992916e-01
212 86 -1.398872e+00 -1.248751e+00 -1.288520e+00 1.173306e+00 -2.290196e-01 -5.298414e-01
212 52 -3.108977e-01 -3.362241e-01 -1.287673e+00 1.402240e+00 -3.989262e-01 -3.817463e-01
212 115 6.476551e-01 -5.986772e-01 1.215679e+00 -3.759630e-01 7.731598e-02 -7.203086e-01
212 86 -2.798033e-01 -7.586504e-01 -1.071890e+00 -2.345613e-01 -1.319526e+00 1.922592e-01
212 76 -1.282547e-01 1.598068e-01 8.163648e-01 -4.670868e-01 -1.294642e+00 -3.946139e-02
212 65 1.032484e+00 -1.318626e+00 1.016796e+00 1.374938e+00 -1.039078e+00 1.902672e-01
212 86 2.665373e-01 3.940594e-01 -1.230715e+00 2.159971e-01 3.603315e-01 -8.979460e-01
212 59 -4.042207e-01 3.562311e-01 -4.678435e-01 -5.341565e-01 -1.292434e+00 -4.265945e-01
212 61 2.943378e-01 3.152176e-01 5.310048e-01 -6.406667e-01 7.075298e-02 1.189201e+00
212 63 1.001535e+00 5.696531e-01 -2.557285e-01 2.164198e-02 -7.192937e-01 -3.044580e-01
212 97 -5.650356e-01 -1.421529e+00 -6.115398e-01 -4.541235e-01 -1.830047e+00 -6.322500e-01
212 68 -1.218308e+00 2.764813e-01 2.817807e-01 -6.940252e-01 1.007631e+00 3.126864e-01
212 83 -1.235285e+00 -1.203559e-01 -3.334758e-01 -6.386685e-01 3.358432e-02 -3.974520e-01
212 68 -3.180518e-01 3.113870e-01 1.032549e+00 1.541555e+00 -6.660817e-01 7.880895e-01
212 106 -2.100193e-01 -1.669156e-01 -1.362654e+00 1.781865e-01 6.346017e-01 2.543803e-01
212 72 1.002441e+00 1.203615e+00 -1.434866e+00 -5.589716e-01 -4.687113e-01 -8.392743e-01
212 56 -1.005259e+00 -1.052013e+00 -1.201553e+00 1.419275e+00 1.427819e-01 4.149454e-01
212 69 8.425563e-01 -9.686548e-01 1.016479e+00 1.438102e+00 1.003850e+00 1.092818e+00
212 72 1.804936e-01 1.022281e+00 -7.118663e-01 -1.308565e-01 1.202753e+00 9.358156e-01
212 71 -1.037031e+00 2.948123e-01 2.391080e-01 1.315548e+00 1.119882e+00 1.499920e+00
212 88 -1.535351e+00 1.338726e+00 1.233275e+00 -3.568260e-01 -1.142649e+00 -8.675330e-01
212 57 4.757637e-01 -8.359144e-01 1.052688e+00 1.629018e+00 1.720445e-01 -8.586769e-02
212 72 -4.021468e-01 -1.694982e-01 7.164434e-01 3.052849e-01 -8.804685e-01 1.331252e+00
212 91 -1.221772e-01 1.749397e-01 1.094544e+00 4.357040e-01 1.146382e+00 -5.925654e-01
212 94 3.484595e-01 4.103900e-01 -1.322217e+00 -5.262613e-01 -8.817053e-01 -4.842649e-01
212 83 -5.259068e-01 1.288132e+00 2.799436e-02 1.522538e+00 -6.027306e-01 4.181741e-01
212 72 1.047480e+00 1.267851e+00 -1.356088e+00 1.450498e+00 -1.620041e-01 -3.185077e-01
212 78 7.960368e-01 4.088579e-01 2.939917e-01 -6.113388e-01 9.547541e-01 4.245915e-01
212 71 -1.337372e+00 1.325031e+00 1.189995e+00 -6.266625e-01 -3.951483e-01 1.227568e+00
212 158 1.379583e+00 -1.381918e+00 1.204800e+00 -8.861923e-01 -1.418325e+00 -3.470209e-01
212 76 -9.008874e-01 1.191420e+00 7.608787e-01 4.730647e-01 1.268218e+00 1.073080e-01
212 71 -5.171755e-01 -1.321504e+00 -2.685300e-01 -3.587689e-01 1.131160e+00 3.505910e-01
212 83 -1.335957e+00 4.459689e-01 4.896013e-01 6.975282e-01 4.197153e-01 4.663415e-01
212 66 -1.333058e+00 1.393625e-01 -1.304424e-01 6.577748e-01 -9.242027e-01 -2.549252e-01
212 110 -1.151043e+00 -1.090665e-01 1.864824e-01 -5.122151e-01 9.117276e-01 1.365757e+00
212 86 1.185464e+00 1.240485e+00 -1.229301e+00 -6.705135e-01 1.320461e+00 1.313737e+00
212 81 8.151292e-01 -3.832084e-02 9.861995e-02 -5.268814e-01 -1.580644e+00 -3.858641e-01
212 87 9.071785e-01 -1.177710e+00 1.189443e+00 5.159968e-01 4.009320e-01 -7.792624e-01
212 79 4.419433e-01 3.198271e-01 5.736025e-01 -2.919512e-01 -3.043217e-02 -6.644741e-01
212 79 1.752447e-01 1.412464e+00 -4.965035e-01 2.914154e-02 -1.092605e+00 -6.337955e-01
212 106 2.442724e-02 -1.111740e-01 1.331156e+00 4.786925e-01 1.060329e-01 -9.889924e-01
212 107 -3.973971e-01 1.451328e+00 2.411151e-01 7.706347e-01 -2.234493e+00 7.824591e-01
212 89 7.092120e-01 6.532765e-02 -1.284349e-01 1.279970e+00 1.013569e+00 -4.682861e-01
212 73 -5.444815e-02 -1.099444e+00 -1.895749e-01 -7.372135e-01 -4.922536e-01 -3.875621e-01
212 72 -7.917219e-01 1.833360e-01 -7.261279e-01 1.310034e+00 4.797476e-01 -4.233471e-01
212 101 -9.897942e-01 -1.019614e+00 -1.303300e+00 -3.656971e-01 -1.761355e-01 -4.041616e-01
212 67 -3.908710e-01 2.601364e-01 -4.441774e-01 6.143592e-02 -3.342396e-01 3.057384e-01
212 131 2.481732e-01 -1.446225e+00 1.970165e-01 -4.472061e-01 -2.228863e+00 -4.780017e-01
212 68 -1.049761e+00 1.248700e+00 8.043828e-01 1.571802e+00 1.039661e+00 1.017782e+00
212 57 5.827393e-01 -1.518596e+00 6.507563e-01 -5.355475e-01 -4.704058e-01 -1.054534e-01
212 111 -1.387222e-01 -3.146738e-02 1.160679e+00 1.304751e+00 -7.295478e-02 -6.441656e-01
212 69 1.086476e+00 4.000313e-01 -5.199967e-01 -5.362609e-01 -1.053395e+00 4.306464e-01
212 77 -1.304106e+00 1.045837e+00 7.566638e-01 3.264897e-01 -8.362112e-01 1.381316e+00
212 75 1.120769e+00 1.173053e+00 -1.451075e+00 2.821815e-01 -9.018348e-01 -7.892165e-01
212 62 4.747633e-01 6.565712e-01 2.477625e-01 1.476626e+00 -2.709365e-02 -2.741117e-01
212 97 3.142341e-01 -7.760430e-01 1.039703e+00 -7.486202e-01 -1.562563e+00 -6.611210e-01
212 69 4.908636e-01 -6.195491e-01 -2.284803e-01 5.725544e-01 -5.108007e-01 -7.288573e-01
212 72 -1.219721e+00 1.274888e+00 1.144924e+00 1.388208e+00 -5.940670e-01 1.127398e+00
212 100 -2.262216e-01 1.186664e+00 3.257079e-02 6.932574e-01 -7.410326e-01 1.464793e+00
212 78 -1.880005e-01 1.427726e-01 1.035266e+00 9.197507e-01 8.057852e-01 1.636246e+00
212 59 7.498923e-01 1.510542e-01 -7.393045e-01 5.217228e-01 -1.280309e-01 1.690134e+00
212 40 2.230647e-03 -2.820923e-01 8.271704e-01 8.891129e-01 -1.849955e+00 8.011653e-01
212 82 -1.135710e+00 -1.241172e+00 -8.840989e-01 8.692206e-02 -1.376117e+00 9.411199e-01
212 75 7.827409e-01 -7.469765e-01 8.917569e-02 1.020956e-01 -8.402358e-01 7.753366e-02
212 73 -2.466483e-02 1.145179e+00 -2.357138e-01 1.824223e-02 8.239905e-01 -5.297597e-01
212 73 -2.574462e-01 1.240333e+00 8.924117e-03 4.361625e-01 1.233705e+00 1.415714e+00
212 78 -2.286596e-01 4.071513e-02 1.063247e+00 -7.833580e-01 2.938813e-01 -1.037672e-01
212 72 9.352064e-01 -1.418573e+00 9.192547e-01 -5.653441e-01 6.268254e-01 -7.504263e-02
212 95 1.114205e+00 1.370290e+00 -1.221168e+00 -8.236621e-01 -6.743665e-01 3.643766e-01
212 99 -1.066096e+00 -1.194975e+00 -1.391465e+00 3.195594e-01 -1.332564e+00 -6.937927e-01
212 94 -2.771644e-01 -1.227821e+00 -4.580388e-01 5.198062e-01 -1.189741e+00 -2.583189e-01
212 102 -3.515495e-02 -1.319272e+00 -9.900691e-03 4.850962e-01 -1.478788e+00 1.160999e+00
212 83 -4.904655e-01 1.317029e+00 3.045762e-01 -7.748863e-01 -6.402999e-01 -2.761799e-01
212 130 6.554561e-01 -1.141911e+00 1.049124e-01 -4.396117e-01 -1.358388e+00 5.029449e-01
212 100 -9.403296e-01 9.065982e-01 1.075543e+00 1.251359e+00 -1.141305e-01 -6.736405e-01
212 79 3.720842e-01 -7.003635e-01 7.367914e-02 1.493089e+00 1.221502e+00 1.266057e+00
212 87 5.486230e-02 -1.271420e+00 5.787523e-02 1.413815e-01 1.312196e+00 1.173915e+00
212 101 -1.012124e+00 4.963665e-02 3.506482e-01 6.910217e-01 8.398036e-01 -6.676885e-01
212 80 8.853460e-01 9.914339e-01 -1.155817e+00 1.356350e+00 1.041415e+00 -5.116383e-01
212 52 3.014586e-02 -1.541229e-02 9.324056e-01 -4.856285e-01 1.313726e+00 1.568375e+00
212 50 -2.705099e-01 1.096928e+00 1.331135e-01 -8.405081e-01 1.053400e+00 1.316783e+00
212 83 5.101663e-01 -6.002498e-01 1.204056e+00 7.364121e-01 -8.434981e-01 -6.280718e-01
212 65 4.104549e-01 1.135589e+00 -5.574034e-01 -9.760474e-01 -1.179323e+00 -3.092864e-01
221 71 4.370414e-02 -4.544493e-01 -6.441091e-01 -8.866007e-02 -7.264242e-01 1.518796e-01
221 86 6.387272e-01 1.192052e+00 -6.243295e-01 -5.582310e-01 1.842788e-02 -4.565640e-01
221 54 -2.540492e-01 2.024302e-01 -1.233908e+00 -9.215333e-01 1.143301e+00 1.550942e+00
221 141 -1.511037e+00 6.005484e-01 3.723201e-01 -1.708550e+00 1.015781e+00 1.417137e+00
221 87 6.640072e-02 4.866655e-01 4.333179e-01 -1.390831e-01 -1.027509e+00 -5.381198e-01
221 95 -1.337102e+00 1.407829e+00 1.012321e+00 -9.872689e-01 -9.683737e-01 1.722524e-01
221 96 -5.990855e-01 5.403789e-01 -5.344557e-01 -9.550731e-01 -3.055043e-01 -5.288424e-01
221 86 3.197609e-01 -3.328989e-01 1.107445e+00 -9.358696e-01 -8.994210e-01 -5.739456e-01
221 124 -1.342116e+00 1.510860e+00 1.178625e+00 -6.716335e-01 -1.240433e+00 -7.991215e-01
221 66 -6.148928e-01 -1.121408e+00 -7.223443e-01 1.594957e+00 9.827848e-01 9.992803e-01
221 72 9.358762e-01 1.016679e-01 -1.985609e-01 1.408690e+00 1.350856e+00 1.070158e+00
221 119 -1.207926e+00 -1.238280e+00 -1.089857e+00 -8.774674e-01 6.297747e-02 7.979370e-01
221 129 -1.440561e+00 -1.036640e+00 -1.151613e+00 -1.561401e+00 1.272012e+00 1.458691e+00
221 112 1.329493e+00 -1.485753e+00 1.214706e+00 -1.715248e+00 2.843616e-01 5.250971e-01
221 151 1.318953e+00 1.313487e-01 -2.041493e-01 -1.778520e+00 8.165453e-01 1.182498e+00
221 96 1.160432e+00 8.579559e-02 -1.091018e-02 3.600763e-01 1.248422e+00 -2.282088e-01
221 61 -1.480933e+00 -4.245667e-01 -3.665641e-01 2.075206e-02 -1.641249e-01 5.454714e-01
221 102 -1.565539e+00 -1.363029e+00 -1.379716e+00 -1.731357e+00 4.270110e-01 6.641293e-01
221 138 1.307461e+00 -7.593726e-01 7.056809e-01 -1.766552e+00 5.280589e-01 8.678064e-01
221 96 -1.290202e-01 -8.689815e-01 4.110195e-01 9.167587e-01 1.389838e+00 -3.439805e-01
221 70 -1.131663e+00 -2.329324e-01 3.243223e-03 1.536635e+00 1.046670e+00 3.186529e-01
221 115 1.178903e+00 3.792068e-01 -3.545054e-01 -8.428265e-01 1.194127e+00 5.735424e-01
221 112 -1.456706e+00 6.064389e-01 3.737162e-01 -9.258490e-01 1.645053e-01 -1.619258e-01
221 59 1.024490e+00 -4.957932e-01 1.355674e-01 9.910581e-01 -6.492952e-01 5.310050e-01
221 56 -1.202048e+00 1.189441e+00 9.525992e-01 1.466795e+00 1.497859e-01 -5.737295e-01
221 111 -1.314067e+00 1.099103e+00 6.626368e-01 -7.373834e-01 1.247731e-01 1.450488e+00
221 64 -1.464527e+00 -1.273035e+00 -1.574388e+00 -1.441606e+00 -6.419384e-01 -7.570774e-01
221 69 5.695551e-01 -1.053568e+00 8.110270e-01 -8.789853e-01 3.230159e-02 2.992967e-01
221 79 -7.499494e-01 -4.433418e-01 3.313658e-01 -7.705994e-01 -6.274237e-01 2.601673e-01
221 80 1.077926e+00 1.326160e+00 -1.442962e+00 1.044710e+00 -9.470107e-01 1.014013e+00
221 82 1.524387e-01 1.091940e+00 -1.278183e-01 -3.586133e-01 1.298008e+00 2.095441e-01
221 84 4.160897e-01 -7.627243e-01 1.148358e+00 2.666201e-01 -9.623054e-01 -6.539265e-01
221 203 -1.637630e+00 1.509696e+00 1.307162e+00 -1.757002e+00 -6.478356e-01 -4.456132e-01
221 64 -1.412461e+00 1.186302e-01 -1.103115e-01 -7.616030e-01 -9.694318e-01 -8.234948e-02
221 71 3.174653e-01 -2.325467e-01 1.023081e+00 6.584027e-01 4.572945e-01 6.101163e-02
221 100 -2.623631e-01 3.344045e-03 -1.221752e+00 1.392138e+00 1.042826e+00 -1.751174e-01
221 63 3.819435e-01 -2.543738e-01 -7.512630e-01 -8.223310e-01 1.349255e+00 1.178432e+00
221 60 6.334807e-01 3.847521e-01 -4.255930e-02 1.023380e+00 -5.580547e-01 -5.893448e-01
221 48 -1.125788e+00 1.182144e+00 1.098329e+00 2.073027e-01 -7.869414e-01 1.564181e+00
221 100 -2.977890e-01 -1.075338e+00 -1.128756e-01 -5.511552e-01 1.217204e+00 4.846228e-01
221 182 1.261604e+00 -4.120703e-01 2.613269e-01 -1.789419e+00 1.312175e+00 1.506811e+00
221 93 8.589573e-01 1.292127e+00 -1.160811e+00 -5.601187e-01 -5.741790e-01 8.230823e-01
221 86 9.921381e-01 -9.982158e-02 8.462416e-02 1.485579e+00 7.158023e-01 -5.394374e-01
221 83 -9.833352e-01 8.555426e-01 1.365214e+00 4.247431e-01 7.459030e-01 -9.000873e-01
221 66 -1.022023e+00 1.204143e+00 8.782275e-01 1.481310e+00 -4.271626e-01 1.363439e+00
221 114 4.653003e-01 -6.249931e-01 1.254756e+00 -8.539545e-03 2.788341e-01 -8.885306e-01
221 173 1.221574e+00 -6.137985e-01 2.188571e-01 -1.792736e+00 -7.452589e-01 -2.829235e-01
221 79 1.047433e+00 1.041169e+00 -1.053793e+00 3.251595e-01 6.961476e-01 5.024543e-01
221 69 -1.487728e-01 -9.037710e-03 -1.369798e+00 1.186580e-02 4.395308e-01 4.765912e-01
221 121 1.140333e+00 1.259558e+00 -1.428751e+00 -3.562503e-01 6.333893e-01 -5.725353e-01
221 71 -4.828674e-01 -4.045564e-01 4.162985e-01 6.969202e-01 -6.120890e-01 -4.560883e-01
221 77 -1.137570e+00 2.908724e-01 8.054895e-02 4.220385e-01 -6.809314e-01 1.282796e+00
221 90 1.029778e+00 -1.381956e-01 6.681104e-02 2.644034e-03 1.283069e-01 4.908580e-01
221 75 -1.827851e-01 1.858311e-02 -1.103030e+00 9.400904e-01 -2.875014e-01 1.395341e+00
221 88 -1.305357e+00 3.522149e-01 6.125855e-01 -1.037700e+00 1.211302e+00 5.587172e-01
221 69 -1.050111e+00 -1.261178e+00 -1.192818e+00 4.178650e-01 7.715751e-01 1.390779e+00
221 68 -5.595487e-01 -1.261991e+00 -6.403691e-01 -5.863297e-01 -1.079349e+00 4.263033e-01
221 116 -1.552026e+00 5.882473e-01 4.532388e-01 -1.721127e+00 5.132895e-01 5.279616e-01
221 75 1.835533e-01 -2.023646e-01 -3.906800e-01 2.154729e-01 1.367848e-01 -3.729592e-01
221 65 1.087224e+00 -2.415029e-01 7.048377e-02 -5.364460e-01 -9.769388e-01 1.563379e-02
221 131 1.235736e+00 -1.206406e+00 1.036174e+00 -1.827910e+00 1.149588e+00 1.373951e+00
221 61 -8.072915e-01 -5.515736e-01 -1.388764e+00 -2.153406e-01 1.361811e+00 8.949198e-01
221 65 1.010463e+00 5.232546e-01 -6.376601e-01 1.686159e-01 -9.267758e-01 7.140218e-01
221 72 -7.177876e-02 -3.427050e-01 8.363847e-01 -1.425984e-01 9.731650e-01 1.312252e+00
221 122 -2.783939e-01 1.900324e-01 1.323338e+00 3.234261e-01 -3.746138e-02 -7.725769e-01
221 77 9.901462e-01 -1.425011e+00 8.774857e-01 -3.362235e-01 -1.164377e+00 4.435113e-01
221 211 1.318725e+00 -1.355038e+00 1.211772e+00 -1.771279e+00 -6.879589e-01 -4.092503e-01
221 183 -1.556243e+00 9.608961e-01 8.208272e-01 -1.745574e+00 -1.079860e+00 -7.702201e-01
221 69 5.533902e-01 1.151636e+00 -5.499075e-01 1.336423e+00 -7.769757e-01 4.929457e-01
221 62 7.605775e-02 7.312064e-02 8.571451e-01 -4.993260e-02 -1.021289e+00 1.103536e+00
221 113 1.094236e+00 -1.258359e+00 1.016120e+00 -9.691615e-02 8.963714e-01 -3.400087e-01
221 79 -7.800551e-01 -4.607151e-01 -1.436947e+00 -7.771304e-01 -2.668953e-01 -6.920109e-01
221 102 -1.499774e+00 -1.080635e-01 -2.451283e-01 -1.722938e+00 1.293364e+00 1.503734e+00
221 79 7.839263e-01 6.491090e-01 -2.779651e-01 -1.046344e+00 -8.289235e-01 -5.450630e-01
221 72 -1.129584e+00 9.786811e-01 8.302062e-01 2.467633e-01 1.056333e+00 1.314638e+00
221 91 -1.054721e+00 3.318296e-01 5.281349e-01 -1.036995e+00 -1.007500e+00 -7.364601e-01
221 62 -5.333019e-01 3.011513e-02 -8.406101e-01 1.481789e+00 1.085909e+00 1.430104e+00
221 116 -1.374148e+00 1.311420e+00 1.366820e+00 -4.881000e-01 4.059641e-01 -6.667561e-01
221 80 2.782155e-01 -5.912525e-01 -6.675443e-01 4.303938e-01 1.349123e+00 -1.237655e-01
221 86 1.302171e-01 1.253927e+00 -3.447839e-01 6.365477e-01 -3.942987e-01 1.527431e+00
221 78 8.078984e-01 -1.150679e+00 7.063233e-01 5.933916e-01 8.729095e-01 1.372478e+00
221 177 1.266136e+00 8.646681e-01 -9.068440e-01 -1.766720e+00 -2.994636e-01 6.916954e-02
221 81 -9.775279e-01 1.169593e+00 1.434275e-01 -9.517738e-01 -8.800313e-01 3.789108e-01
221 156 1.258282e+00 4.804821e-01 -5.119772e-01 -1.832858e+00 -1.076821e+00 -6.497038e-01
221 125 -1.041894e+00 6.233610e-01 1.225314e+00 -1.185116e+00 -3.724795e-01 -7.313968e-01
221 140 1.225046e+00 5.767250e-01 -6.196858e-01 -1.709860e+00 1.255905e+00 1.574880e+00
221 88 -9.815273e-01 1.137140e+00 6.190820e-01 -1.262488e-01 4.887407e-01 -6.503310e-01
221 61 7.708905e-01 -1.110880e+00 9.528939e-01 9.512372e-01 -7.161230e-01 1.327216e+00
221 72 -9.196500e-01 7.748106e-01 -2.288064e-01 -1.128224e+00 8.205410e-01 4.397631e-01
221 146 -7.806168e-01 7.260638e-01 1.315548e+00 -3.653399e-01 -4.100321e-01 -8.041557e-01
221 98 4.801592e-01 1.445662e+00 -7.946553e-01 2.984072e-03 -1.251353e+00 -3.752146e-01
221 81 -1.114262e+00 5.836623e-02 -7.005287e-01 -1.046111e+00 1.181348e+00 8.290520e-01
221 85 3.737097e-01 7.659977e-01 -1.378222e+00 6.510971e-01 -4.039265e-01 -4.640109e-01
221 77 -2.837220e-02 -1.397451e+00 -9.624263e-02 1.846650e-02 -1.124295e+00 8.520224e-01
221 81 8.531767e-01 9.314635e-01 -1.259278e+00 1.240052e+00 1.057121e+00 -4.951387e-01
221 94 -4.877002e-01 -1.146940e+00 -4.945341e-01 1.283597e+00 9.923154e-01 -6.307134e-01
221 57 -3.699414e-01 2.485731e-01 1.110582e+00 -9.666672e-01 1.209722e+00 1.248196e+00
221 101 2.847902e-02 -1.955035e-01 1.090383e+00 1.576903e+00 1.211494e+00 -6.978926e-01
221 89 -1.203982e+00 1.176906e+00 1.045474e+00 1.191159e-01 1.292094e+00 -1.831230e-01
221 45 -2.159266e-02 -2.278668e-02 9.221957e-01 1.503541e+00 -9.776386e-01 9.641820e-01
221 212 1.322636e+00 -1.373345e+00 1.108512e+00 -1.775396e+00 -1.345063e+00 -9.384955e-01
221 70 -1.083345e-01 1.318743e+00 2.568004e-02 4.273980e-01 -3.121396e-02 1.347855e-01
221 165 1.169550e+00 8.105481e-01 -9.847147e-01 -1.757369e+00 7.086033e-01 9.130166e-01
221 114 1.095089e+00 -1.290242e+00 1.256251e+00 -6.274732e-01 -5.020440e-02 -7.458553e-01
221 53 -1.333594e+00 -1.847002e-01 -1.605992e-01 1.393757e+00 -4.355115e-01 8.705102e-01
221 68 -2.555968e-01 7.963764e-01 1.414690e-01 1.508134e+00 1.265401e+00 -2.441141e-02
221 89 -1.411136e+00 1.248320e-01 1.118903e-01 -1.567390e-01 1.155604e+00 -1.026256e-01
221 131 1.326787e+00 1.420884e+00 -1.495509e+00 -1.729520e+00 2.518402e-01 6.024611e-01
221 58 -1.562699e-02 7.926511e-01 1.997248e-01 3.349631e-01 4.901539e-01 -9.208636e-01
221 79 -6.968057e-01 -5.733866e-01 1.848821e-01 5.566935e-02 5.233644e-02 1.264326e+00
221 110 -1.267210e+00 1.078372e+00 1.197029e+00 -8.701157e-01 8.721374e-01 2.112996e-01
221 86 -3.178030e-01 -6.423894e-01 5.686086e-01 -1.247281e-01 6.971518e-01 -5.698587e-01
221 62 -1.057357e+00 -1.126208e+00 -1.159233e+00 1.239586e+00 -7.784996e-01 1.073748e+00
221 106 9.402836e-01 2.038691e-01 -6.923029e-01 -7.916330e-01 -3.357640e-02 9.428047e-01
221 246 -1.593201e+00 1.548131e+00 1.333013e+00 -1.742966e+00 -1.180271e+00 -8.578629e-01
221 64 -7.905533e-01 4.768391e-01 -5.738806e-01 -7.278179e-01 -5.648025e-01 9.988035e-01
221 71 -1.131788e+00 -1.001603e+00 -1.062924e+00 5.900231e-01 5.714960e-01 2.729697e-01
221 71 -8.119414e-01 1.363618e+00 5.354529e-01 -8.861310e-01 1.091806e+00 1.225791e+00
221 68 7.792099e-01 1.077926e+00 -1.042224e+00 1.281621e+00 8.879582e-01 1.379114e+00
221 84 1.426135e-01 -2.439985e-02 6.075695e-01 1.185244e+00 1.753388e-01 1.334119e+00
221 165 -1.526607e+00 1.146377e+00 6.985608e-01 -1.782541e+00 -6.193114e-01 -1.306168e-02
221 84 1.087154e+00 3.837375e-01 -4.815913e-01 9.153085e-02 8.912566e-01 1.403725e+00
221 93 -1.284984e+00 -3.347489e-02 -1.037314e-01 7.414217e-01 1.240086e+00 1.230336e+00
221 123 -2.021902e-01 1.588879e-01 1.113124e+00 6.240730e-01 1.154926e+00 -8.066969e-01
221 68 -1.181750e+00 1.464756e+00 8.857329e-01 3.295294e-02 -1.216909e+00 3.515355e-01
221 85 2.685672e-01 -1.372263e+00 2.601088e-01 4.667017e-01 1.819976e-01 -5.681797e-01
221 97 -1.557666e+00 1.337210e+00 1.071541e+00 -1.576055e+00 1.152781e+00 1.365494e+00
221 82 -2.947245e-02 -1.368989e+00 -6.389181e-02 1.182996e+00 -8.890344e-01 1.327313e+00
221 91 -1.501592e+00 6.322427e-01 1.978239e-01 -1.534060e+00 -3.546595e-01 5.471789e-01
221 129 -1.247820e+00 1.101210e+00 1.387470e+00 -1.050665e+00 -8.875356e-01 -1.013684e+00
221 68 -5.596501e-01 -2.403920e-01 -1.252230e+00 -1.208967e+00 3.290708e-01 1.199279e-01
221 82 2.869031e-01 -3.728482e-01 1.151339e+00 -1.221294e-01 1.360596e+00 1.982232e-01
221 68 2.467934e-01 5.325862e-01 9.470008e-02 2.076848e-01 1.038913e+00 8.013988e-01
221 87 -1.230465e+00 -1.877362e-01 -3.121837e-01 -1.326157e-01 1.957804e-01 -7.802358e-01
221 79 -7.632854e-01 4.538748e-01 -4.984263e-01 -9.063910e-02 1.219888e+00 6.503166e-02
221 75 -5.263940e-01 1.403473e+00 2.696343e-01 -2.687879e-01 -7.107231e-01 1.184858e+00
221 84 -4.813381e-01 1.407460e+00 2.664909e-01 -2.589287e-01 -1.169567e+00 -6.216672e-01
221 67 1.314797e-01 2.314447e-01 -1.220702e+00 -6.015410e-01 -1.076767e+00 -6.381363e-01
221 137 1.330721e+00 1.340041e+00 -1.353814e+00 -1.731522e+00 -1.263762e+00 -9.021135e-01
221 83 -2.142785e-01 9.819758e-02 8.363955e-01 1.089911e+00 1.267349e+00 1.341748e+00
221 89 3.368243e-01 1.043036e+00 -1.689883e-01 -7.801584e-01 -6.976131e-01 3.456650e-01
221 92 9.489610e-02 -1.174536e+00 1.080774e-01 -5.271079e-01 -8.616724e-01 -7.702599e-01
221 65 -1.505788e-01 1.323184e+00 5.730339e-02 1.233645e+00 -1.137965e+00 1.399351e+00
221 76 1.075949e+00 -2.005684e-01 2.853177e-01 -5.705915e-01 1.202567e+00 1.324110e+00
221 115 -1.549052e+00 1.370032e+00 1.302306e+00 -1.505620e+00 2.410920e-01 2.305364e-02
221 65 6.802070e-01 -5.380341e-02 -4.598956e-01 1.406196e+00 2.598717e-01 5.790030e-01
221 121 -1.390117e+00 9.744127e-02 -1.713873e-02 -1.277738e+00 2.237320e-01 1.123894e+00
221 140 -1.556823e+00 4.461822e-01 2.295316e-01 -1.700419e+00 -6.585379e-01 -4.700276e-01
221 87 -6.448141e-01 2.539532e-01 1.026405e-02 -3.921530e-01 5.144026e-01 6.086986e-01
221 108 -7.169313e-01 1.065158e+00 1.033467e+00 5.250865e-01 -7.466170e-01 -7.470561e-01
221 114 -1.556385e+00 -4.386878e-01 -4.993819e-01 -1.705411e+00 6.343133e-01 8.016229e-01
221 92 -1.418031e+00 -1.383846e+00 -1.457062e+00 -8.507586e-01 3.648887e-01 -3.991773e-01
221 60 -1.979455e-01 1.094620e+00 -8.694875e-02 1.553370e+00 1.648071e-01 -5.763316e-01
221 63 -2.994421e-02 -2.565562e-01 -9.826294e-01 5.073360e-01 1.141601e+00 1.514203e+00
221 168 1.219015e+00 6.680072e-02 -1.926252e-01 -1.732243e+00 -3.841720e-01 -2.096728e-01
221 60 -3.692036e-01 -7.469323e-01 -1.068269e+00 1.264214e+00 -6.907327e-01 8.837627e-02
221 80 -1.459556e+00 -4.568068e-01 -5.360465e-01 -1.620851e+00 -8.420093e-01 -6.552147e-01
221 114 1.017682e+00 -1.235477e+00 1.043708e+00 -6.490120e-01 -1.193111e+00 -6.364162e-01
221 87 1.028928e+00 1.288728e+00 -1.212362e+00 -7.459629e-01 8.719542e-01 1.071623e+00
221 80 -1.198658e+00 1.260011e+00 1.052503e+00 8.718559e-01 -6.018611e-01 2.901324e-01
221 87 -6.281854e-02 -1.228809e+00 -4.798010e-02 9.019082e-01 7.038939e-01 8.908204e-01
221 54 -1.191089e+00 2.367897e-01 -3.630116e-02 1.198583e+00 -4.796781e-01 -4.978643e-01
221 83 -4.495492e-01 -4.031584e-01 -1.409563e+00 5.276980e-01 -8.126967e-02 -8.557935e-01
221 120 -1.595494e+00 -1.912310e-02 -1.880659e-01 -1.715964e+00 2.136509e-02 1.966404e-01
221 62 1.771009e-02 -8.225726e-01 -4.320765e-01 -1.240886e+00 -1.822877e-01 2.681810e-01
221 76 3.147600e-01 4.753677e-01 -1.229690e+00 -5.361881e-01 9.108922e-01 -9.610177e-04
221 92 1.096554e+00 1.807357e-01 -5.579440e-01 -4.846973e-01 4.241163e-01 -5.479587e-01
221 79 1.155621e+00 -1.036556e+00 1.102681e+00 -7.917216e-01 1.263233e+00 9.698131e-01
221 85 -1.273047e+00 -1.473035e+00 -1.184480e+00 -1.066052e+00 -1.239553e+00 -5.078334e-01
221 107 1.128532e+00 -4.950581e-01 5.654587e-01 -6.851558e-01 -1.235431e-01 -6.697844e-01
221 89 2.847236e-01 1.020925e+00 -4.195134e-01 8.643270e-01 1.127952e+00 -5.409975e-01
221 92 -1.212704e-01 1.241923e+00 -1.650384e-01 1.242823e+00 8.492504e-01 1.249169e+00
221 74 -1.087771e+00 -9.438727e-01 -6.147118e-01 -9.497465e-01 -1.573488e-01 -6.307234e-01
221 98 -1.478600e+00 -8.193025e-01 -9.352595e-01 -1.698047e+00 -7.981546e-02 1.754016e-01
221 69 2.333470e-02 -2.354260e-01 1.093830e+00 -7.057509e-01 -1.730122e-01 1.101119e+00
221 76 3.698394e-01 -8.067115e-01 -3.603770e-01 -5.520645e-01 4.884183e-01 -3.886080e-01
221 118 -1.503431e+00 1.392152e+00 1.023943e+00 -1.631556e+00 1.589266e-01 8.178780e-01
221 118 -5.636834e-01 3.696092e-01 1.262686e+00 -3.562930e-01 9.002742e-01 -3.218810e-01
221 94 -1.221418e+00 -4.957242e-01 -2.529321e-01 -8.077745e-01 1.186246e+00 1.435742e+00
221 133 1.260871e+00 1.280070e+00 -1.368439e+00 -1.771795e+00 1.236282e+00 1.498793e+00
221 94 1.138681e+00 1.397022e+00 -1.441496e+00 -4.397343e-01 -9.783200e-01 -4.942458e-01
221 63 3.517984e-01 3.432288e-01 5.018192e-01 -1.120375e+00 4.372647e-01 4.242164e-01
221 90 -8.644881e-01 -7.250574e-01 -1.279807e+00 2.519845e-02 1.195197e+00 -4.671624e-01
221 110 -9.387720e-01 2.134654e-02 6.719073e-01 -8.525658e-01 7.405222e-02 -6.027045e-01
221 111 3.474605e-01 1.773831e-01 7.902947e-01 -4.412360e-01 2.219464e-01 -4.852681e-01
221 157 1.261016e+00 -7.957276e-01 8.103267e-01 -1.790941e+00 -1.460675e-01 -5.214790e-02
221 57 -7.124407e-01 -5.790057e-02 6.631912e-01 6.008109e-01 3.201610e-01 -7.952961e-02
221 91 1.113867e+00 -6.035734e-01 3.433101e-01 -7.511137e-01 8.292171e-01 6.632239e-02
221 71 -6.187450e-01 1.387402e+00 4.555225e-01 -7.464561e-01 9.713265e-02 -1.814782e-01
221 187 1.213940e+00 -5.726395e-01 5.237552e-01 -1.760576e+00 -1.156338e+00 -8.995293e-01
221 65 9.212815e-01 -1.292700e+00 9.451593e-01 -6.652992e-01 1.576468e-01 1.489715e+00
221 150 -1.386756e+00 1.342881e+00 1.307601e+00 -1.049717e+00 -2.645187e-01 -6.591269e-01
221 108 -1.462491e+00 -1.641817e-01 -4.965497e-01 -8.992473e-01 4.634238e-01 1.857906e-02
221 60 -6.619899e-01 6.101545e-01 9.698208e-01 -7.561978e-01 -2.584470e-01 7.049729e-01
221 144 1.215401e+00 1.252738e+00 -1.389668e+00 -1.721746e+00 -6.084135e-01 -3.968831e-01
221 80 -1.209788e+00 -1.029572e+00 -1.109242e+00 -8.881133e-01 4.877429e-01 1.581706e+00
221 76 1.091932e+00 -2.958144e-01 2.921744e-01 -5.070513e-01 -1.975846e-01 1.368962e+00
221 62 -1.179242e+00 -1.122452e+00 -1.162610e+00 -4.240139e-02 -9.638636e-01 9.505429e-01
221 75 -5.890449e-01 1.195044e+00 2.874267e-01 6.012225e-01 1.172566e+00 -4.204533e-01
221 97 6.805079e-01 -7.441595e-01 1.112493e+00 6.427634e-01 1.254688e+00 -8.148957e-01
221 73 -1.386986e+00 -1.358346e+00 -1.391761e+00 9.159010e-01 6.873345e-01 -7.849810e-01
221 80 -3.943804e-01 1.190443e+00 -1.014123e-01 6.052352e-01 -1.076875e+00 2.506087e-01
221 114 -9.493195e-01 1.355108e+00 5.267650e-01 -1.053298e+00 -1.063231e+00 -7.188774e-01
221 75 -1.299844e+00 -8.974054e-01 -6.673192e-01 -1.133320e+00 -9.622434e-01 1.266545e-02
221 94 -6.097651e-01 -1.432140e+00 -5.334908e-01 -6.021220e-02 2.552571e-01 -2.778916e-01
221 94 -1.202078e+00 1.120303e+00 1.152900e+00 1.315467e+00 1.271118e+00 -7.838122e-01
221 108 -1.247441e+00 -1.034875e+00 -1.209765e+00 -8.843865e-01 1.136642e+00 5.397304e-01
221 91 1.028754e+00 -6.782964e-01 -6.622628e-03 -1.790250e+00 4.952404e-01 7.982608e-01
221 80 -1.135564e-02 -1.155603e+00 -1.943381e-01 -6.881855e-01 4.299883e-01 1.419675e+00
221 83 5.277899e-01 -8.973362e-01 8.357040e-01 1.179311e+00 -2.054394e-01 -5.685810e-01
221 86 -1.218301e-02 3.075142e-01 -1.295753e+00 3.850508e-01 9.716510e-01 -8.181392e-01
221 153 1.315600e+00 -1.947942e-01 1.492852e-01 -1.798827e+00 1.106768e-01 3.758806e-01
221 81 -3.076918e-01 2.819412e-01 1.184883e+00 1.385510e+00 1.082957e-01 -3.993732e-01
221 58 8.572868e-03 -1.231190e-01 -1.331982e+00 -3.883221e-01 -2.870718e-01 1.498265e+00
221 66 -9.081806e-01 -1.102089e+00 -9.943888e-01 2.109282e-01 -1.102998e+00 -5.090447e-01
221 83 -1.137293e-01 1.208554e+00 -1.724025e-01 -3.852560e-01 3.896571e-01 1.272983e+00
221 104 1.196982e+00 -1.406579e+00 1.195386e+00 1.261014e+00 6.616957e-01 -8.260864e-01
221 177 1.258627e+00 3.636907e-01 -4.450545e-01 -1.804462e+00 2.424447e-01 4.759865e-01
221 55 -2.031507e-01 1.196361e+00 -1.578719e-01 -2.950245e-01 1.356530e+00 1.465998e+00
221 96 -1.392275e+00 4.300075e-01 2.077296e-01 -7.372930e-01 1.181434e+00 1.450309e+00
221 58 1.167423e+00 -1.349893e+00 1.011834e+00 1.291996e+00 4.084949e-01 4.114462e-01
221 66 -1.152605e+00 9.716833e-01 1.005792e+00 1.319658e+00 1.058692e+00 8.389504e-01
221 61 -7.728850e-01 2.862635e-01 -4.462068e-01 6.717717e-01 5.134067e-01 3.721851e-01
221 84 -1.051556e+00 -5.297032e-01 8.144750e-02 -1.009710e+00 8.145205e-01 2.427878e-01
221 89 -1.411770e+00 1.719220e-01 2.827603e-02 1.022453e+00 1.213187e+00 -6.552547e-01
222 251 -1.354426e+00 -1.476341e+00 -1.236008e+00 -9.796016e-01 -1.153466e+00 -1.556520e-01
222 315 1.275889e+00 -5.230012e-01 3.657230e-01 -1.725079e+00 -3.550431e-01 -1.403801e-01
222 198 -1.413470e+00 3.249679e-01 1.318707e-01 -1.495562e+00 1.166439e+00 1.397399e+00
222 131 -2.486064e-01 1.139039e+00 -8.853097e-02 -6.815686e-01 -3.886605e-01 8.131400e-01
222 181 -7.440164e-01 1.455713e+00 5.738138e-01 -4.853845e-02 -2.156783e+00 -1.735417e-01
222 280 1.268826e+00 1.304558e+00 -1.538104e+00 -4.171785e-01 2.234787e-01 -8.681255e-01
222 165 -5.506885e-01 -3.703776e-01 -1.407751e+00 1.307185e+00 1.190777e+00 -1.394573e+00
222 219 5.127038e-01 1.147835e+00 -1.294409e+00 -1.905452e-02 -1.140123e+00 -1.181942e+00
222 125 8.872538e-01 -1.292291e+00 6.525676e-01 2.596674e-02 3.068329e-01 1.413651e+00
222 298 -1.586747e+00 1.417235e+00 1.429095e+00 -1.060298e+00 -1.134514e+00 -1.771628e+00
222 143 -4.877580e-01 -1.365195e+00 -4.035334e-01 2.549191e-01 -2.086305e+00 3.520658e-01
222 258 -1.418661e+00 1.574279e+00 1.164938e+00 -6.554036e-01 -2.147733e+00 -6.091357e-01
222 172 2.441749e-01 1.422657e+00 -4.950806e-01 -4.817955e-01 -2.202379e+00 -4.458290e-01
222 115 -1.370425e+00 -1.262925e+00 -1.129827e+00 1.784074e-01 -1.258708e+00 1.116843e+00
222 217 1.686912e-02 1.406073e+00 -3.028333e-01 4.388666e-01 -2.096600e+00 5.272552e-01
222 106 1.170410e-01 -5.273692e-02 -1.047220e+00 -1.105295e+00 -1.497540e+00 -1.644950e+00
222 216 9.533678e-01 5.630491e-01 -1.102825e+00 -8.674392e-01 -4.570130e-01 -1.040688e+00
222 204 1.026732e+00 -9.515027e-01 1.025855e+00 -2.851690e-01 1.154438e+00 -3.091021e-02
222 148 -3.896762e-01 -1.239253e+00 -6.734799e-01 1.317008e-01 -1.211921e+00 -7.169847e-01
222 157 -5.326504e-02 -1.252290e+00 -1.762056e-01 9.064226e-01 9.558110e-01 -8.410107e-01
222 167 5.281592e-01 -1.094277e+00 1.057282e+00 -2.330629e-01 -1.339685e+00 -1.088255e+00
222 127 -2.792478e-01 -2.590701e-01 -1.086494e+00 -6.716163e-01 -3.945191e-03 1.233863e+00
222 169 -1.589409e+00 1.385811e+00 1.319866e+00 -1.680497e+00 -9.254698e-01 -7.814938e-01
222 158 -1.685745e-01 -9.978520e-02 1.041443e+00 3.305335e-01 -8.456012e-01 -5.702328e-01
222 222 3.105410e-01 4.010250e-01 -1.390503e+00 1.160706e+00 1.267013e+00 -1.377097e+00
222 207 -1.492835e+00 2.475286e-01 1.214379e-01 -1.714242e+00 2.539645e-01 6.152006e-01
222 185 4.104710e-01 -1.210713e+00 5.747345e-01 1.408854e-02 -3.398188e-01 -3.289239e-01
222 284 -1.238235e+00 -8.128664e-01 -1.253924e+00 -5.016578e-01 1.072098e+00 3.288972e-02
222 240 1.215579e+00 -1.256310e+00 1.210290e+00 -7.591762e-01 -5.589566e-01 -6.593627e-01
222 216 1.191167e+00 -1.343469e+00 1.278429e+00 4.842250e-01 3.108779e-01 -1.759194e+00
222 293 1.406341e+00 1.440420e+00 -1.568997e+00 -1.743044e+00 -9.351680e-01 -7.565351e-01
222 250 -1.606599e+00 -1.102789e+00 -1.393590e+00 -1.568635e+00 -7.503057e-01 -9.527909e-01
222 212 -6.206830e-01 2.810040e-01 1.177000e+00 -3.800267e-01 4.080484e-01 -7.122531e-01
222 207 -7.616559e-01 9.694537e-01 1.249110e+00 -3.660588e-01 -1.285125e+00 -1.533430e+00
222 120 -1.534178e-02 -1.425487e+00 -4.140291e-02 -5.823796e-01 -2.028066e+00 -6.783236e-01
222 154 -3.913743e-01 1.089705e+00 3.972071e-01 -3.858834e-02 8.579318e-01 -1.234167e-02
222 194 8.599500e-01 1.039610e+00 -1.098357e+00 1.000872e+00 8.798958e-01 1.173238e+00
222 211 2.329911e-01 3.138771e-01 -1.423869e+00 -3.305157e-03 1.180124e+00 -4.153101e-01
222 116 -2.748343e-02 -2.164710e-01 9.519963e-01 -9.616390e-01 -6.320776e-02 -2.813097e-02
222 188 -1.589730e+00 1.313222e+00 1.294646e+00 -1.067018e+00 5.329306e-01 5.410357e-02
222 158 -3.340389e-01 1.211580e+00 9.321270e-02 -9.973059e-01 -2.060763e+00 -9.596909e-01
222 197 -1.722272e-01 3.019520e-02 1.117616e+00 -1.075986e+00 -1.551149e+00 -1.788133e+00
222 202 -1.182548e+00 -1.329813e+00 -8.892636e-01 -1.050206e+00 1.948744e-01 1.286803e+00
222 195 -1.429796e+00 -5.826834e-01 -6.567321e-01 -1.546503e+00 1.108336e+00 1.372088e+00
222 173 6.738444e-01 -1.012061e+00 7.042622e-01 1.119827e+00 1.224149e+00 1.187366e+00
222 152 4.761159e-03 -7.568596e-01 6.357252e-01 1.317545e+00 1.127344e+00 9.820470e-02
222 134 1.316052e+00 -1.347980e+00 1.233547e+00 -8.645566e-01 4.857174e-02 7.028581e-01
222 186 -9.180863e-01 7.736012e-01 8.110609e-01 1.355623e+00 9.079219e-01 1.096808e+00
222 178 1.137305e+00 1.327179e-01 -1.600313e-01 -3.755729e-01 1.263013e+00 5.179048e-01
222 156 1.172688e+00 -1.392844e+00 1.268564e+00 4.434769e-01 -2.990601e-01 -7.465832e-01
222 112 1.128913e+00 -1.331060e+00 1.155672e+00 7.188217e-01 -1.235000e+00 -1.033458e-01
222 183 1.161114e+00 -3.523025e-01 4.000765e-01 -4.769403e-01 4.727331e-01 -1.745602e-01
222 142 -3.268449e-01 -1.203673e+00 -3.537132e-01 4.061759e-01 1.270034e-01 -7.177564e-03
222 100 -5.741636e-01 2.604093e-02 6.510102e-01 1.330461e+00 -6.439071e-01 1.446082e+00
222 158 1.123041e+00 1.407997e+00 -1.446190e+00 -4.315068e-01 6.191761e-02 5.215577e-01
222 177 8.084755e-01 1.163664e+00 -8.651757e-01 -2.698119e-01 -5.570231e-01 1.241643e+00
222 147 -1.197151e-01 1.228030e-01 1.103743e+00 1.297013e+00 3.426839e-01 -6.890493e-01
222 170 1.255292e-01 -1.274809e+00 1.482600e-01 -6.781899e-01 -7.396574e-02 1.081070e+00
222 176 5.560728e-02 -1.459769e-01 1.039338e+00 3.381154e-01 1.113661e+00 -5.458811e-01
222 334 6.408436e-01 -7.932028e-01 1.296111e+00 -7.141499e-01 -1.072250e+00 -1.837088e+00
222 142 -4.093063e-02 9.660550e-01 -2.426008e-01 1.272804e+00 1.295530e+00 9.187605e-01
222 308 -1.068086e+00 5.935197e-01 1.247849e+00 -1.059204e+00 -9.567755e-01 -1.703920e+00
222 208 1.064345e+00 -1.236083e+00 1.299731e+00 1.284423e+00 1.186245e+00 -1.782253e+00
222 242 4.068599e-01 -5.311101e-01 1.273364e+00 1.429155e+00 1.210418e+00 -1.706529e+00
222 163 -1.218173e+00 -1.066684e+00 -1.212451e+00 9.160243e-03 1.198280e+00 1.191931e+00
222 318 1.185544e+00 -1.305924e+00 1.404792e+00 -2.521321e-01 -4.065372e-01 -1.781688e+00
222 280 -1.194325e+00 1.093682e+00 1.262105e+00 1.332989e+00 1.150115e+00 -1.790618e+00
222 159 5.752595e-01 2.118446e-02 5.905040e-01 -8.322652e-01 -4.308623e-01 -8.500530e-01
222 275 1.220274e+00 2.977769e-01 -3.009225e-01 -1.792339e+00 -4.935000e-01 -1.239063e-01
222 276 1.228296e+00 -7.304628e-01 4.540994e-01 -1.739507e+00 1.152686e+00 1.512600e+00
222 143 -5.407294e-03 -1.216899e+00 1.290252e-01 8.151643e-01 -1.319541e+00 -9.627949e-02
222 244 -1.494129e+00 -1.235373e+00 -1.344530e+00 -1.509731e+00 2.304776e-01 1.695391e-01
222 210 1.094542e+00 4.633602e-01 -7.629290e-01 -6.683424e-02 5.499382e-01 -5.900428e-01
222 229 1.062607e+00 1.555136e+00 -1.391753e+00 -6.638292e-01 -2.180724e+00 -8.585183e-01
222 153 -7.304849e-01 -7.458789e-01 -9.053092e-01 1.272613e+00 1.259047e+00 1.250755e+00
222 194 -2.586697e-01 1.358152e-03 -1.501578e+00 4.613179e-01 5.485348e-01 -1.572974e+00
222 206 1.009858e+00 1.317611e+00 -1.406464e+00 8.256725e-01 -4.402217e-01 -5.688565e-01
222 143 -9.506088e-01 7.563316e-01 1.036768e+00 1.293453e+00 1.322669e+00 -6.928055e-01
222 158 -5.815265e-01 1.033743e+00 6.477708e-01 1.135838e+00 -8.981290e-01 -1.269322e-01
222 81 9.098136e-03 -5.687637e-01 -1.095615e-02 -1.224092e+00 -1.726316e+00 -7.858731e-01
222 128 5.050252e-02 -1.317996e+00 8.461865e-02 1.262709e+00 -1.677119e+00 1.219941e+00
222 151 1.255360e+00 3.913466e-02 -1.122328e-01 -7.149336e-01 -4.870507e-01 2.470773e-01
222 302 -3.215873e-01 2.171293e-01 1.272959e+00 1.382500e+00 1.191038e+00 -1.790244e+00
222 171 -1.006401e+00 1.845936e-01 -7.617735e-01 -7.634130e-01 4.477039e-01 -3.554761e-01
222 343 1.386416e+00 -1.525023e+00 1.280198e+00 -1.766866e+00 -1.126932e+00 -6.751196e-01
222 190 -1.303391e+00 1.392838e+00 8.323670e-01 -1.209234e+00 -1.115741e-01 7.904578e-01
222 212 -9.927112e-01 -1.031224e+00 -4.207612e-01 -9.177566e-01 -1.214317e+00 2.195933e-01
222 154 1.209028e-01 -8.610123e-02 -9.751665e-01 -2.250486e-02 1.264832e+00 1.237274e+00
222 266 1.270502e+00 -1.388996e+00 1.099589e+00 -1.770985e+00 7.642831e-01 1.115889e+00
222 195 1.196595e+00 1.014275e+00 -1.356662e+00 -4.293754e-01 1.106961e+00 3.602354e-02
222 217 -1.404176e+00 -1.318513e+00 -1.473451e+00 -3.815550e-02 -9.885493e-02 -1.476039e+00
222 161 -1.033247e+00 9.099914e-02 1.451853e-02 2.153609e-01 1.100498e+00 1.299306e+00
222 250 -1.214498e+00 1.485985e+00 1.304498e+00 -1.253802e+00 -2.243555e+00 -1.702565e+00
222 206 -1.733562e-02 8.413039e-02 -1.422160e+00 -2.261588e-01 -7.490357e-01 -1.435396e+00
222 136 -1.921706e-01 1.529647e-02 -1.189317e+00 1.027247e+00 1.017251e-02 1.204940e+00
222 311 -1.274311e-01 -2.248599e-02 1.257197e+00 -3.808399e-01 -7.849641e-01 -1.792434e+00
222 157 -1.283497e+00 -3.208981e-01 -2.472076e-01 -6.025382e-01 4.023690e-02 1.377330e+00
222 105 -1.061161e+00 -4.205480e-02 2.668808e-02 4.286326e-01 2.265141e-01 -1.072095e+00
222 343 1.262200e+00 -1.480034e+00 1.395138e+00 -7.508241e-01 -1.132335e+00 -1.776653e+00
222 111 -9.098506e-01 9.989610e-01 2.116948e-01 2.584042e-01 -8.654273e-01 1.387967e+00
222 246 -1.065888e+00 1.198223e+00 6.198487e-01 -1.085508e+00 -1.211278e+00 -3.090139e-01
222 178 8.635487e-02 1.442021e+00 -2.711553e-01 -4.661282e-01 -6.116707e-01 -3.169156e-01
222 228 1.249399e+00 1.273752e+00 -1.191359e+00 -1.709195e+00 1.120123e+00 1.514477e+00
222 238 -9.756336e-01 -5.526544e-01 -1.342956e+00 1.535532e-01 9.721122e-01 -9.154623e-01
222 287 -7.231416e-01 5.856993e-01 1.285995e+00 7.151792e-01 4.879819e-01 -1.750707e+00
222 144 1.044626e+00 -1.389177e+00 1.016122e+00 -3.391321e-01 -9.443537e-01 7.548164e-01
222 154 1.004895e+00 -4.526916e-02 3.462066e-02 1.264598e+00 1.126468e+00 -5.749268e-01
222 315 1.333227e+00 -1.310786e+00 1.144124e+00 -1.801378e+00 -2.144509e-01 1.015865e-01
222 223 1.290650e+00 7.587389e-01 -1.069839e+00 -1.589706e+00 -4.169993e-02 -1.217537e-01
222 312 1.304185e+00 -9.547551e-01 6.933226e-01 -1.818217e+00 -9.887036e-01 -5.765884e-01
222 217 1.005382e+00 -4.638626e-01 9.071948e-01 -1.783331e+00 -1.686358e+00 -1.705525e+00
222 188 1.336158e+00 -1.557430e+00 1.348786e+00 -6.416058e-01 -1.773466e+00 -7.596715e-01
222 198 -1.478551e+00 -1.406587e+00 -1.446189e+00 1.413086e-01 7.909404e-01 -5.224513e-01
222 144 5.750258e-01 -1.377947e+00 7.338986e-01 -1.082116e-01 -1.980667e+00 -1.953094e-01
222 187 1.285264e+00 -1.369204e+00 1.251135e+00 -4.196591e-01 3.525566e-01 -4.567787e-01
222 234 -1.315748e+00 -1.145510e+00 -1.432158e+00 1.112562e+00 1.050565e+00 -1.373827e+00
222 139 2.334186e-01 1.168280e+00 -7.999570e-01 -2.093201e-01 8.652639e-01 1.629759e-01
222 222 1.290431e+00 1.096007e+00 -9.213737e-01 -1.779710e+00 -1.011263e+00 -2.844911e-01
222 156 8.075249e-01 -1.044244e+00 8.710241e-01 1.408534e+00 1.578095e-01 -4.144873e-01
222 185 -1.106459e+00 1.078071e+00 5.043736e-01 -8.960982e-01 5.873165e-01 1.587958e+00
222 273 1.119263e+00 -5.708661e-02 -8.091493e-02 -1.772512e+00 -1.208572e+00 -8.197399e-01
222 189 9.057545e-01 1.174557e+00 -1.254726e+00 1.292540e+00 9.316041e-01 -4.041394e-01
222 142 -1.317156e+00 -1.170015e+00 -1.138545e+00 9.366834e-01 -3.302136e-02 1.365372e+00
222 264 1.300853e+00 5.888510e-01 -1.022029e+00 -1.768595e+00 -9.729337e-01 -1.049973e+00
222 227 -1.497536e+00 -1.181006e+00 -8.260673e-01 -1.698893e+00 -1.482940e+00 -5.256537e-01
222 127 -4.476486e-03 1.137794e+00 -3.312089e-01 1.354725e+00 -6.717904e-01 7.923683e-01
222 124 1.926031e-01 -6.646227e-01 -4.112100e-01 -4.659499e-01 6.566744e-01 -8.585334e-02
222 290 4.563855e-01 -6.066788e-01 1.281290e+00 -4.377993e-02 -3.119348e-01 -1.789879e+00
222 229 1.057012e+00 1.284986e+00 -1.166453e+00 -6.013764e-01 -1.057778e+00 -1.747031e-01
222 194 1.065260e+00 -1.009365e+00 6.482518e-01 -8.922351e-01 -1.375284e+00 -2.918008e-01
222 100 6.516487e-01 -3.618976e-01 5.839842e-01 2.108179e-01 -1.306824e-01 1.320208e+00
222 126 -1.157509e-01 -7.069630e-02 -1.188905e+00 5.915863e-01 -1.189870e+00 2.168385e-01
222 208 -1.157731e+00 -1.504160e+00 -1.114383e+00 -6.819653e-01 -2.092892e+00 -5.925552e-01
222 80 1.011846e+00 -1.575640e-01 1.173228e-01 1.745308e-01 -1.553359e+00 5.656970e-01
222 256 -1.416979e+00 1.250023e+00 1.318615e+00 4.743459e-01 3.405246e-01 -1.790770e+00
222 163 -1.388863e+00 -1.376864e+00 -1.417924e+00 -4.767858e-01 -2.522065e-01 6.103772e-01
222 125 1.039222e+00 9.845566e-01 -6.534100e-01 -1.728850e+00 -2.019972e+00 -1.231491e+00
222 500 1.387059e+00 -1.252589e+00 1.392542e+00 -1.764446e+00 -1.597392e+00 -1.761368e+00
222 164 -1.223398e+00 1.318911e+00 1.002216e+00 2.424601e-01 5.966791e-01 1.022092e+00
222 229 1.044604e+00 -1.139814e+00 1.172213e+00 9.204516e-01 1.192775e+00 -5.890402e-01
222 145 -1.413140e+00 -1.545328e+00 -1.527327e+00 1.155433e-01 -1.137423e+00 -7.962376e-01
222 120 -8.771542e-01 -8.101409e-01 -4.927140e-03 -7.930257e-01 3.246376e-01 -4.828143e-01
222 322 1.236424e+00 -5.958120e-01 4.554077e-01 -1.755988e+00 3.684721e-01 6.741902e-01
222 120 -2.129072e-01 1.687491e-01 9.764350e-01 -1.807971e-02 -8.778296e-01 8.380281e-01
222 222 -1.350659e+00 4.715678e-01 5.715173e-01 -9.075687e-01 4.937134e-01 -1.277895e-01
222 158 -1.174488e+00 3.425360e-01 1.987516e-01 -8.403714e-01 -6.190174e-01 4.583693e-01
222 125 8.467603e-01 -1.215894e+00 9.282362e-01 1.243524e+00 -3.834297e-01 1.050568e+00
222 222 -1.477124e+00 5.918719e-01 6.868533e-01 -1.509615e+00 -3.584149e-01 -4.118099e-01
222 151 -1.241232e+00 1.243067e+00 1.201000e+00 5.500345e-01 -9.332330e-01 -6.092785e-01
222 302 1.239884e+00 2.349766e-01 -3.420114e-01 -1.743723e+00 1.084643e+00 1.343868e+00
222 161 1.026150e+00 1.465201e+00 -1.296197e+00 1.762710e-02 -2.156840e+00 1.130246e-01
222 181 -1.219688e+00 -9.041553e-01 -1.017051e+00 -2.162340e-01 -3.697375e-01 -3.181173e-01
222 127 7.289301e-01 4.106901e-02 -3.537466e-01 1.444162e+00 -5.165508e-02 -2.391436e-01
222 338 -6.828923e-01 5.609950e-01 1.270809e+00 -9.116122e-03 -3.056298e-01 -1.765160e+00
222 130 -1.455125e+00 1.398406e+00 1.114875e+00 -4.378524e-01 -9.899069e-01 4.835456e-01
222 108 -1.266531e+00 -1.778388e-01 -2.875678e-01 6.799655e-01 -1.040719e+00 2.368937e-01
222 147 -3.831458e-02 2.683793e-01 2.312683e-01 2.369150e-01 6.418682e-02 2.500374e-01
222 164 -5.139629e-02 -1.390154e+00 3.735906e-02 -5.213600e-01 -1.190590e+00 1.121278e-01
222 172 1.161012e+00 1.013944e+00 -1.067139e+00 -5.568903e-01 1.039143e+00 1.351967e+00
222 210 -1.434272e+00 1.325803e+00 1.297829e+00 -1.723346e-01 3.218291e-01 -7.210653e-01
222 185 6.547454e-01 -5.818085e-01 1.177495e+00 -1.563443e-01 3.828673e-01 -7.825798e-01
222 193 -1.355392e+00 -1.066131e-01 -3.082337e-01 -9.646869e-01 1.040916e+00 5.038240e-01
222 119 2.272652e-01 -1.069826e+00 -1.176738e-01 -8.618579e-01 -4.053046e-01 -8.244820e-01
222 182 -1.058940e+00 -1.140022e+00 -1.301430e+00 1.352731e+00 -1.294553e-01 -4.021483e-01
222 89 7.727323e-01 2.171242e-01 -4.282038e-01 1.112401e+00 -1.085757e+00 1.341852e+00
222 167 2.622119e-01 2.944177e-01 -7.547932e-01 -6.089062e-01 -7.768929e-01 -3.076604e-02
222 116 9.731857e-01 -1.296955e+00 9.487961e-01 9.423941e-01 -1.713985e+00 1.140604e+00
222 188 -4.594522e-02 4.991685e-03 -1.410373e+00 -3.096589e-01 1.878457e-01 -6.810087e-01
222 122 1.879382e-01 4.060498e-01 -1.204777e+00 1.429946e+00 1.241160e+00 -1.145250e-01
222 268 -1.493311e+00 -1.152383e+00 -1.501463e+00 -8.893357e-01 -7.906777e-02 -8.554096e-01
222 260 -1.293272e+00 -8.893605e-01 -1.595170e+00 -1.010392e+00 -8.255290e-01 -1.720202e+00
222 171 -1.287753e+00 6.542011e-02 1.796835e-01 3.553444e-02 1.168968e+00 -9.157370e-02
222 161 -1.199708e+00 1.190830e+00 1.122573e+00 1.351793e+00 2.877801e-01 -5.634132e-01
222 157 9.957763e-02 1.149160e+00 -3.725075e-01 7.444948e-01 -9.233422e-01 -4.605682e-01
222 114 -9.954889e-01 -1.174747e+00 -1.037773e+00 1.418472e+00 -1.675382e+00 1.363353e+00
222 184 -9.515791e-01 -1.042772e+00 -1.244759e+00 1.334985e+00 1.108435e+00 -7.992994e-02
222 213 5.540293e-01 6.737287e-01 -1.510524e+00 7.624618e-02 1.011277e-01 -1.473201e+00
222 122 -4.046296e-01 9.957863e-01 4.465919e-01 1.426051e+00 9.312489e-01 -1.995564e-01
222 125 -1.172323e+00 1.256482e+00 1.070245e+00 1.249037e+00 -6.446328e-01 1.002756e+00
222 193 -1.410806e+00 -5.960688e-02 -1.543732e-01 -1.421215e+00 -8.014825e-01 -6.603964e-01
222 198 1.393924e+00 1.511323e+00 -1.425967e+00 -1.765824e+00 -1.962639e+00 -1.294205e+00
222 110 9.603591e-01 -1.469137e+00 1.146125e+00 -1.330752e+00 -2.134621e+00 -1.472928e+00
222 203 -1.109137e+00 8.426198e-01 9.536872e-01 -5.881436e-01 1.277363e+00 6.206923e-01
222 130 8.109296e-01 1.177293e+00 -1.259376e+00 1.270695e+00 -5.898484e-01 9.203121e-01
222 133 -3.483512e-01 1.421439e+00 1.622252e-01 1.394648e+00 -2.152868e+00 1.401209e+00
222 305 -8.978540e-02 -6.462793e-02 1.314709e+00 5.398017e-01 2.608207e-01 -1.781152e+00
222 192 -5.680531e-02 1.843065e-01 -1.335704e+00 1.243433e+00 -2.866756e-02 -8.400159e-01
222 129 -4.129773e-01 -1.165686e+00 -1.910503e-01 1.678773e-01 -1.089319e+00 1.213873e+00
222 250 1.288865e+00 1.412214e+00 -1.544952e+00 -6.949069e-01 -8.099360e-01 -1.435590e+00
222 132 9.840349e-01 1.424941e+00 -1.217790e+00 1.024810e+00 -1.946675e+00 1.108685e+00
222 124 -1.288511e+00 1.435264e+00 1.006143e+00 7.340145e-01 -2.156201e+00 7.391924e-01
222 215 -1.476156e+00 1.268240e+00 1.286786e+00 -9.166294e-01 -4.634352e-01 -7.869781e-01
222 267 1.267199e+00 1.062168e+00 -1.031463e+00 -1.787552e+00 4.694520e-01 8.805909e-01
222 371 -1.586800e+00 -1.346775e+00 -1.501548e+00 -1.704727e+00 -1.713765e+00 -1.554552e+00
222 105 -1.063467e+00 -1.362474e+00 -1.299980e+00 8.927257e-01 -1.481551e+00 1.647377e-01
222 194 -9.493785e-01 -1.112335e+00 -1.298915e+00 -5.299892e-01 -1.224374e+00 -1.198340e+00
222 85 6.706738e-01 -9.615462e-01 2.982343e-03 1.189920e-01 -1.120274e+00 4.258274e-01
222 117 -3.964141e-01 -1.104951e+00 -2.744091e-01 1.374573e+00 -9.627838e-02 9.193753e-01
222 195 -8.888006e-01 1.113585e+00 5.860307e-01 -2.008326e-01 -3.800887e-01 -5.180586e-01
222 128 8.206124e-02 -5.761954e-01 8.913144e-01 1.351458e+00 -5.316232e-01 -1.757955e-01
222 199 1.081290e+00 -1.113281e+00 9.558821e-01 -5.552566e-01 1.248843e+00 1.158018e+00
222 160 -1.473473e+00 -1.265131e+00 -1.365421e+00 -1.180867e+00 1.269685e+00 1.101280e+00
222 262 -1.512127e+00 -6.139266e-01 -5.278988e-01 -1.599649e+00 -3.506050e-01 2.579516e-01
222 114 -6.732655e-01 -5.745454e-04 -3.737440e-01 -7.527607e-02 -1.141679e+00 -8.823963e-01
222 236 1.321639e+00 1.496548e+00 -1.457206e+00 -1.734605e+00 -1.644398e-01 2.446326e-01
222 277 1.266450e+00 2.167955e-01 -2.636325e-01 -1.768006e+00 3.489705e-01 5.316815e-01
222 125 -2.979304e-01 -1.578221e-01 5.913711e-01 -1.139169e+00 7.308067e-01 1.295507e+00
222 152 1.071794e+00 -6.481324e-02 6.661815e-03 -6.616927e-01 3.452970e-01 1.408660e+00
222 129 7.719209e-01 -1.684223e-01 3.718832e-03 1.194059e+00 5.158641e-01 1.406044e+00
222 315 -1.419257e+00 1.350862e+00 1.387341e+00 -2.354811e-01 -5.310555e-01 -1.803566e+00
222 239 1.219436e+00 1.253657e+00 -1.448787e+00 8.858664e-01 9.413290e-01 -1.416266e+00
222 138 6.133919e-01 2.696153e-01 -1.025678e+00 -1.064669e+00 6.351721e-01 4.546170e-01
222 103 7.895614e-01 1.775217e-01 -2.041464e-01 2.785589e-01 -8.245900e-01 -1.100999e+00
222 137 -1.505178e+00 1.242690e+00 1.100887e+00 -1.440654e+00 1.271928e+00 1.320607e+00
222 151 2.199217e-02 1.104374e+00 -1.930960e-01 -3.713101e-01 8.336776e-01 1.377477e+00
222 161 -2.320774e-01 -1.300100e+00 -1.763770e-01 -1.028423e-01 1.126071e+00 1.013710e+00
222 262 5.378411e-01 -6.469310e-01 1.285488e+00 7.698196e-01 5.376427e-01 -1.788256e+00
222 110 -1.084123e+00 5.810145e-02 -4.208974e-01 1.597284e+00 6.078899e-02 -2.070158e-01
222 221 -9.892535e-01 -2.189109e-01 -1.103665e+00 -1.083080e+00 -3.644264e-01 -9.153393e-01
222 144 -4.052201e-01 -7.611202e-01 -1.190961e+00 7.088157e-01 -4.634806e-01 -1.054635e+00
222 206 -1.275400e+00 8.647996e-01 1.085503e+00 1.479428e-01 1.112187e+00 -4.726240e-01
222 140 -7.406135e-02 1.049864e+00 -3.029867e-01 9.542133e-01 8.018437e-01 -8.924658e-01
222 140 1.337577e-01 -1.948252e-01 9.587433e-01 -1.155226e-01 1.286378e+00 1.089874e+00
222 192 -7.795461e-01 -3.982350e-01 -1.536215e+00 -2.804214e-01 -5.554986e-02 -1.569488e+00
222 135 -1.168930e+00 -2.469901e-01 -2.730183e-01 1.325251e+00 1.220136e+00 -5.712649e-01
