# Supplementary material for: Secondary structure spatial conformation footprint: a novel method for fast protein structure comparison and classification
Source: BMC Struct Biol. 2006 Jun 8;6:12. doi: 10.1186/1472-6807-6-12 (PMC1526735; doi:10.1186/1472-6807-6-12)
Supplement: Additional File 12 — The Python code for the SSEF method. An archive that contains the Python code and auxiliary files necessary to compute the SSE footprint from a PDB file of a structure. [file 1472-6807-6-12-S12.tar › ssef.norm]

1.674764e+00 1.572931e+00 1.668045e+00 1.663237e+01 1.906777e+01 1.676844e+01
8.246390e-01 7.782485e-01 8.182482e-01 6.686563e+00 6.379949e+00 6.687327e+00
