# Supplementary material for: Secondary structure spatial conformation footprint: a novel method for fast protein structure comparison and classification
Source: BMC Struct Biol. 2006 Jun 8;6:12. doi: 10.1186/1472-6807-6-12 (PMC1526735; doi:10.1186/1472-6807-6-12)
Supplement: Additional File 12 — The Python code for the SSEF method. An archive that contains the Python code and auxiliary files necessary to compute the SSE footprint from a PDB file of a structure. [file 1472-6807-6-12-S12.tar › numeric_utilities.py]

import Numeric as numeric
import MLab as mlab
import LinearAlgebra as la
import math

def angle(x,y):
    return math.acos(numeric.dot(x,y)/(norm(x)*norm(y)))
   
def norm(a):
    return math.sqrt(numeric.dot(a,a))

def dist(x, Y, dist_func='l2'):
    """
    Computes distance between data point x to every point in Y.
    """
    temp = Y - x
    if (dist_func == 'l2'):
        return numeric.sqrt(numeric.sum(temp**2, axis=1))
    elif (dist_func == 'l1'):
        return numeric.sum(numeric.absolute(temp),axis=1)


    
