# Supplementary material for: Secondary structure spatial conformation footprint: a novel method for fast protein structure comparison and classification
Source: BMC Struct Biol. 2006 Jun 8;6:12. doi: 10.1186/1472-6807-6-12 (PMC1526735; doi:10.1186/1472-6807-6-12)
Supplement: Additional File 12 — The Python code for the SSEF method. An archive that contains the Python code and auxiliary files necessary to compute the SSE footprint from a PDB file of a structure. [file 1472-6807-6-12-S12.tar › ssef_utilities.py]

import Numeric as numeric
import numeric_utilities as numeric_utils
from Bio.PDB import *
from Bio.PDB.DSSP import *

CODE_HELIX = '1'
CODE_STRAND = '2'
CODE_OTHER = '3'

# Some hard-coded parameters for the SSEF method
MIN_HELIX_LEN = 4
HELIX_AVG_NUM = 3
MIN_STRAND_LEN = 3
STRAND_AVG_NUM = 2
MAX_DISTMP = 30

STRUCT_PARSER = PDBParser()

def struct2ca_coords(struct_file_name):
    struct = STRUCT_PARSER.get_structure("domain", struct_file_name)
    ca_coords = list()
    ca_seqnums = list()
    model = struct.get_list()[0]
    for chain in model.get_list():
        for residue in chain.get_list():
            if (residue.has_id('CA')):
                ca_coords.append(residue['CA'].get_coord())
                ca_seqnums.append(residue.get_id()[1])            
    return (ca_coords, ca_seqnums)

def struct2sse_vectors(struct_file_name, dssp_location):
    """
    Returns a set of 3D vectors for the given structure (struct_file_name). Uses DSSP program
    to assign secondary structure to residues.
    """
    struct = STRUCT_PARSER.get_structure("domain", struct_file_name)
    sse_dict = dssp_dict_from_pdb_file(struct_file_name, DSSP=dssp_location)
    sse_types = list()
    sse_vectors = list()
    sse_seqnums = list()
    # always taking the first model
    model = struct.get_list()[0]
    for chain in model.get_list():
        sse_type = None
        sse_residues = list()
        for residue in chain.get_list():
            # retrieve DSSP SSE assignment for current residue
            #(dummy, seqnum, dummy) = residue.get_id()
            #if (not sse_dict.has_key((chain.get_id(), (' ',seqnum,' ')))):
            if (not sse_dict.has_key((chain.get_id(), residue.get_id()))):
                curr_sse_type = CODE_OTHER
            else :
                (dummy, curr_sse_type, dummy) = sse_dict[(chain.get_id(),residue.get_id())]
                if (curr_sse_type == 'H' or curr_sse_type == 'G' or curr_sse_type == 'I'):
                    curr_sse_type = CODE_HELIX
                elif (curr_sse_type == 'E'):
                    curr_sse_type = CODE_STRAND
                else:
                    curr_sse_type = CODE_OTHER
            # check whether current residue starts a new SSE    
            if (sse_type == None):
                sse_type = curr_sse_type
                sse_residues.append(residue)
            elif (sse_type == curr_sse_type):
                sse_residues.append(residue)
            else:
                # new SSE is started, therefore has to process the previous SSE
                if (sse_type == CODE_HELIX and len(sse_residues) >= MIN_HELIX_LEN):
                    print "HELIX: %s %s %i" % (sse_residues[0],
                                               sse_residues[-1],
                                               len(sse_residues))
                    ca_coords = [resi['CA'].get_coord() for resi in sse_residues]
                    sse_vectors.append(get_sse_linear_approx(sse_type, ca_coords))
                    sse_types.append(sse_type)
                    sse_seqnums.append((sse_residues[0].get_id()[1], sse_residues[-1].get_id()[1]))
                elif (sse_type == CODE_STRAND and len(sse_residues) >= MIN_STRAND_LEN):
                    print "STRAND: %s %s %i" % (sse_residues[0],
                                               sse_residues[-1],
                                               len(sse_residues))
                    ca_coords = [resi['CA'].get_coord() for resi in sse_residues]
                    sse_vectors.append(get_sse_linear_approx(sse_type, ca_coords))
                    sse_types.append(sse_type)
                    sse_seqnums.append((sse_residues[0].get_id()[1], sse_residues[-1].get_id()[1]))                     
                sse_residues = [residue]
                sse_type = curr_sse_type
        if (len(sse_residues) > 0) :
           if (sse_type == CODE_HELIX and len(sse_residues) >= MIN_HELIX_LEN):
                print "HELIX: %s %s %i" % (sse_residues[0],
                                           sse_residues[-1],
                                           len(sse_residues))
                ca_coords = [resi['CA'].get_coord() for resi in sse_residues]
                sse_vectors.append(get_sse_linear_approx(sse_type, ca_coords))
                sse_types.append(sse_type)
                sse_seqnums.append((sse_residues[0].get_id()[1], sse_residues[-1].get_id()[1]))
           elif (sse_type == CODE_STRAND and len(sse_residues) >= MIN_STRAND_LEN):
                print "STRAND: %s %s %i" % (sse_residues[0],
                                           sse_residues[-1],
                                           len(sse_residues))
                ca_coords = [resi['CA'].get_coord() for resi in sse_residues]
                sse_vectors.append(get_sse_linear_approx(sse_type, ca_coords))
                sse_types.append(sse_type)                       
                sse_seqnums.append((sse_residues[0].get_id()[1], sse_residues[-1].get_id()[1]))              
    return (sse_types, sse_vectors, sse_seqnums)
    
def get_sse_linear_approx(sse_type, ca_coords):
    """
    Returns a positional vector that approximates an SSE.
    """
    if (sse_type == CODE_HELIX):
        if (len(ca_coords) >= MIN_HELIX_LEN):
            start_pos = numeric.sum(ca_coords[:HELIX_AVG_NUM])/float(HELIX_AVG_NUM)
            end_pos = numeric.sum(ca_coords[-HELIX_AVG_NUM:])/float(HELIX_AVG_NUM)
            return (start_pos, end_pos)
    if (sse_type == CODE_STRAND):
         if (len(ca_coords) >= MIN_STRAND_LEN):
            start_pos = numeric.sum(ca_coords[:STRAND_AVG_NUM])/float(STRAND_AVG_NUM)
            end_pos = numeric.sum(ca_coords[-STRAND_AVG_NUM:])/float(STRAND_AVG_NUM)
            return (start_pos, end_pos)
      
    return None

def sse_vectors2triplets(sse_types, sse_vectors):
    sse_triplet_types = list()
    sse_triplet_reps = list()
    # compute SSE triplets and their mappings to R^6
    nsse = len(sse_types)
    for i in range(nsse):
        i_midpoint = (sse_vectors[i][0]+sse_vectors[i][1])/2
        i_vector = sse_vectors[i][1]-sse_vectors[i][0]
        for j in range(i+1,nsse):
            j_midpoint = (sse_vectors[j][0]+sse_vectors[j][1])/2
            d_ij = numeric_utils.norm(i_midpoint - j_midpoint)
            if (d_ij <= MAX_DISTMP):
                j_vector = sse_vectors[j][1]-sse_vectors[j][0]
                a_ij = numeric_utils.angle(i_vector, j_vector)
                for k in range(j+1,nsse):
                    k_midpoint = (sse_vectors[k][0]+sse_vectors[k][1])/2
                    d_ik = numeric_utils.norm(i_midpoint - k_midpoint)
                    d_jk = numeric_utils.norm(j_midpoint - k_midpoint)
                    if ((d_ik <= MAX_DISTMP) and (d_jk <= MAX_DISTMP)) :
                        k_vector = sse_vectors[k][1]-sse_vectors[k][0]
                        a_ik = numeric_utils.angle(i_vector, k_vector)
                        a_jk = numeric_utils.angle(j_vector, k_vector)
                        sse_triplet_types.append("%s%s%s" % (sse_types[i], sse_types[j], sse_types[k]))
                        sse_triplet_reps.append(numeric.array((a_ij, a_ik, a_jk, d_ij, d_ik, d_jk)))
    return (sse_triplet_types, sse_triplet_reps)
