# Supplementary material for: Secondary structure spatial conformation footprint: a novel method for fast protein structure comparison and classification
Source: BMC Struct Biol. 2006 Jun 8;6:12. doi: 10.1186/1472-6807-6-12 (PMC1526735; doi:10.1186/1472-6807-6-12)
Supplement: Additional File 12 — The Python code for the SSEF method. An archive that contains the Python code and auxiliary files necessary to compute the SSE footprint from a PDB file of a structure. [file 1472-6807-6-12-S12.tar › compute_sse_footprint.py]

#!/usr/bin/env python
import sys
import os
import math
import Numeric as numeric
import numeric_utilities as numeric_utils
import ssef_utilities as ssef_utils

# parameters that would normally be red from the configuration file supplied as a parameter to the program
BASE_DIR = os.getcwd()
DSSP_LOCATION = "%s/%s" % (BASE_DIR, "dssp")
MODELS_FILENAME = "%s/%s" % (BASE_DIR, "ssef.models")
ERRORS_FILENAME = "%s/%s" % (BASE_DIR, "ssef.errors")
# normalization constants used to produce the models
NORM_FILENAME = "%s/%s" % (BASE_DIR, "ssef.norm")

if __name__ == "__main__":
    #read and parse configuration file
    if (len(sys.argv) == 4):
        config_file = open(sys.argv[1])
        lines = config_file.readlines()
        for line in lines:
            fields = line.split("=")
            if (len(fields) == 2) :
                variable = fields[0].strip(); value = fields[1].strip()
                if (variable == "DSSP_LOCATION"):
                    DSSP_LOCATION = value
                elif (variable == "MODELS_FILENAME"):
                    MODELS_FILENAME = value
                elif (variable == "ERRORS_FILENAME"):
                    ERRORS_FILENAME = value
                elif (variable == "NORM_FILENAME"):
                    NORM_FILENAME = value
        config_file.close()        
        struct_filename = sys.argv[2]
        output_filename = sys.argv[3]
    elif (len(sys.argv) == 3):
        struct_filename = sys.argv[1]
        output_filename = sys.argv[2]        
    else:
        print "invalid arguments\nUSAGE: python compute_sse_footprint.py [config_filename] input_filename output_filename\n"
        sys.exit()

    # read in models
    type2models = dict()
    infile = open(MODELS_FILENAME, "r")
    lines = infile.readlines()
    for line in lines:
        fields = line.split()
        if (not type2models.has_key(fields[0])):
            type2models[fields[0]] = list()
        type2models[fields[0]].append(numeric.array([float(x) for x in fields[2:]]))
    infile.close()
    
    # read in the error information and update type2scale and type2maxdist
    type2scale = dict()
    type2maxdist = dict()
    infile = open(ERRORS_FILENAME, "r")   
    lines = infile.readlines()
    for line in lines:
        (ssetype, error) = line.split()
        error = float(error)
        type2scale[ssetype] = (-1.0*(error**2))/math.log(0.5)
        type2maxdist[ssetype] = error*3
    infile.close()

    # read in structure and get sse triplets
    (sse_types, sse_vectors, sse_seqnums) = ssef_utils.struct2sse_vectors(struct_filename, DSSP_LOCATION)
    (sse_triplet_types, sse_triplet_reps) = ssef_utils.sse_vectors2triplets(sse_types, sse_vectors)
    nsse_triplets = len(sse_triplet_reps)
    if (nsse_triplets == 0):
        print "WARNING: no valid sse triplets, all zeroes footprint will be generated!"
    else:
        # normalize sse triplets
        infile = open(NORM_FILENAME, "r")
        lines = infile.readlines()
        norm_mean = numeric.array([float(x) for x in lines[0].split()])
        norm_stdev = numeric.array([float(x) for x in lines[1].split()])
        infile.close()            
        sse_triplet_reps = (sse_triplet_reps - norm_mean)/norm_stdev
    
    # compute the sse footprint
    types = type2models.keys(); types.sort()
    type2footprint = dict()
    for sse_triplet_type in types:
        type2footprint[sse_triplet_type] = numeric.zeros(len(type2models[sse_triplet_type]), numeric.Float64)    
    for i in range(nsse_triplets):
        sse_triplet_rep = sse_triplet_reps[i]
        sse_triplet_type = sse_triplet_types[i]
        maxdist = type2maxdist[sse_triplet_type]**2
        scale = type2scale[sse_triplet_type]
        temp = numeric_utils.dist(sse_triplet_rep, type2models[sse_triplet_type])**2
        temp = numeric.where(temp <= maxdist, temp, maxdist+1)
        temp = numeric.where(temp <= maxdist, numeric.exp((-1.0*temp)/scale), 0.0)
        if (numeric.sum(temp) > 10e-16):
            temp = temp/numeric.sum(temp)
            type2footprint[sse_triplet_type] += temp
        else:            
            print "loosing triplet %i" % i 
        
    # print out the footprint
    outfile = open(output_filename, "w")
    for sse_triplet_type in types:
        outfile.write(" ".join(["%e" % x for x in type2footprint[sse_triplet_type]]))
        outfile.write(" ")
    outfile.write("\n")
    
